# Supplementary material for: Ex vivo imaging reveals the spatiotemporal control of ovulation
Source: Nat Cell Biol. 2024 Oct 16;26(11):1997–2008. doi: 10.1038/s41556-024-01524-6 (PMC11567896; doi:10.1038/s41556-024-01524-6)
Supplement: Supplementary file 6 — Source data for Fig. 1. [file 41556_2024_1524_MOESM6_ESM.xlsx]

## Sheet: Fig. 1c
	Fig. 1c
	N =	Timing of egg release
	1	13.8333	Repeat 1
	2	11.3333
	3	11.3333
	4	11.8333
	5	11.3333
	6	11
	7	12.5	Repeat 2
	8	11.8333
	9	11.6667
	10	13.5
	11	12.3333
	12	11.3333
	13	13.8333
	14	13.3333
	15	12.6667
	16	12.3333
	17	15	Repeat 3
	18	11.8333
	19	12.1667
	20	11.3333
	21	12.3333
	22	15.1667	Repeat 4
	23	14
	24	16.1667
	25	13
	26	15.1667
	27	12.3333
	28	16.3333
	29	14.5	Repeat 5
	30	14
	31	12.5
	32	11.8333
	33	11.6667
	34	11.3333
	35	13.1667
	36	12.8333
	37	11.5	Repeat 6
	38	12.1667
	39	12.1667
	40	13.3333
	41	12.3333
	42	11.5
	43	11.3333	Repeat 7
	44	11.1667
	45	14.5
	46	14.5
	47	11.5
	48	12.1667	Repeat 8
	49	17.5
	50	12.3333
	51	11.1667
	52	11.6667
	53	12.5
	54	12	Repeat 9
	55	12
	56	12.6667
	57	12
	58	12.8333
	59	11.6667
	60	10.1667	Repeat 10
	61	11.6667
	62	11
	63	12.5
	64	14.8333
	65	14.5
	66	13.3333
	67	11
	68	13.5
	69	11.8333
	70	14.8333	Repeat 11
	71	14.1667
	72	14.1667
	73	14.8333	Repeat 12
	74	12.6667
	75	12.1667
	76	11.6667
	77	12.6667
	78	14.6667
	79	12	Repeat 13
	80	12
	81	11.3333
	82	12.5
	83	14
	84	12.5
	85	10	Repeat 14
	86	11.8333
	87	11.8333
	88	11.3333
	89	11.5
	90	11.6667
	91	11.5
	92	15.8333	Repeat 15
	93	14.1667
	94	11
	95	11.5
	96	11.5
	97	11.3333
	98	11.5
	99	13.6667	Repeat 16
	100	12
	101	11.5
	102	13
	103	16.6667
	104	13.8333	Repeat 17
	105	11.6667
	106	11.6667
	107	13
	AVERAGE	12.6464
	STDEV	1.4493

## Sheet: Fig. 1d
	bio_ident	UMAP_1	UMAP_2
AAACCCAAGACTACGG-1_3	Early-ovulation granulosa cells	-8.06042	8.84127
AAACCCACAGGGCTTC-1_3	Smooth muscle cells	10.3422	-3.49598
AAACCCAGTAGTCGTT-1_3	Smooth muscle cells	10.7413	-1.55143
AAACCCAGTCTAGTGT-1_3	Immune cells	10.4189	8.69126
AAACCCATCACCCTGT-1_3	Early-ovulation granulosa cells	-5.52428	7.47085
AAACCCATCCCGTAAA-1_3	Smooth muscle cells	8.99925	-3.87991
AAACCCATCCCGTTGT-1_3	Early-ovulation granulosa cells	-7.69547	8.35243
AAACGAAAGATACGAT-1_3	Early-ovulation granulosa cells	-5.85817	6.85804
AAACGAACAACGAGGT-1_3	Smooth muscle cells	10.9019	-0.665138
AAACGAAGTAGGTTTC-1_3	Early-ovulation granulosa cells	-6.35779	7.79178
AAACGAAGTTGCATTG-1_3	Early-ovulation granulosa cells	-7.40212	9.63632
AAACGAATCCTACGAA-1_3	Early-ovulation granulosa cells	-7.75022	7.09276
AAACGAATCCTGTTAT-1_3	Early-ovulation granulosa cells	-6.31253	8.89954
AAACGCTAGCACTTTG-1_3	Early-ovulation granulosa cells	-8.25699	8.12579
AAACGCTCAACTCCAA-1_3	Early-ovulation granulosa cells	-7.98427	7.66824
AAACGCTGTCCAAAGG-1_3	Smooth muscle cells	12.3655	-1.68387
AAACGCTTCTGAATCG-1_3	Smooth muscle cells	10.1508	-0.571473
AAAGAACAGAGATCGC-1_3	Early-ovulation cumulus granulosa cells	-0.799547	7.71753
AAAGAACCACTCCTGT-1_3	Early-ovulation granulosa cells	-3.60331	6.66959
AAAGAACCACTGCATA-1_3	Early-ovulation granulosa cells	-8.31015	8.81101
AAAGAACTCTAACGGT-1_3	Early-ovulation granulosa cells	-5.70531	8.24806
AAAGGATAGAGGTCGT-1_3	Pericytes	7.27859	3.25043
AAAGGATAGCTGAGTG-1_3	Early-ovulation granulosa cells	-4.46872	7.84037
AAAGGATCAGTCGCAC-1_3	Smooth muscle cells	12.1952	-2.37448
AAAGGATTCGACGCGT-1_3	Early-ovulation granulosa cells	-8.66231	8.46496
AAAGGGCCAACTAGAA-1_3	Early-ovulation granulosa cells	-7.5037	7.58323
AAAGGGCGTGTATCCA-1_3	Early-ovulation granulosa cells	-7.29031	9.39553
AAAGGGCTCGTCCTTG-1_3	Early-ovulation cumulus granulosa cells	-1.9007	7.11299
AAAGGGCTCTGATTCT-1_3	Early-ovulation granulosa cells	-7.32763	7.37819
AAAGGTAGTCGTCTCT-1_3	Late-ovulation mitotic granulosa cells	-0.512811	7.30379
AAAGTCCAGTTGCCCG-1_3	Smooth muscle cells	11.6004	-0.50456
AAAGTCCCAATAGTGA-1_3	Early-ovulation granulosa cells	-4.4232	8.13694
AAAGTCCGTGTTATCG-1_3	Early-ovulation granulosa cells	-8.16636	7.2076
AAAGTCCTCACGATCA-1_3	Smooth muscle cells	8.44137	-4.06284
AAAGTCCTCAGGAAGC-1_3	Early-ovulation cumulus granulosa cells	-1.41673	8.59738
AAAGTCCTCGATCCAA-1_3	Early-ovulation granulosa cells	-6.48242	7.53184
AAAGTCCTCTCGGGAC-1_3	Smooth muscle cells	10.1035	-3.4898
AAAGTGACAACGATCT-1_3	Early-ovulation granulosa cells	-8.01459	6.41971
AAAGTGACAAGGACAC-1_3	Smooth muscle cells	9.51056	-3.47769
AAAGTGACACCTGCTT-1_3	Smooth muscle cells	12.3673	-2.42657
AAAGTGAGTAATCAGA-1_3	Smooth muscle cells	7.26467	-3.24435
AAAGTGATCGCGATCG-1_3	Mitotic smooth muscle cells	7.37472	-0.763604
AAAGTGATCGCTACGG-1_3	Early-ovulation granulosa cells	-8.49593	8.61035
AAATGGAAGTTAGAAC-1_3	Early-ovulation granulosa cells	-8.30115	8.08639
AAATGGAAGTTGAAGT-1_3	Smooth muscle cells	10.3259	0.687447
AAATGGACATAAGCGG-1_3	Early-ovulation granulosa cells	-7.47184	7.58063
AAATGGAGTAGCGTAG-1_3	Smooth muscle cells	12.398	-2.49835
AACAAAGAGCCATCCG-1_3	Epithelial cells	6.94752	11.622
AACAAAGAGTCACAGG-1_3	Early-ovulation cumulus granulosa cells	-1.40998	6.05657
AACAAAGGTCCGGATC-1_3	Early-ovulation granulosa cells	-8.5877	8.08378
AACAAAGGTTCATCTT-1_3	Early-ovulation granulosa cells	-4.72154	7.71296
AACAACCAGCTGAGCA-1_3	Early-ovulation granulosa cells	-7.44611	7.03537
AACAACCCAAGAGTTA-1_3	Early-ovulation granulosa cells	-7.13207	8.35706
AACAACCCATACGCAT-1_3	Early-ovulation granulosa cells	-8.30554	8.12278
AACAACCCATCGATAC-1_3	Early-ovulation granulosa cells	-6.49343	7.953
AACAAGAAGTATGGAT-1_3	Early-ovulation granulosa cells	-6.47752	7.69975
AACAAGACAGGCTTGC-1_3	Early-ovulation granulosa cells	-8.81643	7.77228
AACAAGAGTATGGGAC-1_3	Early-ovulation granulosa cells	-7.48506	8.80475
AACAAGAGTCAACCAT-1_3	Early-ovulation granulosa cells	-7.89979	7.74164
AACACACCACATTACG-1_3	Early-ovulation granulosa cells	-7.17476	7.82964
AACACACCACCTCAGG-1_3	Early-ovulation granulosa cells	-5.11994	7.65916
AACACACCACGGGTAA-1_3	Early-ovulation granulosa cells	-6.58089	7.67832
AACACACCAGGAAGTC-1_3	Smooth muscle cells	11.1392	-1.41398
AACACACCATAATGCC-1_3	Early-ovulation granulosa cells	-3.53336	7.14348
AACACACGTAAGTCAA-1_3	Early-ovulation granulosa cells	-7.78945	7.25959
AACACACTCCCTGGTT-1_3	Early-ovulation cumulus granulosa cells	-2.07855	5.00929
AACAGGGAGGAACATT-1_3	Late-ovulation mitotic granulosa cells	-0.94149	6.28153
AACAGGGCATGACTGT-1_3	Late-ovulation mitotic granulosa cells	-0.017122	6.85537
AACAGGGGTGCAATAA-1_3	Early-ovulation granulosa cells	-8.44943	7.81297
AACAGGGTCAGCATTG-1_3	Early-ovulation granulosa cells	-6.39967	9.15987
AACAGGGTCCGTGGCA-1_3	Early-ovulation granulosa cells	-6.95415	9.4678
AACCAACAGAGTCAGC-1_3	Early-ovulation granulosa cells	-8.1414	7.24466
AACCAACGTAAGTTGA-1_3	Early-ovulation granulosa cells	-6.68321	7.27167
AACCAACGTACTGAGG-1_3	Steroidogenic theca cells	7.2039	-8.53975
AACCAACGTAGGGAGG-1_3	Smooth muscle cells	7.31902	-3.49413
AACCAACTCAGCTTCC-1_3	Preantral granulosa cells	-1.08389	2.95981
AACCACAAGAGAGCCT-1_3	Early-ovulation granulosa cells	-5.04563	7.79236
AACCACAAGTCATGCT-1_3	Early-ovulation cumulus granulosa cells	-1.84012	8.54599
AACCACACAACCGACC-1_3	Early-ovulation granulosa cells	-5.12022	8.25957
AACCACATCAATCTCT-1_3	Early-ovulation granulosa cells	-3.42801	6.99575
AACCACATCACCGCTT-1_3	Smooth muscle cells	11.0539	-2.13936
AACCATGCATAATCCG-1_3	Endothelial cells	3.95222	14.7958
AACCATGTCCCTCATG-1_3	Early-ovulation granulosa cells	-6.4808	8.31548
AACCATGTCGACGCGT-1_3	Smooth muscle cells	10.5035	0.102309
AACCATGTCGAGCCAC-1_3	Early-ovulation granulosa cells	-7.09406	7.75122
AACCATGTCTGGCTGG-1_3	Early-ovulation granulosa cells	-7.58275	7.95772
AACCCAAAGCGTTAGG-1_3	Smooth muscle cells	11.2514	-1.58636
AACCCAAAGGACGGAG-1_3	Early-ovulation granulosa cells	-6.1051	8.09839
AACCCAAAGGGAGTGG-1_3	Smooth muscle cells	9.82757	-4.36305
AACCCAACACGTAACT-1_3	Early-ovulation granulosa cells	-6.64318	7.79202
AACCCAAGTTTGCAGT-1_3	Smooth muscle cells	11.3112	0.440682
AACCCAATCCGTAGGC-1_3	Early-ovulation granulosa cells	-7.31387	7.76311
AACCCAATCCTATGGA-1_3	Early-ovulation cumulus granulosa cells	-1.19293	6.64621
AACCCAATCGTGGGTC-1_3	Early-ovulation cumulus granulosa cells	-1.88103	8.30731
AACCTGAAGCATTTCG-1_3	Late-ovulation mitotic granulosa cells	-0.535788	6.65524
AACCTGAAGTCGAGGT-1_3	Late-ovulation mitotic granulosa cells	-0.0318381	6.66426
AACCTGAGTCGACTGC-1_3	Early-ovulation granulosa cells	-5.43027	8.11324
AACCTTTGTGTGCTTA-1_3	Smooth muscle cells	10.9417	-2.92642
AACCTTTGTTCGATTG-1_3	Early-ovulation granulosa cells	-7.2616	8.94675
AACCTTTTCGGACAAG-1_3	Early-ovulation granulosa cells	-4.89062	7.92309
AACGAAAAGGCTCCCA-1_3	Smooth muscle cells	9.60004	-4.38052
AACGAAACAATAGTGA-1_3	Early-ovulation granulosa cells	-8.64074	8.44713
AACGAAAGTCCGGTCA-1_3	Smooth muscle cells	8.04969	-3.6515
AACGGGACAGGAGACT-1_3	Early-ovulation granulosa cells	-7.17792	8.86806
AACGGGAGTGTGTCCG-1_3	Early-ovulation granulosa cells	-8.595	8.06432
AACGGGATCAAGGAGC-1_3	Early-ovulation cumulus granulosa cells	-1.31838	8.55751
AACGGGATCAAGTCGT-1_3	Smooth muscle cells	10.3448	-4.16751
AACGTCAAGCAAACAT-1_3	Early-ovulation granulosa cells	-7.79408	8.22938
AACGTCACACGCAGTC-1_3	Early-ovulation cumulus granulosa cells	-1.03033	7.62798
AACGTCATCGTTAGTG-1_3	Endothelial cells	3.0197	14.2891
AACTTCTAGTACCGGA-1_3	Early-ovulation granulosa cells	-6.30782	7.52074
AACTTCTCAACAAAGT-1_3	Preantral granulosa cells	-0.304813	3.53377
AACTTCTGTAAGCGGT-1_3	Smooth muscle cells	12.2688	-2.34044
AACTTCTTCCTGGTCT-1_3	Early-ovulation granulosa cells	-7.45306	7.51201
AAGAACAAGGTCCGAA-1_3	Early-ovulation granulosa cells	-7.03068	6.85723
AAGAACACATTGTGCA-1_3	Early-ovulation granulosa cells	-7.63039	8.49441
AAGAACATCAACGTGT-1_3	Early-ovulation granulosa cells	-4.26922	7.23752
AAGAACATCAGCGTCG-1_3	Early-ovulation cumulus granulosa cells	-2.06242	4.82508
AAGACAACAGCACACC-1_3	Endothelial cells	2.56914	14.3204
AAGACAAGTATCCCTC-1_3	Early-ovulation granulosa cells	-4.99434	7.69669
AAGACAATCTAGAACC-1_3	Smooth muscle cells	10.8653	0.383652
AAGACTCGTAGTCCTA-1_3	Steroidogenic theca cells	7.34301	-8.32364
AAGACTCGTTGTGGCC-1_3	Early-ovulation granulosa cells	-6.38499	7.71481
AAGATAGGTCATAAAG-1_3	Early-ovulation granulosa cells	-7.04043	8.73464
AAGATAGGTGCAACAG-1_3	Smooth muscle cells	10.1812	-4.15862
AAGATAGTCCGTGTAA-1_3	Late-ovulation mitotic granulosa cells	-2.256	6.90853
AAGCATCAGTCGCGAA-1_3	Early-ovulation granulosa cells	-8.3612	8.78742
AAGCATCAGTCTGGAG-1_3	Early-ovulation granulosa cells	-7.10762	9.12251
AAGCATCTCAATCTTC-1_3	Early-ovulation granulosa cells	-5.84409	8.18483
AAGCCATAGAGAGCGG-1_3	Early-ovulation granulosa cells	-6.88505	8.87158
AAGCCATAGCTAAGTA-1_3	Early-ovulation granulosa cells	-5.7021	8.04225
AAGCCATCAATGCTCA-1_3	Early-ovulation cumulus granulosa cells	-1.96731	8.3532
AAGCCATCATCCGAGC-1_3	Endothelial cells	3.19913	14.6839
AAGCCATTCAGATTGC-1_3	Pericytes	6.46819	2.37433
AAGCCATTCTAGTGTG-1_3	Early-ovulation granulosa cells	-7.7351	6.77463
AAGCGAGAGATAACAC-1_3	Early-ovulation granulosa cells	-7.46589	9.50427
AAGCGTTAGCAACAAT-1_3	Early-ovulation granulosa cells	-7.88003	9.18347
AAGCGTTAGGAAAGAC-1_3	Early-ovulation granulosa cells	-5.21654	8.34839
AAGCGTTCAGCAGTAG-1_3	Early-ovulation granulosa cells	-3.24106	6.89503
AAGCGTTCATTCCTCG-1_3	Early-ovulation granulosa cells	-8.3253	6.71402
AAGCGTTGTATCAAGA-1_3	Early-ovulation granulosa cells	-3.51098	6.912
AAGCGTTGTCCTATAG-1_3	Endothelial cells	3.18306	14.1047
AAGCGTTTCCTCACGT-1_3	Preantral granulosa cells	-0.571922	2.69939
AAGGAATAGATTTGCC-1_3	Early-ovulation granulosa cells	-8.27853	7.64594
AAGGAATAGGGTAATT-1_3	Steroidogenic theca cells	6.84417	-8.69129
AAGGAATCAGATTTCG-1_3	Early-ovulation granulosa cells	-6.15938	7.67251
AAGGAATGTCACTCGG-1_3	Smooth muscle cells	12.5145	-2.41095
AAGGAATGTGAAGCTG-1_3	Early-ovulation granulosa cells	-4.9754	7.21734
AAGGAATGTGGATGAC-1_3	Early-ovulation granulosa cells	-7.46996	9.01873
AAGGTAAAGTCCCGGT-1_3	Mitotic smooth muscle cells	8.42184	0.14233
AAGTACCTCGCAATGT-1_3	Early-ovulation granulosa cells	-8.50443	7.84495
AAGTCGTAGCTAGAAT-1_3	Early-ovulation granulosa cells	-5.64992	8.74296
AAGTCGTAGGCACTAG-1_3	Pericytes	7.30487	2.34754
AAGTCGTGTGAGTGAC-1_3	Early-ovulation cumulus granulosa cells	-2.05756	8.32777
AAGTCGTTCCAAACCA-1_3	Early-ovulation granulosa cells	-4.77371	7.05717
AAGTCGTTCTCCTGAC-1_3	Early-ovulation cumulus granulosa cells	-2.26728	5.33524
AAGTGAATCCATCACC-1_3	Early-ovulation granulosa cells	-5.97575	6.84708
AAGTGAATCCTACCGT-1_3	Early-ovulation granulosa cells	-5.46175	7.47893
AAGTTCGAGGGATCAC-1_3	Early-ovulation granulosa cells	-6.57644	9.263
AAGTTCGCAAGTCGTT-1_3	Steroidogenic theca cells	6.79244	-7.95022
AAGTTCGGTGTCTCCT-1_3	Early-ovulation granulosa cells	-8.48762	8.48548
AAGTTCGGTGTGCTTA-1_3	Early-ovulation granulosa cells	-7.30335	9.15372
AAGTTCGGTTGGAGGT-1_3	Early-ovulation granulosa cells	-6.9683	8.98408
AATAGAGCAAAGGCTG-1_3	Preantral granulosa cells	-0.905751	5.96041
AATAGAGCACGGGTAA-1_3	Early-ovulation granulosa cells	-6.79905	8.91313
AATAGAGCAGGCTTGC-1_3	Early-ovulation granulosa cells	-8.42061	8.42389
AATAGAGGTAGCTTGT-1_3	Early-ovulation granulosa cells	-7.50353	7.1783
AATAGAGGTTGAAGTA-1_3	Smooth muscle cells	11.3586	-0.41753
AATCACGAGGCTCTCG-1_3	Early-ovulation granulosa cells	-8.16856	8.37355
AATCACGGTACGATGG-1_3	Early-ovulation granulosa cells	-5.58694	7.05083
AATCACGGTAGGAAAG-1_3	Early-ovulation granulosa cells	-7.80937	9.12621
AATCACGGTGCAGTGA-1_3	Early-ovulation granulosa cells	-3.25675	6.71871
AATCGACAGACATCAA-1_3	Early-ovulation granulosa cells	-4.23227	8.05619
AATCGACCATGGCCAC-1_3	Early-ovulation granulosa cells	-6.23521	7.08981
AATCGTGCATGGAATA-1_3	Early-ovulation cumulus granulosa cells	-0.484662	7.71843
AATCGTGTCTGCAGCG-1_3	Early-ovulation granulosa cells	-7.79148	8.24599
AATGAAGAGGAAAGTG-1_3	Early-ovulation granulosa cells	-8.36266	8.64983
AATGAAGCAACGGTAG-1_3	Early-ovulation granulosa cells	-6.9798	7.22098
AATGAAGCAAGTGGAC-1_3	Epithelial cells	6.84436	11.492
AATGAAGCATCCGAGC-1_3	Endothelial cells	3.65004	14.0958
AATGAAGTCGTGCGAC-1_3	Early-ovulation granulosa cells	-6.68851	7.92614
AATGACCAGACCCGCT-1_3	Smooth muscle cells	11.7591	-0.386955
AATGACCAGGGAGTTC-1_3	Early-ovulation granulosa cells	-6.67764	7.20009
AATGACCCAAAGACTA-1_3	Early-ovulation cumulus granulosa cells	-0.373508	7.70438
AATGACCCACGTTCGG-1_3	Early-ovulation cumulus granulosa cells	-1.44643	8.50682
AATGACCCAGTTGAAA-1_3	Early-ovulation granulosa cells	-5.41268	7.71929
AATGACCTCCCAGGAC-1_3	Early-ovulation granulosa cells	-8.54408	7.33993
AATGACCTCCCAGGCA-1_3	Early-ovulation granulosa cells	-6.49903	8.74289
AATGACCTCCGTTTCG-1_3	Early-ovulation granulosa cells	-5.9874	7.40987
AATGCCAAGAGCCTGA-1_3	Smooth muscle cells	11.5304	-1.29266
AATGCCACAGTCTACA-1_3	Early-ovulation granulosa cells	-7.0891	7.85974
AATGCCAGTGAGCTCC-1_3	Early-ovulation granulosa cells	-6.22492	8.29056
AATGGAAAGCGTCAAG-1_3	Early-ovulation granulosa cells	-7.38213	8.39074
AATGGAACATAGGTTC-1_3	Early-ovulation granulosa cells	-7.96183	7.49303
AATGGCTAGACTTCAC-1_3	Early-ovulation granulosa cells	-6.42291	8.85375
AATGGCTGTAAGGCTG-1_3	Mitotic smooth muscle cells	7.6586	-0.0990225
AATGGCTTCCCGAATA-1_3	Pericytes	7.54954	2.62318
AATTCCTAGAGCACTG-1_3	Endothelial cells	2.99894	14.4382
AATTCCTAGTGGACTG-1_3	Preantral granulosa cells	0.327883	3.05313
AATTCCTGTCCTGGGT-1_3	Late-ovulation mitotic granulosa cells	-0.270249	7.65011
AATTCCTTCCGGGACT-1_3	Steroidogenic theca cells	6.73884	-8.23434
AATTCCTTCGCGTGCA-1_3	Smooth muscle cells	12.4599	-2.44487
AATTTCCAGAAGCCAC-1_3	Smooth muscle cells	12.1932	-1.58735
AATTTCCAGATGTTGA-1_3	Early-ovulation granulosa cells	-3.15601	8.59393
AATTTCCAGTCTCGTA-1_3	Late-ovulation mitotic granulosa cells	-0.658431	6.86326
AATTTCCCACGAAAGC-1_3	Early-ovulation granulosa cells	-8.35715	7.09925
AATTTCCGTCACAGAG-1_3	Early-ovulation granulosa cells	-6.90799	8.09668
AATTTCCTCTGTAAGC-1_3	Early-ovulation granulosa cells	-8.53448	6.56711
ACAAAGAAGACACACG-1_3	Early-ovulation granulosa cells	-5.41812	8.41327
ACAAAGAAGACTTCGT-1_3	Smooth muscle cells	11.1995	-0.409805
ACAAAGAAGGTAAAGG-1_3	Early-ovulation cumulus granulosa cells	-2.21854	8.76476
ACAAAGACACCCGTAG-1_3	Early-ovulation cumulus granulosa cells	-0.667235	7.39374
ACAAAGATCATACGAC-1_3	Early-ovulation granulosa cells	-8.13013	7.41087
ACAACCACACGCACCA-1_3	Smooth muscle cells	9.46099	-3.87349
ACAACCAGTTCTTGCC-1_3	Smooth muscle cells	11.4208	-2.48295
ACAACCATCGGACTTA-1_3	Endothelial cells	3.81263	14.7199
ACAACCATCGTGCACG-1_3	Early-ovulation granulosa cells	-6.00496	6.64119
ACAAGCTGTTCGGCTG-1_3	Early-ovulation granulosa cells	-8.57447	8.26165
ACAAGCTTCGTTCTCG-1_3	Early-ovulation granulosa cells	-5.32663	8.15923
ACACAGTAGACTAAGT-1_3	Early-ovulation granulosa cells	-8.20902	8.45748
ACACAGTAGTTCCTGA-1_3	Smooth muscle cells	9.91572	-3.67865
ACACAGTGTCCATAGT-1_3	Early-ovulation granulosa cells	-7.27387	8.03988
ACACAGTTCCTCTCGA-1_3	Smooth muscle cells	10.9871	0.955377
ACACCAAAGCTGAGTG-1_3	Immune cells	10.0719	8.84649
ACACCAAGTACGAAAT-1_3	Early-ovulation granulosa cells	-8.53191	6.66472
ACACCAAGTACGATCT-1_3	Smooth muscle cells	8.37758	-4.24537
ACACGCGTCTATCACT-1_3	Smooth muscle cells	9.46277	-3.7869
ACACGCGTCTTCGCTG-1_3	Smooth muscle cells	11.1584	-3.45595
ACACTGACAAGAGTAT-1_3	Smooth muscle cells	11.6323	-2.606
ACACTGATCACCGCTT-1_3	Endothelial cells	2.56224	14.4582
ACACTGATCGCCAACG-1_3	Early-ovulation granulosa cells	-7.21243	8.49717
ACACTGATCTACCAGA-1_3	Early-ovulation granulosa cells	-8.30794	9.16018
ACACTGATCTTGGATG-1_3	Early-ovulation cumulus granulosa cells	-2.22136	8.34189
ACAGAAACAATTCGTG-1_3	Early-ovulation granulosa cells	-8.0708	9.08114
ACAGAAACACGGAAGT-1_3	Early-ovulation granulosa cells	-6.50027	9.42189
ACAGAAACACTTTATC-1_3	Early-ovulation cumulus granulosa cells	-2.26421	8.24648
ACAGAAATCCACAGGC-1_3	Early-ovulation granulosa cells	-8.46917	7.22897
ACAGCCGGTAGTGATA-1_3	Late-ovulation mitotic granulosa cells	-0.805605	6.61727
ACAGCCGGTGACCTGC-1_3	Early-ovulation granulosa cells	-5.7371	7.99777
ACAGCCGTCATCACAG-1_3	Early-ovulation granulosa cells	-7.72658	8.68168
ACAGGGAAGGTTCTAC-1_3	Early-ovulation granulosa cells	-4.41779	7.33213
ACATCCCAGCACTCAT-1_3	Early-ovulation granulosa cells	-7.24601	8.51094
ACATCCCGTGCACGCT-1_3	Early-ovulation granulosa cells	-6.87362	9.23268
ACATCCCGTTGCTCAA-1_3	Early-ovulation granulosa cells	-6.75992	8.89135
ACATCCCTCGTGGACC-1_3	Early-ovulation granulosa cells	-7.05533	8.16037
ACATCCCTCTTGGAAC-1_3	Smooth muscle cells	11.2337	0.659524
ACATCGAAGGGTCAAC-1_3	Early-ovulation granulosa cells	-8.15985	8.88157
ACATCGACACCCTATC-1_3	Pericytes	7.65958	2.72195
ACATCGACAGACCTAT-1_3	Early-ovulation granulosa cells	-8.03445	8.77288
ACATGCAGTGTGCTTA-1_3	Smooth muscle cells	10.7401	0.652388
ACATGCATCATGGCCG-1_3	Immune cells	10.4127	8.62745
ACATGCATCGAAGAAT-1_3	Early-ovulation granulosa cells	-6.15104	8.99083
ACATTTCAGAACTGAT-1_3	Smooth muscle cells	11.5943	-2.70257
ACATTTCAGCTGCCAC-1_3	Smooth muscle cells	11.2648	0.138396
ACATTTCTCATTCACT-1_3	Early-ovulation granulosa cells	-8.96576	6.56541
ACATTTCTCTACTCAT-1_3	Early-ovulation granulosa cells	-7.41039	7.44723
ACCAAACAGCCTCACG-1_3	Early-ovulation granulosa cells	-8.19986	8.03522
ACCAAACTCGAAACAA-1_3	Early-ovulation granulosa cells	-7.33777	7.8307
ACCAAACTCTGTTGGA-1_3	Early-ovulation granulosa cells	-6.988	9.07753
ACCAACACATCCTTCG-1_3	Early-ovulation granulosa cells	-8.80416	7.28228
ACCAACAGTACGACTT-1_3	Smooth muscle cells	9.67351	-4.02969
ACCAACAGTCCATCTC-1_3	Immune cells	10.4546	8.95073
ACCAACATCCGCGGAT-1_3	Early-ovulation cumulus granulosa cells	-1.6237	8.39657
ACCACAAAGCTCAGAG-1_3	Steroidogenic theca cells	6.88073	-8.3761
ACCACAACAACCACAT-1_3	Early-ovulation granulosa cells	-3.60687	7.14838
ACCACAACAACGACAG-1_3	Smooth muscle cells	12.2003	-2.66449
ACCACAACACCTGCAG-1_3	Steroidogenic theca cells	6.98144	-8.06803
ACCACAACAGAAGTGC-1_3	Early-ovulation granulosa cells	-6.12816	7.76762
ACCACAACAGCATCTA-1_3	Early-ovulation granulosa cells	-8.47485	7.08857
ACCACAACATGATCTG-1_3	Smooth muscle cells	11.6594	-2.65458
ACCACAAGTACAGAAT-1_3	Early-ovulation granulosa cells	-8.25289	7.73583
ACCACAAGTCGTCGGT-1_3	Smooth muscle cells	10.8204	1.13107
ACCACAATCGCGTAGC-1_3	Steroidogenic theca cells	7.18562	-8.28252
ACCATTTAGCACACCC-1_3	Early-ovulation granulosa cells	-8.48442	7.35207
ACCATTTAGGCACGAT-1_3	Smooth muscle cells	12.5955	-2.39321
ACCATTTAGGTTGCCC-1_3	Smooth muscle cells	12.202	-1.93269
ACCATTTCAATGTGGG-1_3	Early-ovulation granulosa cells	-8.50882	7.59241
ACCATTTCAGGACAGT-1_3	Smooth muscle cells	11.1305	0.504295
ACCATTTCAGTTTCGA-1_3	Early-ovulation cumulus granulosa cells	-2.14996	8.38202
ACCATTTTCGGTGTAT-1_3	Early-ovulation granulosa cells	-7.67998	8.32354
ACCCAAAAGGGACTGT-1_3	Smooth muscle cells	11.2721	-0.886297
ACCCAAATCGAACACT-1_3	Smooth muscle cells	9.20042	-4.73973
ACCCTCACAGGTTCCG-1_3	Smooth muscle cells	9.72715	-3.5568
ACCCTCAGTGCGAACA-1_3	Early-ovulation granulosa cells	-8.04588	6.76493
ACCCTCATCGGTGCAC-1_3	Early-ovulation granulosa cells	-7.65457	6.91656
ACCCTCATCTGGGCCA-1_3	Early-ovulation granulosa cells	-7.93573	6.60958
ACCCTTGAGACCAGAC-1_3	Smooth muscle cells	11.7184	0.00939083
ACCCTTGCAGACCAGA-1_3	Steroidogenic theca cells	7.30904	-8.56073
ACCCTTGCAGTACTAC-1_3	Early-ovulation granulosa cells	-8.36901	7.1712
ACCCTTGTCTGCACCT-1_3	Early-ovulation granulosa cells	-7.40582	7.56357
ACCGTTCAGAAGAGCA-1_3	Smooth muscle cells	11.2457	-2.43298
ACCGTTCAGCATGATA-1_3	Early-ovulation cumulus granulosa cells	-2.07176	4.87282
ACCGTTCAGGTGCCTC-1_3	Preantral granulosa cells	0.265953	3.1818
ACCGTTCCATGCAGCC-1_3	Early-ovulation granulosa cells	-8.06439	6.6129
ACCGTTCGTGACTCGC-1_3	Early-ovulation granulosa cells	-6.82832	9.43917
ACCGTTCGTGCACATT-1_3	Early-ovulation granulosa cells	-8.63806	7.66028
ACCGTTCGTTCAGGTT-1_3	Mitotic smooth muscle cells	9.0054	-0.0341023
ACCGTTCTCTACTATC-1_3	Preantral granulosa cells	-1.3242	2.82121
ACCTACCCACTATCCC-1_3	Smooth muscle cells	7.64526	-3.19397
ACCTACCTCGTGGGTC-1_3	Preantral granulosa cells	-1.40225	3.00052
ACCTACCTCTGCGGAC-1_3	Early-ovulation granulosa cells	-8.01839	8.40402
ACCTGAAAGCCTGTGC-1_3	Early-ovulation cumulus granulosa cells	-1.79408	8.67297
ACCTGAAAGTAGTCTC-1_3	Early-ovulation granulosa cells	-3.75322	7.13252
ACCTGAAGTACCCACG-1_3	Early-ovulation granulosa cells	-7.966	7.35245
ACCTGAATCGGACTTA-1_3	Smooth muscle cells	7.61277	-3.56775
ACCTGTCAGCGAGGAG-1_3	Early-ovulation granulosa cells	-6.70864	8.49163
ACCTGTCCAGAGATTA-1_3	Preantral granulosa cells	-0.495867	3.26175
ACCTGTCCAGCGACAA-1_3	Early-ovulation granulosa cells	-8.38378	7.8394
ACCTGTCGTCTGTGAT-1_3	Smooth muscle cells	9.10365	-4.53574
ACCTGTCGTGGCGTAA-1_3	Steroidogenic theca cells	7.60542	-6.81673
ACCTGTCTCAAGAATG-1_3	Steroidogenic theca cells	7.44897	-7.26934
ACCTGTCTCCCTCTCC-1_3	Early-ovulation granulosa cells	-8.35323	7.63348
ACGATCAAGAGCATTA-1_3	Early-ovulation granulosa cells	-8.18115	8.56516
ACGATCACACCAGCCA-1_3	Endothelial cells	4.58523	13.358
ACGATCACAGAGGCAT-1_3	Smooth muscle cells	10.155	-3.4011
ACGATCACAGCTACAT-1_3	Early-ovulation granulosa cells	-7.68407	8.50867
ACGATCAGTCACTCAA-1_3	Early-ovulation granulosa cells	-7.98311	7.76873
ACGATCAGTCCAGCCA-1_3	Smooth muscle cells	10.3628	-0.501627
ACGATCATCCAAGGGA-1_3	Smooth muscle cells	12.1606	-2.69385
ACGATGTAGCGAGGAG-1_3	Early-ovulation granulosa cells	-7.79179	8.42074
ACGATGTAGGAGCTGT-1_3	Early-ovulation granulosa cells	-7.39919	8.65529
ACGATGTCAGTCCCGA-1_3	Early-ovulation granulosa cells	-5.93768	6.69323
ACGATGTCATGTTCGA-1_3	Smooth muscle cells	10.9905	0.213399
ACGCACGCAGAGTTCT-1_3	Smooth muscle cells	10.617	0.945763
ACGCACGGTAGTTCCA-1_3	Early-ovulation granulosa cells	-3.31497	6.77661
ACGCACGGTATGATCC-1_3	Steroidogenic theca cells	7.47426	-7.98146
ACGCACGTCAAGCCCG-1_3	Early-ovulation cumulus granulosa cells	-0.815001	7.90276
ACGCACGTCATCCCGT-1_3	Smooth muscle cells	10.9332	-0.516727
ACGGAAGCACTACACA-1_3	Early-ovulation granulosa cells	-7.48538	8.34736
ACGGAAGGTGACGCCT-1_3	Early-ovulation granulosa cells	-5.79362	7.00637
ACGGGTCTCACTTCTA-1_3	Early-ovulation granulosa cells	-4.67135	7.51356
ACGGGTCTCCATCAGA-1_3	Early-ovulation granulosa cells	-7.62333	7.96245
ACGGGTCTCGAGGCAA-1_3	Pericytes	7.35381	1.85871
ACGGGTCTCGTGGAAG-1_3	Early-ovulation granulosa cells	-7.84789	9.54811
ACGGTTAAGACTCGAG-1_3	Immune cells	9.95063	10.4743
ACGGTTAAGTCCTGTA-1_3	Smooth muscle cells	12.3133	-2.51259
ACGGTTACAAATACGA-1_3	Early-ovulation granulosa cells	-3.71081	7.15015
ACGGTTACAATCAGCT-1_3	Smooth muscle cells	11.4451	-1.63972
ACGGTTACACTGCGAC-1_3	Steroidogenic theca cells	7.94485	-6.48141
ACGGTTAGTTGAGGAC-1_3	Steroidogenic theca cells	7.08778	-8.55572
ACGGTTATCATGAGTC-1_3	Smooth muscle cells	9.9585	-0.968934
ACGGTTATCGGACAAG-1_3	Early-ovulation granulosa cells	-8.28026	8.45382
ACGTAACAGAATCGAT-1_3	Early-ovulation granulosa cells	-6.08188	8.84344
ACGTAACAGATGAAGG-1_3	Early-ovulation granulosa cells	-5.19991	8.83196
ACGTAACAGGCCACCT-1_3	Smooth muscle cells	9.6494	-4.54348
ACGTAACAGTCGCCCA-1_3	Early-ovulation granulosa cells	-5.26741	8.4112
ACGTAACCAATGCAGG-1_3	Early-ovulation granulosa cells	-6.53251	7.87223
ACGTAACTCCCTCATG-1_3	Early-ovulation cumulus granulosa cells	-2.02513	8.63032
ACGTACAAGCGCAATG-1_3	Early-ovulation granulosa cells	-7.5692	9.56517
ACGTACACACGTAGAG-1_3	Smooth muscle cells	10.4613	-2.96865
ACGTACAGTCCACACG-1_3	Smooth muscle cells	9.25099	-4.09601
ACGTACATCCATGATG-1_3	Early-ovulation granulosa cells	-7.88283	8.7405
ACGTAGTGTATTGCCA-1_3	Early-ovulation granulosa cells	-5.69148	6.69453
ACGTAGTGTCACTAGT-1_3	Steroidogenic theca cells	7.41262	-8.62581
ACGTCCTGTTACACAC-1_3	Steroidogenic theca cells	7.72341	-7.8151
ACGTCCTTCCACAGCG-1_3	Early-ovulation cumulus granulosa cells	-2.17229	8.72714
ACGTCCTTCTGCTGAA-1_3	Smooth muscle cells	12.237	-1.7512
ACGTTCCAGGGATGTC-1_3	Smooth muscle cells	10.1408	-3.83698
ACGTTCCAGGTGCTAG-1_3	Steroidogenic theca cells	7.23678	-8.71477
ACGTTCCCACTTCTCG-1_3	Preantral granulosa cells	0.425152	3.02814
ACGTTCCCATCCGTGG-1_3	Early-ovulation granulosa cells	-8.63178	7.35843
ACGTTCCGTCATACCA-1_3	Early-ovulation cumulus granulosa cells	-3.05563	7.18531
ACGTTCCGTGGAAGTC-1_3	Early-ovulation cumulus granulosa cells	-1.15062	7.46736
ACTACGAAGTATAGGT-1_3	Early-ovulation granulosa cells	-5.68972	8.67139
ACTACGAAGTATGTAG-1_3	Smooth muscle cells	9.19139	-2.92174
ACTACGACACCCTGAG-1_3	Early-ovulation granulosa cells	-7.22495	7.1542
ACTACGAGTAACAGGC-1_3	Early-ovulation granulosa cells	-8.12676	9.06783
ACTACGAGTCGCTGCA-1_3	Early-ovulation granulosa cells	-8.33446	7.84785
ACTACGATCATGCCCT-1_3	Immune cells	10.4612	8.97093
ACTACGATCGTGACTA-1_3	Early-ovulation granulosa cells	-6.42186	8.54923
ACTACGATCGTGGCTG-1_3	Early-ovulation granulosa cells	-7.05794	8.17929
ACTACGATCTTGCAGA-1_3	Early-ovulation granulosa cells	-8.06919	8.80009
ACTATCTGTCTATGAC-1_3	Early-ovulation granulosa cells	-8.01208	8.72605
ACTATCTTCAAGCCTA-1_3	Early-ovulation granulosa cells	-8.7434	6.74772
ACTATCTTCATGCATG-1_3	Late-ovulation mitotic granulosa cells	-0.645909	7.04441
ACTATCTTCCCGTAAA-1_3	Late-ovulation mitotic granulosa cells	0.489896	6.1665
ACTATCTTCCGGTTCT-1_3	Early-ovulation granulosa cells	-6.84121	7.73377
ACTATCTTCGTTCAGA-1_3	Early-ovulation cumulus granulosa cells	-2.35141	5.78079
ACTATCTTCTGTGTGA-1_3	Preantral granulosa cells	-0.154012	3.40738
ACTATGGAGAGTTGAT-1_3	Early-ovulation granulosa cells	-7.3766	9.01106
ACTATGGCAGTCACGC-1_3	Smooth muscle cells	12.4055	-2.08596
ACTATGGGTGATACAA-1_3	Early-ovulation cumulus granulosa cells	-1.89188	8.67057
ACTATTCAGGCGTCCT-1_3	Early-ovulation cumulus granulosa cells	-1.37352	8.58222
ACTATTCCAGCTTCGG-1_3	Early-ovulation cumulus granulosa cells	-1.01475	6.34492
ACTATTCTCGATACGT-1_3	Early-ovulation cumulus granulosa cells	-1.6991	5.8383
ACTATTCTCTGTGCTC-1_3	Steroidogenic theca cells	7.52502	-7.5569
ACTCCCAAGGACGGAG-1_3	Early-ovulation granulosa cells	-6.30679	8.70992
ACTCCCACAACCGCTG-1_3	Smooth muscle cells	12.3684	-2.17323
ACTCTCGAGAAGGGAT-1_3	Early-ovulation granulosa cells	-7.8565	9.02947
ACTCTCGCAACGGCTC-1_3	Smooth muscle cells	11.0976	-3.27078
ACTGATGAGTCCCGGT-1_3	Early-ovulation cumulus granulosa cells	-1.49546	8.59401
ACTGATGAGTTCATCG-1_3	Endothelial cells	3.08121	14.5585
ACTGATGCAACGCCCA-1_3	Smooth muscle cells	11.0016	-2.46355
ACTGATGGTAGCCCTG-1_3	Smooth muscle cells	12.0947	-1.78183
ACTGATGGTTGTCTAG-1_3	Late-ovulation mitotic granulosa cells	-0.358994	7.57186
ACTGATGTCATCGGGC-1_3	Smooth muscle cells	11.2736	0.0831733
ACTGATGTCCGTAGGC-1_3	Early-ovulation granulosa cells	-5.39051	8.4332
ACTGATGTCGTCGGGT-1_3	Smooth muscle cells	10.8281	-3.57327
ACTGCAAAGTTGTACC-1_3	Early-ovulation granulosa cells	-6.51518	8.51655
ACTGCAACACTTGAAC-1_3	Early-ovulation granulosa cells	-5.95024	8.28531
ACTGCAACAGAAATTG-1_3	Early-ovulation granulosa cells	-7.6483	7.52294
ACTGCAAGTCGTAATC-1_3	Early-ovulation granulosa cells	-7.74408	6.99242
ACTGCAAGTGTTTCTT-1_3	Early-ovulation granulosa cells	-8.17151	9.30202
ACTGCAAGTTGCTCAA-1_3	Early-ovulation granulosa cells	-7.30556	7.99182
ACTGCAATCAAACTGC-1_3	Early-ovulation granulosa cells	-7.24307	6.92918
ACTGCAATCACACGAT-1_3	Early-ovulation granulosa cells	-8.42784	7.57571
ACTGTCCAGGCTCTCG-1_3	Early-ovulation granulosa cells	-7.79599	7.83762
ACTGTCCCACGCGCTA-1_3	Early-ovulation granulosa cells	-8.70762	8.28385
ACTGTCCGTCGAGTTT-1_3	Early-ovulation granulosa cells	-8.04489	8.24431
ACTGTCCGTGGATTTC-1_3	Early-ovulation granulosa cells	-7.45847	7.69148
ACTGTGAAGTGAATAC-1_3	Early-ovulation granulosa cells	-6.38809	8.51352
ACTGTGAGTACGTACT-1_3	Early-ovulation granulosa cells	-5.44212	7.90352
ACTGTGAGTTTCTATC-1_3	Early-ovulation granulosa cells	-5.67254	7.97235
ACTGTGATCTGATTCT-1_3	Early-ovulation granulosa cells	-6.80415	8.15971
ACTTAGGAGTGGTTAA-1_3	Early-ovulation granulosa cells	-5.61877	8.77401
ACTTAGGCAGCAGTAG-1_3	Endothelial cells	3.57387	14.409
ACTTATCAGGAGGGTG-1_3	Early-ovulation granulosa cells	-6.35464	7.89237
ACTTATCCACCTAAAC-1_3	Mitotic smooth muscle cells	7.61916	-0.0731073
ACTTATCGTTACGCCG-1_3	Smooth muscle cells	11.8644	-2.44155
ACTTATCTCGGTCACG-1_3	Smooth muscle cells	7.99219	-4.05688
ACTTATCTCGGTCAGC-1_3	Early-ovulation granulosa cells	-6.07016	9.26103
ACTTCCGAGCATCAGG-1_3	Smooth muscle cells	10.5211	-0.11153
ACTTCCGCAAGAGATT-1_3	Early-ovulation granulosa cells	-5.27691	8.04242
ACTTCCGGTAAGCTCT-1_3	Mitotic smooth muscle cells	7.93128	-0.441138
ACTTCCGTCGAGCTGC-1_3	Smooth muscle cells	10.9483	0.517176
ACTTCCGTCTCTATAC-1_3	Preantral granulosa cells	-0.0861991	3.41872
ACTTCGCCAAGTGACG-1_3	Early-ovulation granulosa cells	-6.01661	8.07697
ACTTCGCCACCTGTCT-1_3	Smooth muscle cells	12.4205	-2.14732
ACTTCGCCACTTTAGG-1_3	Early-ovulation granulosa cells	-8.03722	7.60011
ACTTCGCTCACGGACC-1_3	Early-ovulation granulosa cells	-6.61405	7.60757
ACTTTCATCACGGGAA-1_3	Early-ovulation granulosa cells	-8.21387	7.92791
ACTTTCATCCACTAGA-1_3	Early-ovulation granulosa cells	-6.48128	7.48815
ACTTTCATCCCTCGTA-1_3	Steroidogenic theca cells	7.19658	-8.69346
ACTTTGTAGATAGTGT-1_3	Smooth muscle cells	10.6059	-0.521725
ACTTTGTAGTGGTTCT-1_3	Early-ovulation granulosa cells	-3.3975	6.48351
ACTTTGTCAATCTGCA-1_3	Early-ovulation granulosa cells	-7.98134	7.55524
ACTTTGTCAGAGGTAC-1_3	Early-ovulation granulosa cells	-6.79135	8.04323
ACTTTGTCATGCCGGT-1_3	Preantral granulosa cells	-0.453638	3.75277
ACTTTGTGTACTCGAT-1_3	Endothelial cells	3.13258	14.0357
ACTTTGTGTTCCTAAG-1_3	Early-ovulation granulosa cells	-6.39669	6.90062
AGAAATGCAGCTAACT-1_3	Smooth muscle cells	11.4768	-2.94437
AGAAATGCATCCCACT-1_3	Early-ovulation cumulus granulosa cells	-1.03876	7.01173
AGAAATGGTAGATGTA-1_3	Smooth muscle cells	9.8222	-3.88558
AGAAATGGTGGCCTCA-1_3	Smooth muscle cells	9.85292	-3.29728
AGAAATGGTGTGTGTT-1_3	Early-ovulation granulosa cells	-7.1338	9.58972
AGAACAATCTGCCCTA-1_3	Early-ovulation granulosa cells	-3.40927	6.62364
AGAACCTGTATCGATC-1_3	Early-ovulation granulosa cells	-5.47606	8.53134
AGAACCTGTGTACGCC-1_3	Early-ovulation cumulus granulosa cells	-2.34164	8.46229
AGAACCTTCGCTCCTA-1_3	Early-ovulation granulosa cells	-8.38116	7.53087
AGAACCTTCTTTACAC-1_3	Early-ovulation granulosa cells	-8.19063	7.92425
AGAAGCGCAATAGGAT-1_3	Early-ovulation granulosa cells	-4.73166	7.65962
AGAAGCGCAGACATCT-1_3	Early-ovulation cumulus granulosa cells	-1.83266	8.71341
AGAAGCGCAGACCAGA-1_3	Smooth muscle cells	11.0657	-0.137914
AGAAGCGCAGTATGAA-1_3	Early-ovulation granulosa cells	-6.13512	6.50129
AGAAGCGGTGGGTATG-1_3	Preantral granulosa cells	0.255986	3.23834
AGAAGCGGTGGGTCAA-1_3	Early-ovulation granulosa cells	-5.72261	9.07061
AGAAGCGTCACGATAC-1_3	Late-ovulation mitotic granulosa cells	-1.03353	6.49393
AGAAGCGTCCATAGAC-1_3	Early-ovulation cumulus granulosa cells	-1.6316	8.64394
AGAAGCGTCCTTGGAA-1_3	Early-ovulation granulosa cells	-8.05821	9.32638
AGAAGCGTCGATGCTA-1_3	Steroidogenic theca cells	7.12974	-7.80429
AGAAGTACAACGATCT-1_3	Early-ovulation granulosa cells	-7.16498	7.79012
AGAAGTAGTACAATAG-1_3	Pericytes	7.51691	4.04743
AGACAAAAGCAAACAT-1_3	Early-ovulation granulosa cells	-5.96596	8.08462
AGACAAACAGGCTCTG-1_3	Early-ovulation granulosa cells	-6.75086	7.21044
AGACAAAGTACTGCGC-1_3	Early-ovulation granulosa cells	-6.22466	7.41428
AGACAAATCGCGTCGA-1_3	Early-ovulation cumulus granulosa cells	-2.21965	4.46455
AGACAAATCGTGCGAC-1_3	Early-ovulation granulosa cells	-7.68248	7.65908
AGACACTAGTATGAAC-1_3	Smooth muscle cells	9.73329	-3.82429
AGACACTAGTGATGGC-1_3	Early-ovulation granulosa cells	-5.26819	7.9814
AGACACTCAGGGAGAG-1_3	Early-ovulation granulosa cells	-3.8823	7.72049
AGACACTGTCGTGGAA-1_3	Smooth muscle cells	11.974	-1.66239
AGACACTGTTGGTGTT-1_3	Smooth muscle cells	10.1485	-0.525305
AGACACTGTTGTCAGT-1_3	Early-ovulation granulosa cells	-7.12671	7.54687
AGACACTTCAGCCCAG-1_3	Early-ovulation granulosa cells	-8.29447	7.7836
AGACACTTCGACGATT-1_3	Early-ovulation granulosa cells	-7.00112	8.444
AGACACTTCTTCCAGC-1_3	Early-ovulation granulosa cells	-6.82636	8.65925
AGACAGGAGAATAGTC-1_3	Early-ovulation granulosa cells	-6.97176	8.43052
AGACAGGAGCGTATAA-1_3	Steroidogenic theca cells	7.26466	-8.48014
AGACAGGAGTAGAATC-1_3	Late-ovulation granulosa cells	0.200665	-5.791
AGACAGGCACTTACAG-1_3	Early-ovulation granulosa cells	-4.60509	6.82431
AGACAGGTCAGTCACA-1_3	Early-ovulation granulosa cells	-8.7025	7.77785
AGACAGGTCGCTGTTC-1_3	Early-ovulation granulosa cells	-5.41341	8.83643
AGACCATGTATCGGTT-1_3	Endothelial cells	4.27524	14.2564
AGACCATGTGATACCT-1_3	Early-ovulation granulosa cells	-8.64624	7.40766
AGACCATTCGTCCTCA-1_3	Early-ovulation granulosa cells	-8.10613	7.55964
AGACCATTCTGCTAGA-1_3	Steroidogenic theca cells	8.08179	-3.68935
AGACCCGAGCGATGGT-1_3	Early-ovulation granulosa cells	-4.05945	7.22001
AGACCCGAGTCGCGAA-1_3	Early-ovulation granulosa cells	-5.77438	7.17642
AGACCCGCAAGACAAT-1_3	Early-ovulation granulosa cells	-7.91161	7.5484
AGACCCGCAGGCCTGT-1_3	Early-ovulation granulosa cells	-7.13276	7.98601
AGACCCGCATAATGCC-1_3	Smooth muscle cells	10.6192	0.195503
AGACCCGGTGGCCACT-1_3	Late-ovulation mitotic granulosa cells	-0.623388	6.92096
AGACCCGGTTCTGACA-1_3	Early-ovulation cumulus granulosa cells	-2.52727	8.76078
AGACCCGTCCGTATGA-1_3	Early-ovulation granulosa cells	-8.05699	9.0663
AGACCCGTCTAGGAAA-1_3	Smooth muscle cells	10.5959	-2.73132
AGACTCAAGCACCGTC-1_3	Early-ovulation granulosa cells	-8.49019	8.25286
AGACTCAGTCATCTAG-1_3	Smooth muscle cells	11.1386	-3.54143
AGACTCATCGGCTCTT-1_3	Early-ovulation granulosa cells	-7.85	8.82307
AGAGAATCAATGGCAG-1_3	Smooth muscle cells	9.49467	-4.39882
AGAGAATCATGTCTAG-1_3	Preantral granulosa cells	-1.10696	3.22187
AGAGAATGTCTACAAC-1_3	Early-ovulation granulosa cells	-8.33711	7.73191
AGAGAGCAGGACATCG-1_3	Early-ovulation granulosa cells	-8.13868	7.65248
AGAGCAGAGATGTTAG-1_3	Early-ovulation granulosa cells	-6.99045	9.23547
AGAGCAGCAGTTTGGT-1_3	Early-ovulation cumulus granulosa cells	-1.54505	7.05531
AGAGCAGCATGGCTGC-1_3	Early-ovulation granulosa cells	-6.19116	7.34343
AGAGCAGGTGATACCT-1_3	Early-ovulation granulosa cells	-7.7837	6.86521
AGAGCAGGTTCTCAGA-1_3	Smooth muscle cells	9.54323	-2.46844
AGAGCAGTCGGTTGTA-1_3	Endothelial cells	3.38952	14.5982
AGAGCCCAGATGCCGA-1_3	Early-ovulation granulosa cells	-8.16566	9.18519
AGAGCCCAGGCGTTAG-1_3	Early-ovulation granulosa cells	-7.23609	8.10883
AGAGCCCCACCATAAC-1_3	Early-ovulation cumulus granulosa cells	-1.24785	6.08402
AGAGCCCCATATGGCT-1_3	Early-ovulation granulosa cells	-7.87938	7.21622
AGAGCCCGTGACCGAA-1_3	Endothelial cells	3.49606	14.4354
AGATAGACATTGCCGG-1_3	Early-ovulation granulosa cells	-8.03166	8.08619
AGATAGATCAGCATTG-1_3	Smooth muscle cells	11.3393	-1.14269
AGATCCAAGTATCCTG-1_3	Late-ovulation granulosa cells	1.104	-5.19579
AGATCCAGTCGCGGTT-1_3	Early-ovulation granulosa cells	-7.67912	6.74305
AGATCGTAGCCTCCAG-1_3	Early-ovulation cumulus granulosa cells	-1.05578	8.47359
AGATCGTAGCGCACAA-1_3	Smooth muscle cells	12.4822	-2.30747
AGATCGTAGTGCAGGT-1_3	Smooth muscle cells	11.8362	-2.75149
AGATCGTGTTGCTTGA-1_3	Early-ovulation granulosa cells	-5.32328	8.5524
AGATGAAAGACGGTCA-1_3	Early-ovulation granulosa cells	-8.75095	8.25116
AGATGAACATATCTGG-1_3	Early-ovulation granulosa cells	-7.05117	6.8845
AGATGAAGTCTCGGGT-1_3	Early-ovulation granulosa cells	-7.81373	9.51305
AGATGAAGTTGCTCGG-1_3	Smooth muscle cells	11.2429	-2.51175
AGATGAATCCCTGTTG-1_3	Early-ovulation cumulus granulosa cells	-2.23533	5.25922
AGATGCTAGAGAATCT-1_3	Early-ovulation granulosa cells	-5.12862	8.06761
AGATGCTAGCGTTAGG-1_3	Early-ovulation granulosa cells	-4.03297	7.73403
AGATGCTAGTATTGCC-1_3	Smooth muscle cells	11.5307	-3.63675
AGATGCTAGTTGCGAG-1_3	Smooth muscle cells	12.1408	-2.42324
AGATGCTGTGGTCCCA-1_3	Early-ovulation cumulus granulosa cells	-2.00788	5.23659
AGATGCTTCGTGGCGT-1_3	Steroidogenic theca cells	7.42905	-7.28189
AGCATCACAACTCGTA-1_3	Early-ovulation granulosa cells	-8.14943	6.63338
AGCATCACACGGGCTT-1_3	Early-ovulation cumulus granulosa cells	-1.2607	6.43729
AGCATCATCCACAGCG-1_3	Early-ovulation granulosa cells	-8.02524	7.91405
AGCCAATAGCAAGGAA-1_3	Pericytes	7.38213	3.49584
AGCCAATCAACTCCAA-1_3	Early-ovulation granulosa cells	-6.82264	8.93412
AGCCAATGTATCCTCC-1_3	Smooth muscle cells	9.20163	-3.7656
AGCCAATGTCTCGCGA-1_3	Smooth muscle cells	11.5772	-2.91646
AGCCAATGTGTTGACT-1_3	Early-ovulation granulosa cells	-7.92638	7.99324
AGCCAATTCCAAGCCG-1_3	Smooth muscle cells	10.1266	-2.9005
AGCCAATTCGTAGCTA-1_3	Early-ovulation granulosa cells	-6.14595	9.20969
AGCCACGAGACCTCCG-1_3	Early-ovulation granulosa cells	-6.47822	9.36835
AGCCACGGTCTACTGA-1_3	Early-ovulation granulosa cells	-7.97159	9.06785
AGCCACGTCAAGTAAG-1_3	Pericytes	7.45976	2.18765
AGCCAGCGTAGATTAG-1_3	Steroidogenic theca cells	7.2465	-8.60172
AGCCAGCTCATGCAGT-1_3	Early-ovulation granulosa cells	-3.56791	7.15518
AGCCAGCTCCGAGATT-1_3	Early-ovulation granulosa cells	-7.28735	7.55363
AGCCAGCTCTTTGATC-1_3	Early-ovulation granulosa cells	-7.2833	8.83605
AGCGCCAGTAGACACG-1_3	Early-ovulation granulosa cells	-8.48583	8.51323
AGCGCCAGTCAGACGA-1_3	Early-ovulation granulosa cells	-4.16336	6.55218
AGCGCCAGTCGAGCAA-1_3	Early-ovulation granulosa cells	-7.3841	8.54652
AGCGCCATCCATTGTT-1_3	Early-ovulation granulosa cells	-6.35393	7.41837
AGCGCCATCTAGGAAA-1_3	Early-ovulation granulosa cells	-6.79454	7.95829
AGCGCTGAGAGCATCG-1_3	Preantral granulosa cells	-0.0289019	3.21149
AGCGCTGGTGTCTTGA-1_3	Early-ovulation granulosa cells	-7.67068	8.26024
AGCGCTGGTTGTGCCG-1_3	Early-ovulation granulosa cells	-7.40311	7.56383
AGCGCTGTCCACGTGG-1_3	Early-ovulation granulosa cells	-8.09188	7.41279
AGCGCTGTCCATCTGC-1_3	Early-ovulation granulosa cells	-6.78712	8.89095
AGCGTATAGATGCAGC-1_3	Smooth muscle cells	11.1635	-0.252008
AGCGTATAGATGCTGG-1_3	Early-ovulation granulosa cells	-6.07199	7.38025
AGCGTATCATCTCAAG-1_3	Early-ovulation granulosa cells	-8.45876	7.47057
AGCGTATGTAGTACGG-1_3	Early-ovulation cumulus granulosa cells	-2.48976	8.10389
AGCGTATGTCTCTCCA-1_3	Early-ovulation granulosa cells	-7.0941	9.34234
AGCGTATGTGCAATAA-1_3	Early-ovulation granulosa cells	-4.64803	7.2981
AGCGTATGTTTCCATT-1_3	Early-ovulation granulosa cells	-5.53156	8.14122
AGCGTCGCACGGCACT-1_3	Early-ovulation granulosa cells	-7.48165	9.52058
AGCTACACAGAGTTCT-1_3	Early-ovulation granulosa cells	-5.37941	8.19417
AGCTACACAGGAAGTC-1_3	Smooth muscle cells	9.64963	-3.60251
AGCTACAGTAGTCTGT-1_3	Smooth muscle cells	9.29877	-3.42522
AGCTACAGTGAATATG-1_3	Early-ovulation granulosa cells	-8.64518	8.40357
AGCTACAGTTCGGTCG-1_3	Smooth muscle cells	11.0503	-3.46777
AGCTCAACAACAAGTA-1_3	Early-ovulation granulosa cells	-6.44848	9.13377
AGCTCAAGTTGGGCCT-1_3	Smooth muscle cells	10.1263	-4.24086
AGCTCAATCAAATGAG-1_3	Early-ovulation granulosa cells	-5.56878	7.4812
AGCTTCCAGCATTTCG-1_3	Immune cells	10.3361	9.26247
AGCTTCCCACCCATAA-1_3	Early-ovulation granulosa cells	-6.65105	7.73401
AGCTTCCTCCAATGCA-1_3	Early-ovulation granulosa cells	-6.84356	8.34202
AGCTTCCTCCTCTAGC-1_3	Early-ovulation granulosa cells	-8.75088	7.41807
AGGAAATAGACTGGGT-1_3	Smooth muscle cells	11.1963	-1.36341
AGGAAATCAAGATGGC-1_3	Early-ovulation cumulus granulosa cells	-1.84049	8.71347
AGGAAATCAATGCAAA-1_3	Early-ovulation granulosa cells	-6.92243	9.42113
AGGAAATCAATGCAGG-1_3	Immune cells	10.4163	8.67858
AGGAAATGTCAGGCAA-1_3	Steroidogenic theca cells	7.19682	-8.78976
AGGAAATGTGGTTTAC-1_3	Early-ovulation granulosa cells	-8.48895	6.72471
AGGAAATGTTCCCAAA-1_3	Smooth muscle cells	9.36245	-3.39394
AGGAATAAGATCCCAT-1_3	Pericytes	7.36765	3.30257
AGGAATATCAGACTGT-1_3	Early-ovulation granulosa cells	-6.35354	6.47992
AGGAATATCGCACGGT-1_3	Smooth muscle cells	11.1801	-0.684086
AGGAATATCGGTTCAA-1_3	Early-ovulation granulosa cells	-5.93118	8.39057
AGGACGACACTGTCCT-1_3	Early-ovulation granulosa cells	-8.01504	8.83313
AGGACGAGTAAGAACT-1_3	Early-ovulation cumulus granulosa cells	-1.36136	8.58113
AGGACGAGTTAGGGAC-1_3	Smooth muscle cells	10.0232	-4.26711
AGGACGATCTTGCAGA-1_3	Early-ovulation cumulus granulosa cells	-1.42694	7.14335
AGGACTTAGGCTCCCA-1_3	Smooth muscle cells	11.9118	-2.17426
AGGACTTCACCCAACG-1_3	Early-ovulation granulosa cells	-8.63825	8.2962
AGGACTTCAGAAGTGC-1_3	Early-ovulation cumulus granulosa cells	-2.089	8.02169
AGGACTTGTCGAGATG-1_3	Smooth muscle cells	7.59472	-3.6164
AGGACTTGTTATGGTC-1_3	Early-ovulation granulosa cells	-5.73847	6.74916
AGGACTTTCAAGCCTA-1_3	Smooth muscle cells	9.80698	-3.61672
AGGACTTTCTCATAGG-1_3	Early-ovulation granulosa cells	-7.89205	8.70428
AGGAGGTAGCTCTTCC-1_3	Early-ovulation granulosa cells	-7.54104	9.31583
AGGAGGTAGGGCCCTT-1_3	Early-ovulation granulosa cells	-4.34553	7.6277
AGGAGGTCAGAAGCTG-1_3	Early-ovulation granulosa cells	-8.0047	8.52434
AGGAGGTGTTGAGTCT-1_3	Early-ovulation granulosa cells	-4.01044	7.89963
AGGATAAAGACTACCT-1_3	Early-ovulation granulosa cells	-8.72419	6.8829
AGGATAAAGTAGCCAG-1_3	Early-ovulation granulosa cells	-3.24556	7.47371
AGGATCTAGCGTATGG-1_3	Early-ovulation granulosa cells	-8.2315	8.74013
AGGATCTCAACGGTAG-1_3	Early-ovulation cumulus granulosa cells	-1.9319	8.39549
AGGATCTCACCCGTAG-1_3	Smooth muscle cells	12.1681	-1.93552
AGGATCTGTCTGATCA-1_3	Early-ovulation granulosa cells	-7.48678	8.73043
AGGATCTGTTGTATGC-1_3	Early-ovulation granulosa cells	-5.06705	8.11861
AGGATCTTCGATAACC-1_3	Early-ovulation granulosa cells	-8.58581	7.23958
AGGCATTAGCACAAAT-1_3	Early-ovulation granulosa cells	-7.53297	7.47751
AGGCATTAGCGTCTGC-1_3	Early-ovulation granulosa cells	-4.07493	7.33155
AGGCATTCAACGGCCT-1_3	Smooth muscle cells	11.9792	-1.5279
AGGCATTCACACCAGC-1_3	Early-ovulation granulosa cells	-5.92576	6.64533
AGGCATTGTCTTGTCC-1_3	Early-ovulation granulosa cells	-8.53907	8.70875
AGGCATTGTGGACTGA-1_3	Smooth muscle cells	9.22329	-3.29761
AGGCATTGTGTTGCCG-1_3	Early-ovulation granulosa cells	-5.58545	8.36917
AGGCATTTCACTTCTA-1_3	Preantral granulosa cells	0.264398	2.76173
AGGCATTTCCGAGATT-1_3	Early-ovulation granulosa cells	-3.15263	8.43656
AGGCCACAGAGTTGCG-1_3	Early-ovulation granulosa cells	-5.62619	6.67256
AGGCCACAGTCAAGCG-1_3	Early-ovulation granulosa cells	-7.16386	8.90578
AGGCCACAGTGTTGAA-1_3	Early-ovulation granulosa cells	-6.14277	7.10127
AGGCCACCAAACAGGC-1_3	Early-ovulation granulosa cells	-8.10396	8.88872
AGGCCACCAACAAGAT-1_3	Smooth muscle cells	12.4544	-2.31043
AGGCCACCAGAGAAAG-1_3	Early-ovulation granulosa cells	-7.87815	6.66296
AGGCCACGTCAACCAT-1_3	Steroidogenic theca cells	7.69766	-6.65369
AGGCCACGTCGGCCTA-1_3	Early-ovulation granulosa cells	-7.66032	8.04716
AGGCCACTCACGGGCT-1_3	Smooth muscle cells	11.227	-1.77997
AGGCTGCAGCTATCCA-1_3	Early-ovulation cumulus granulosa cells	-2.77935	8.7307
AGGCTGCAGTATGACA-1_3	Smooth muscle cells	12.4493	-2.36136
AGGCTGCCAACCTAAC-1_3	Early-ovulation granulosa cells	-7.56759	7.32152
AGGCTGCGTGCCCGTA-1_3	Early-ovulation granulosa cells	-7.8641	9.24527
AGGGAGTAGCCTCACG-1_3	Endothelial cells	3.15724	14.2648
AGGGAGTAGTAACCGG-1_3	Early-ovulation granulosa cells	-4.371	8.241
AGGGAGTCAAGCGCTC-1_3	Early-ovulation granulosa cells	-8.35671	7.9208
AGGGAGTCAGAAACCG-1_3	Smooth muscle cells	11.0214	-1.71365
AGGGAGTTCGTTCAGA-1_3	Early-ovulation cumulus granulosa cells	-0.309747	6.92884
AGGGCCTCAAAGACTA-1_3	Smooth muscle cells	9.30294	-2.85154
AGGGCTCAGCCAAGCA-1_3	Smooth muscle cells	10.6259	-1.70837
AGGGCTCAGTCAGCGA-1_3	Early-ovulation granulosa cells	-7.43031	7.83056
AGGGCTCCAGACCTAT-1_3	Smooth muscle cells	11.8049	-1.13877
AGGGCTCGTCGGCTAC-1_3	Smooth muscle cells	12.4248	-2.33606
AGGGCTCGTCTACATG-1_3	Smooth muscle cells	11.7246	-2.71823
AGGGCTCGTGAATTAG-1_3	Early-ovulation granulosa cells	-3.40182	7.26596
AGGGCTCGTGAGATTA-1_3	Early-ovulation granulosa cells	-7.22969	8.06133
AGGGCTCGTGTGTGGA-1_3	Early-ovulation granulosa cells	-6.56374	8.63487
AGGGCTCTCGCGCCAA-1_3	Early-ovulation granulosa cells	-6.6858	8.21894
AGGGCTCTCTAGAGCT-1_3	Early-ovulation granulosa cells	-5.35272	8.39023
AGGGTCCAGAGTTGTA-1_3	Preantral granulosa cells	0.15097	3.11693
AGGGTCCCAACAGATA-1_3	Early-ovulation granulosa cells	-7.53968	8.86654
AGGGTCCGTCTTGGTA-1_3	Early-ovulation cumulus granulosa cells	-1.09818	6.2739
AGGGTCCTCACTTCTA-1_3	Preantral granulosa cells	-0.621291	5.93484
AGGGTCCTCAGATTGC-1_3	Smooth muscle cells	12.3752	-2.34282
AGGGTGAAGCCGCACT-1_3	Early-ovulation granulosa cells	-6.76748	7.66551
AGGGTGACAAGGTCAG-1_3	Early-ovulation cumulus granulosa cells	-1.00406	8.25084
AGGGTGACATGACAAA-1_3	Steroidogenic theca cells	7.31532	-7.35037
AGGGTGAGTGACAGGT-1_3	Early-ovulation granulosa cells	-5.91574	9.26391
AGGGTGAGTGTTCCAA-1_3	Early-ovulation granulosa cells	-4.12559	7.42927
AGGGTGATCCCTCTCC-1_3	Early-ovulation granulosa cells	-5.50016	8.23183
AGGGTTTCAACTTCTT-1_3	Early-ovulation granulosa cells	-7.31132	8.3654
AGGGTTTCAGTTCCAA-1_3	Early-ovulation granulosa cells	-6.43739	9.29638
AGGGTTTGTGTCGATT-1_3	Early-ovulation granulosa cells	-6.91831	8.75433
AGGGTTTGTTACTCAG-1_3	Smooth muscle cells	11.2218	-1.10975
AGGGTTTGTTGAGAGC-1_3	Steroidogenic theca cells	7.06915	-7.52694
AGGTAGGAGACCATGG-1_3	Late-ovulation mitotic granulosa cells	-0.842048	7.21892
AGGTAGGAGGAAACGA-1_3	Early-ovulation granulosa cells	-5.94709	8.59336
AGGTAGGAGTATGAAC-1_3	Early-ovulation granulosa cells	-4.73708	8.57204
AGGTAGGAGTGAGGTC-1_3	Endothelial cells	4.1704	14.5154
AGGTAGGCAACCAATC-1_3	Steroidogenic theca cells	7.445	-8.21549
AGGTAGGCAGAGGAAA-1_3	Early-ovulation granulosa cells	-7.36	8.71636
AGGTAGGGTGAGTGAC-1_3	Early-ovulation granulosa cells	-7.90597	7.38516
AGGTAGGTCAGTAGGG-1_3	Early-ovulation cumulus granulosa cells	-2.26394	5.42934
AGGTAGGTCCAAGGGA-1_3	Early-ovulation granulosa cells	-3.65103	7.29789
AGGTAGGTCGGCATTA-1_3	Smooth muscle cells	10.1117	-3.32391
AGGTAGGTCTGGTCAA-1_3	Early-ovulation granulosa cells	-8.23939	8.14613
AGGTCATAGAGGGTAA-1_3	Early-ovulation granulosa cells	-7.71793	9.45339
AGGTCATAGTGTACAA-1_3	Early-ovulation granulosa cells	-3.56471	7.13583
AGGTCATCACGGCTAC-1_3	Early-ovulation granulosa cells	-4.44137	7.85706
AGGTCATCAGCTGGTC-1_3	Smooth muscle cells	10.3011	0.649315
AGGTCATTCTCTCCGA-1_3	Smooth muscle cells	12.4434	-2.24238
AGGTCTAAGAGGTATT-1_3	Early-ovulation granulosa cells	-5.00443	8.57071
AGGTCTAAGCTAGCCC-1_3	Steroidogenic theca cells	7.20545	-7.32576
AGGTCTACACGTAGTT-1_3	Early-ovulation cumulus granulosa cells	-1.23339	7.31677
AGGTCTAGTAAGTAGT-1_3	Early-ovulation granulosa cells	-6.7681	8.70495
AGGTCTAGTCCGCAGT-1_3	Smooth muscle cells	12.3376	-2.55264
AGGTCTAGTCGCGGTT-1_3	Early-ovulation granulosa cells	-7.02808	8.71409
AGGTCTATCCCTTGGT-1_3	Early-ovulation granulosa cells	-5.93452	7.08793
AGGTCTATCTGCGGCA-1_3	Smooth muscle cells	8.93285	-3.87894
AGGTCTATCTGTCGCT-1_3	Steroidogenic theca cells	7.35387	-8.632
AGGTGTTAGTGGAAGA-1_3	Early-ovulation granulosa cells	-6.84644	9.32225
AGGTGTTGTCCAATCA-1_3	Endothelial cells	3.26167	14.5699
AGGTGTTGTTTGGAAA-1_3	Early-ovulation granulosa cells	-7.16451	9.14855
AGGTGTTTCAGACTGT-1_3	Smooth muscle cells	9.25972	-4.04657
AGGTGTTTCAGTGGGA-1_3	Early-ovulation granulosa cells	-4.1867	7.10198
AGGTGTTTCTGGGTCG-1_3	Early-ovulation granulosa cells	-5.69747	8.84289
AGGTTACCAGCGACAA-1_3	Early-ovulation granulosa cells	-6.09091	8.97052
AGGTTACCAGGCATTT-1_3	Smooth muscle cells	11.1046	-0.357363
AGGTTACGTCATCCCT-1_3	Early-ovulation granulosa cells	-7.6738	7.74239
AGGTTACTCGGCCCAA-1_3	Early-ovulation granulosa cells	-8.54932	8.40869
AGGTTACTCTCGAGTA-1_3	Immune cells	9.60245	8.87466
AGGTTGTAGAAACCAT-1_3	Early-ovulation granulosa cells	-6.79334	9.49911
AGGTTGTAGGAAGAAC-1_3	Early-ovulation granulosa cells	-7.89894	7.34908
AGGTTGTAGGCAGCTA-1_3	Early-ovulation granulosa cells	-5.74686	9.05161
AGGTTGTAGGGAGGTG-1_3	Preantral granulosa cells	-0.752656	3.78407
AGGTTGTAGGTTATAG-1_3	Early-ovulation cumulus granulosa cells	-0.72877	6.93096
AGGTTGTAGTAATCCC-1_3	Steroidogenic theca cells	6.93134	-7.27021
AGGTTGTAGTTGTAAG-1_3	Early-ovulation granulosa cells	-9.0178	7.35943
AGGTTGTCAGGAATCG-1_3	Early-ovulation granulosa cells	-8.79359	6.76187
AGGTTGTGTTTGTTGG-1_3	Early-ovulation cumulus granulosa cells	-2.06784	8.28151
AGGTTGTTCGCGTCGA-1_3	Early-ovulation granulosa cells	-7.34512	7.72658
AGTAACCAGAAGGATG-1_3	Early-ovulation granulosa cells	-8.00754	8.43196
AGTAACCGTGTGACCC-1_3	Steroidogenic theca cells	7.60886	-8.6576
AGTAACCTCCTCACTG-1_3	Smooth muscle cells	10.1375	-4.00758
AGTAACCTCGCCCAGA-1_3	Smooth muscle cells	11.2835	0.712552
AGTACCACAGAATTCC-1_3	Early-ovulation granulosa cells	-5.21052	6.8669
AGTACCAGTAGCCCTG-1_3	Early-ovulation granulosa cells	-8.51741	8.17075
AGTACCAGTATAGGAT-1_3	Early-ovulation granulosa cells	-8.32947	7.9597
AGTACTGCACTCAAGT-1_3	Smooth muscle cells	9.34944	-3.41502
AGTACTGCAGCCGTCA-1_3	Early-ovulation granulosa cells	-6.99073	8.5822
AGTACTGTCACGACTA-1_3	Smooth muscle cells	12.1096	-1.73172
AGTACTGTCCGTAATG-1_3	Early-ovulation granulosa cells	-6.18857	8.51076
AGTAGCTAGATCCCAT-1_3	Smooth muscle cells	11.5226	-1.0466
AGTAGCTAGCGCCTTG-1_3	Early-ovulation granulosa cells	-8.4691	8.16826
AGTAGCTAGTGAGTTA-1_3	Smooth muscle cells	8.07627	-3.97661
AGTAGCTGTCCTGGGT-1_3	Endothelial cells	2.66282	14.297
AGTAGTCCACCCAACG-1_3	Early-ovulation granulosa cells	-5.27205	8.45573
AGTAGTCCACGACGTC-1_3	Preantral granulosa cells	0.267236	2.96814
AGTAGTCTCTCATGGA-1_3	Early-ovulation granulosa cells	-8.03831	8.50435
AGTAGTCTCTCTTCAA-1_3	Early-ovulation granulosa cells	-7.87744	7.45497
AGTCAACAGAGGTCGT-1_3	Mitotic smooth muscle cells	8.77243	0.0647255
AGTCAACAGGTTAGTA-1_3	Early-ovulation granulosa cells	-7.2344	9.65678
AGTCAACGTCCTTTGC-1_3	Steroidogenic theca cells	7.24033	-8.29297
AGTCAACTCATGGTAC-1_3	Late-ovulation cumulus granulosa cells	-2.0312	4.53207
AGTCAACTCCAGTTCC-1_3	Smooth muscle cells	11.4651	-0.218939
AGTCACAAGCAGCCCT-1_3	Immune cells	9.39046	8.96759
AGTCACACACCGGTCA-1_3	Early-ovulation granulosa cells	-5.95352	8.87907
AGTCACAGTACCTTCC-1_3	Early-ovulation granulosa cells	-7.54671	8.59618
AGTCACAGTACGGATG-1_3	Early-ovulation cumulus granulosa cells	-1.20219	6.12105
AGTCACAGTGCGACAA-1_3	Early-ovulation granulosa cells	-5.93418	6.85514
AGTCATGAGATTGGGC-1_3	Smooth muscle cells	8.89691	-2.99148
AGTCATGAGCCTCATA-1_3	Early-ovulation cumulus granulosa cells	-2.144	5.28294
AGTCATGAGCGCCTCA-1_3	Early-ovulation granulosa cells	-6.95476	7.63846
AGTCATGAGGGCAACT-1_3	Early-ovulation granulosa cells	-7.34955	8.79061
AGTCATGAGTAGGCCA-1_3	Early-ovulation granulosa cells	-8.34506	8.51807
AGTCATGGTGGTCCGT-1_3	Mitotic smooth muscle cells	7.38443	-0.381465
AGTCATGGTGTTCCAA-1_3	Early-ovulation granulosa cells	-8.63537	7.28111
AGTCATGTCAAGCTTG-1_3	Early-ovulation cumulus granulosa cells	-1.02073	7.79118
AGTCATGTCGCTGACG-1_3	Smooth muscle cells	10.0788	0.324989
AGTCATGTCGGTCGGT-1_3	Early-ovulation granulosa cells	-3.33178	6.81577
AGTCTCCTCATTGCGA-1_3	Smooth muscle cells	10.9609	1.08213
AGTGACTAGGTAAGAG-1_3	Early-ovulation granulosa cells	-6.5036	7.45116
AGTGACTAGTAAGAGG-1_3	Early-ovulation granulosa cells	-6.20953	8.54261
AGTGACTAGTATGAGT-1_3	Early-ovulation granulosa cells	-8.05982	8.63987
AGTGACTCAGCATGCC-1_3	Early-ovulation cumulus granulosa cells	-1.59777	7.47577
AGTGACTCAGTTCCAA-1_3	Early-ovulation granulosa cells	-7.37727	8.70486
AGTGATCAGCGAGAAA-1_3	Early-ovulation granulosa cells	-6.33144	7.35602
AGTGATCAGGTTGGTG-1_3	Smooth muscle cells	10.385	-3.4315
AGTGATCAGTCGAAAT-1_3	Late-ovulation granulosa cells	0.440717	-6.18168
AGTGATCCAGCTACTA-1_3	Early-ovulation granulosa cells	-7.6492	9.25549
AGTGATCCAGTGCGCT-1_3	Smooth muscle cells	10.8742	0.241347
AGTGCCGAGCAGCAGT-1_3	Early-ovulation granulosa cells	-7.25325	8.3918
AGTGCCGCACAGTACT-1_3	Early-ovulation granulosa cells	-7.3209	8.85159
AGTGCCGGTCGCGTCA-1_3	Early-ovulation granulosa cells	-8.75962	7.22103
AGTGTTGAGATTACCC-1_3	Early-ovulation granulosa cells	-7.06333	8.99194
AGTGTTGCAGGCGTTC-1_3	Early-ovulation granulosa cells	-6.52358	7.62751
AGTGTTGGTCGCCACA-1_3	Early-ovulation granulosa cells	-6.57409	9.40572
AGTGTTGTCACACCGG-1_3	Late-ovulation granulosa cells	0.737818	-7.96991
AGTGTTGTCTACTATC-1_3	Smooth muscle cells	11.9008	-2.56364
AGTTAGCAGCGAGTCA-1_3	Smooth muscle cells	11.0542	-2.95296
AGTTAGCAGTCGCCAC-1_3	Endothelial cells	3.1252	14.2374
AGTTAGCCAGGTCCGT-1_3	Early-ovulation granulosa cells	-8.21896	7.76318
AGTTAGCCAGGTGTTT-1_3	Early-ovulation granulosa cells	-8.69825	7.76229
AGTTAGCTCAACGCTA-1_3	Pericytes	6.38401	2.32825
AGTTCCCAGTCACTCA-1_3	Early-ovulation granulosa cells	-6.76239	7.71541
AGTTCCCCACCCTATC-1_3	Early-ovulation cumulus granulosa cells	-2.37895	5.54751
AGTTCCCGTTTGGAGG-1_3	Early-ovulation granulosa cells	-7.80798	6.91766
AGTTCCCTCGTCCTTG-1_3	Early-ovulation granulosa cells	-6.70831	9.26901
AGTTCGACAAGGTCAG-1_3	Smooth muscle cells	11.4234	-2.80826
AGTTCGACATGGCCAC-1_3	Smooth muscle cells	11.2765	0.38621
AGTTCGAGTCAAAGTA-1_3	Early-ovulation granulosa cells	-7.42921	8.72446
AGTTCGAGTCCACATA-1_3	Immune cells	10.1514	9.64961
AGTTCGAGTTCGTACA-1_3	Early-ovulation granulosa cells	-7.38845	9.3404
AGTTCGATCAGCGCAC-1_3	Smooth muscle cells	8.67124	-2.13126
ATACCGAGTCTAATCG-1_3	Smooth muscle cells	11.526	-2.07055
ATACCGAGTTGGTGTT-1_3	Early-ovulation granulosa cells	-6.73751	8.98753
ATACCTTAGCGCCCAT-1_3	Early-ovulation granulosa cells	-6.63201	7.08416
ATACCTTCAAGTGGTG-1_3	Early-ovulation cumulus granulosa cells	-1.20703	6.35746
ATACCTTCAAGTTCCA-1_3	Epithelial cells	6.97019	11.6521
ATACCTTCATGACAGG-1_3	Early-ovulation granulosa cells	-8.1079	6.90507
ATACTTCAGGAACGAA-1_3	Preantral granulosa cells	0.143633	3.29968
ATACTTCAGTAGGGTC-1_3	Smooth muscle cells	11.0468	0.515323
ATAGACCAGCGTGTTT-1_3	Smooth muscle cells	11.0724	0.420442
ATAGACCAGGAAACGA-1_3	Early-ovulation granulosa cells	-7.34961	6.61676
ATAGACCCAAGGTACG-1_3	Early-ovulation cumulus granulosa cells	-2.95431	8.70609
ATAGACCCAAGTATAG-1_3	Early-ovulation cumulus granulosa cells	-2.787	6.11451
ATAGACCCACTCCGAG-1_3	Early-ovulation granulosa cells	-6.24573	8.21862
ATAGACCGTTCACGAT-1_3	Early-ovulation granulosa cells	-7.67787	7.74603
ATAGACCTCTTCGATT-1_3	Endothelial cells	3.34043	14.6723
ATAGAGACACATGACT-1_3	Steroidogenic theca cells	7.43827	-8.88666
ATAGAGATCCCTCATG-1_3	Early-ovulation granulosa cells	-7.22371	6.91358
ATAGGCTAGACTTCAC-1_3	Early-ovulation cumulus granulosa cells	-2.45233	8.70183
ATAGGCTGTTCCCACT-1_3	Pericytes	7.44771	2.69137
ATATCCTCAGCACAAG-1_3	Steroidogenic theca cells	7.43922	-8.46885
ATATCCTGTCCTCATC-1_3	Early-ovulation granulosa cells	-7.81445	7.08049
ATATCCTTCGACGACC-1_3	Early-ovulation granulosa cells	-8.53989	7.15813
ATATCCTTCGTTCGCT-1_3	Early-ovulation cumulus granulosa cells	-1.09644	6.74176
ATCACGAAGACAGCGT-1_3	Early-ovulation granulosa cells	-7.40634	8.22322
ATCACGACAGTAGAAT-1_3	Early-ovulation granulosa cells	-8.23051	7.60421
ATCACGATCAGACCTA-1_3	Smooth muscle cells	10.3632	-2.559
ATCACTTAGGATGGCT-1_3	Endothelial cells	3.21926	14.3378
ATCACTTAGTACTGGG-1_3	Early-ovulation granulosa cells	-7.88221	8.58718
ATCACTTGTTGCATCA-1_3	Smooth muscle cells	9.52683	-3.7034
ATCACTTTCAACGCTA-1_3	Early-ovulation granulosa cells	-8.21143	7.29258
ATCACTTTCACGGGAA-1_3	Pericytes	7.35898	3.41487
ATCACTTTCTAGCAAC-1_3	Early-ovulation cumulus granulosa cells	-1.69746	8.52198
ATCAGGTAGCGATGAC-1_3	Early-ovulation granulosa cells	-7.42525	8.68977
ATCAGGTAGCTAGATA-1_3	Early-ovulation granulosa cells	-3.62997	7.46248
ATCAGGTTCCTGTACC-1_3	Early-ovulation granulosa cells	-5.37288	6.9928
ATCAGGTTCGCTTGAA-1_3	Early-ovulation granulosa cells	-6.13183	8.42783
ATCAGGTTCGGAACTT-1_3	Early-ovulation cumulus granulosa cells	-1.47658	5.82446
ATCATTCAGCCTGTCG-1_3	Early-ovulation granulosa cells	-3.88724	7.28965
ATCATTCCAACCTATG-1_3	Early-ovulation granulosa cells	-7.79735	9.49479
ATCCACCAGGCTGGAT-1_3	Early-ovulation granulosa cells	-7.75446	9.00705
ATCCACCCATTGAAAG-1_3	Early-ovulation granulosa cells	-7.33094	8.47727
ATCCACCGTACATTGC-1_3	Early-ovulation granulosa cells	-6.36181	6.93672
ATCCACCTCCGTACGG-1_3	Early-ovulation cumulus granulosa cells	-1.71748	8.5469
ATCCACCTCGTGGCGT-1_3	Preantral granulosa cells	-1.06515	3.03448
ATCCATTCAGGCTATT-1_3	Smooth muscle cells	9.9212	-3.90926
ATCCATTGTTCCTAAG-1_3	Early-ovulation granulosa cells	-4.88497	8.06575
ATCCCTGCAACCACGC-1_3	Smooth muscle cells	7.73436	-3.50745
ATCCCTGGTACGGTTT-1_3	Smooth muscle cells	11.2046	-1.27278
ATCCCTGGTCCTGGGT-1_3	Early-ovulation granulosa cells	-8.32583	7.51836
ATCCCTGTCAGTCACA-1_3	Early-ovulation cumulus granulosa cells	-3.76719	6.44325
ATCCGTCAGGCAGGGA-1_3	Early-ovulation granulosa cells	-7.15501	7.99447
ATCCGTCCACACGTGC-1_3	Early-ovulation granulosa cells	-4.55465	7.11553
ATCCGTCTCAGGACGA-1_3	Early-ovulation granulosa cells	-8.0952	7.29169
ATCCGTCTCGCCACTT-1_3	Early-ovulation granulosa cells	-7.82699	6.76072
ATCCTATGTGATTGGG-1_3	Early-ovulation granulosa cells	-6.422	6.51744
ATCGATGAGCTAGAGC-1_3	Mitotic smooth muscle cells	7.55119	-0.371544
ATCGATGCAATGAGCG-1_3	Early-ovulation cumulus granulosa cells	-0.762716	7.81066
ATCGCCTAGGACACTG-1_3	Early-ovulation granulosa cells	-6.98326	7.86857
ATCGCCTCAACTCCCT-1_3	Early-ovulation granulosa cells	-7.45665	6.85854
ATCGCCTCAATGTCTG-1_3	Steroidogenic theca cells	7.51385	-8.3936
ATCGCCTGTAGGGTAC-1_3	Early-ovulation cumulus granulosa cells	-1.0939	8.51964
ATCGCCTTCGAGTCCG-1_3	Early-ovulation granulosa cells	-8.11254	6.83451
ATCGGATCATGACCCG-1_3	Early-ovulation granulosa cells	-6.45222	7.75027
ATCGGATTCCTTGAAG-1_3	Early-ovulation granulosa cells	-8.22861	7.92016
ATCGGCGAGCAATTCC-1_3	Smooth muscle cells	11.234	-1.05115
ATCGGCGAGGCAGGGA-1_3	Early-ovulation granulosa cells	-4.2438	7.93298
ATCGGCGCATCTTTCA-1_3	Early-ovulation granulosa cells	-7.54156	6.86038
ATCGGCGGTTGGCCGT-1_3	Smooth muscle cells	11.4385	-0.170228
ATCGGCGTCGCTGACG-1_3	Early-ovulation granulosa cells	-5.93606	8.76372
ATCGTAGAGGTTGGTG-1_3	Endothelial cells	3.37078	14.4516
ATCGTAGTCACCTGGG-1_3	Early-ovulation granulosa cells	-8.61273	7.92523
ATCGTCCAGCTAGAGC-1_3	Endothelial cells	3.64319	14.1444
ATCGTCCGTCGTTGGC-1_3	Early-ovulation granulosa cells	-8.17152	7.16233
ATCGTCCTCCTCACCA-1_3	Smooth muscle cells	7.78735	-3.06648
ATCGTCCTCGTGGGAA-1_3	Early-ovulation granulosa cells	-8.85943	6.94766
ATCGTGAAGTTTGGCT-1_3	Early-ovulation granulosa cells	-5.85252	8.79126
ATCGTGAGTCCAACGC-1_3	Early-ovulation granulosa cells	-7.40191	8.42371
ATCGTGATCAGCTCTC-1_3	Early-ovulation granulosa cells	-5.61568	6.92921
ATCTCTAGTAACATGA-1_3	Early-ovulation granulosa cells	-6.35088	9.33563
ATCTCTAGTCAGCTTA-1_3	Early-ovulation granulosa cells	-4.70342	8.05421
ATCTCTATCGGTAACT-1_3	Pericytes	7.49357	2.41769
ATCTTCAAGAGGGTCT-1_3	Early-ovulation granulosa cells	-5.40173	8.5509
ATCTTCACACCGGAAA-1_3	Early-ovulation granulosa cells	-6.18819	7.87529
ATCTTCATCCCTCGAT-1_3	Early-ovulation granulosa cells	-8.47067	7.18284
ATGAAAGCACTATCCC-1_3	Early-ovulation granulosa cells	-6.22886	6.62445
ATGAAAGCAGAGGCAT-1_3	Smooth muscle cells	9.96239	-2.59046
ATGAAAGCAGCAGTAG-1_3	Early-ovulation granulosa cells	-7.19651	9.38856
ATGAAAGGTCCAGTTA-1_3	Early-ovulation granulosa cells	-8.48931	8.41167
ATGAAAGTCGTTAGAC-1_3	Early-ovulation granulosa cells	-8.05998	8.33816
ATGAAAGTCTACCAGA-1_3	Smooth muscle cells	10.8213	1.00008
ATGAAAGTCTCTCCGA-1_3	Early-ovulation granulosa cells	-8.51912	6.8151
ATGACCAAGAGCCTGA-1_3	Early-ovulation granulosa cells	-5.49011	8.281
ATGACCAAGGTTGCCC-1_3	Early-ovulation granulosa cells	-6.153	8.81186
ATGACCACACACAGAG-1_3	Early-ovulation granulosa cells	-6.1127	7.56946
ATGACCACATCCTATT-1_3	Early-ovulation granulosa cells	-7.54964	7.24623
ATGAGGGAGACCCTTA-1_3	Early-ovulation granulosa cells	-6.32741	7.94298
ATGAGGGAGGGACACT-1_3	Early-ovulation granulosa cells	-8.60639	8.54225
ATGAGGGCACAGTCGC-1_3	Early-ovulation granulosa cells	-6.9798	8.33659
ATGAGGGCAGGCGATA-1_3	Smooth muscle cells	11.8344	-2.75254
ATGAGGGCATGGCTGC-1_3	Early-ovulation granulosa cells	6.69753	-8.51222
ATGAGGGTCCCATAAG-1_3	Early-ovulation granulosa cells	-7.9473	9.14969
ATGAGGGTCCTTCTAA-1_3	Early-ovulation granulosa cells	-8.44274	8.42967
ATGAGTCAGACCAGCA-1_3	Early-ovulation granulosa cells	-6.74754	7.96239
ATGAGTCAGCTTTCTT-1_3	Smooth muscle cells	9.36206	-2.73608
ATGAGTCCACTAGGTT-1_3	Smooth muscle cells	9.40702	-2.00962
ATGAGTCCATTCACCC-1_3	Early-ovulation granulosa cells	-8.09526	8.95065
ATGATCGAGAGGCCAT-1_3	Early-ovulation cumulus granulosa cells	-2.01938	8.40677
ATGATCGAGCTCGACC-1_3	Smooth muscle cells	12.4465	-2.42006
ATGATCGCAAATGGTA-1_3	Early-ovulation granulosa cells	-7.71111	7.32967
ATGATCGCACGCGTGT-1_3	Early-ovulation granulosa cells	-4.27696	7.80868
ATGATCGCACGGGTAA-1_3	Early-ovulation cumulus granulosa cells	-1.99117	8.07295
ATGATCGTCATTCGGA-1_3	Pericytes	7.56827	3.03401
ATGCATGAGACTTCGT-1_3	Steroidogenic theca cells	7.30787	-8.21157
ATGCATGAGGGAGGCA-1_3	Smooth muscle cells	10.0614	-3.67944
ATGCATGCACCCATAA-1_3	Early-ovulation cumulus granulosa cells	-2.6418	8.51756
ATGCATGCACTGGCCA-1_3	Early-ovulation granulosa cells	-8.02884	7.69911
ATGCATGCAGGTCCGT-1_3	Early-ovulation granulosa cells	-8.83228	7.12847
ATGCATGTCCCGAATA-1_3	Early-ovulation granulosa cells	-8.06499	6.70898
ATGCATGTCGGAATTC-1_3	Early-ovulation granulosa cells	-6.07484	6.59489
ATGCCTCAGACTTAAG-1_3	Early-ovulation granulosa cells	-6.95319	7.87579
ATGCCTCAGCGCCTCA-1_3	Early-ovulation granulosa cells	-8.08795	8.73161
ATGCCTCAGGATATGT-1_3	Early-ovulation granulosa cells	-8.05247	8.13484
ATGCCTCCAAAGGTTA-1_3	Smooth muscle cells	11.6542	-0.00329736
ATGCCTCGTGAACCGA-1_3	Early-ovulation granulosa cells	-5.71084	6.63147
ATGCCTCGTGGCAACA-1_3	Early-ovulation granulosa cells	-7.74625	7.21278
ATGCCTCGTTTCCAAG-1_3	Smooth muscle cells	8.23593	-4.14608
ATGCCTCTCGTAACTG-1_3	Early-ovulation granulosa cells	-8.00352	7.90325
ATGCGATAGAAGAGCA-1_3	Early-ovulation granulosa cells	-6.62137	8.81036
ATGCGATAGCGGCTCT-1_3	Smooth muscle cells	10.7951	-0.178151
ATGCGATCACCTTCGT-1_3	Pericytes	7.75114	2.92246
ATGCGATCATACTGTG-1_3	Smooth muscle cells	9.53237	-4.2509
ATGCGATTCATTTACC-1_3	Preantral granulosa cells	0.250353	3.10811
ATGGAGGAGCCTCTCT-1_3	Early-ovulation granulosa cells	-6.91881	8.01385
ATGGAGGAGGTTGAGC-1_3	Smooth muscle cells	8.91574	-2.36325
ATGGAGGCAACACAGG-1_3	Early-ovulation granulosa cells	-4.99021	6.9605
ATGGAGGCACGTACTA-1_3	Early-ovulation granulosa cells	-7.64642	9.41164
ATGGAGGCAGTTTGGT-1_3	Early-ovulation granulosa cells	-4.03925	7.20829
ATGGAGGTCGATTCCC-1_3	Early-ovulation granulosa cells	-6.67842	8.89034
ATGGATCAGCACACAG-1_3	Early-ovulation cumulus granulosa cells	-0.50074	7.14356
ATGGATCAGTACCATC-1_3	Smooth muscle cells	10.2654	-0.0731034
ATGGATCCAGATTAAG-1_3	Pericytes	7.40729	3.36286
ATGGATCTCTCTCCGA-1_3	Early-ovulation granulosa cells	-4.76219	7.57334
ATGGGAGAGGTGCTGA-1_3	Endothelial cells	4.09641	13.8809
ATGGGAGCACCATATG-1_3	Early-ovulation granulosa cells	-7.40589	7.87337
ATGGGAGCATCCTCAC-1_3	Early-ovulation granulosa cells	-8.19702	6.54398
ATGGGAGGTCGTTCAA-1_3	Early-ovulation granulosa cells	-5.33937	8.44317
ATGGGAGGTTCGGACC-1_3	Early-ovulation granulosa cells	-7.70301	9.04989
ATGGGAGTCACTACTT-1_3	Early-ovulation granulosa cells	-6.1738	8.55397
ATGGGAGTCCATCTGC-1_3	Epithelial cells	6.87247	11.517
ATGGGAGTCGGTCGAC-1_3	Early-ovulation granulosa cells	-7.56673	8.17868
ATGGGAGTCTGCAGCG-1_3	Smooth muscle cells	9.13927	-4.5205
ATGGGTTCAATAGTCC-1_3	Smooth muscle cells	11.6628	-2.73311
ATGGGTTCATACCACA-1_3	Early-ovulation granulosa cells	-5.02511	7.74302
ATGGGTTCATGTGCTA-1_3	Early-ovulation granulosa cells	-5.34717	8.69172
ATGGGTTGTACTGCCG-1_3	Early-ovulation granulosa cells	-8.10101	7.09745
ATGGTTGCAAGACAAT-1_3	Smooth muscle cells	7.97522	-3.64441
ATGGTTGCACCGGTCA-1_3	Early-ovulation granulosa cells	-7.83315	7.64899
ATGGTTGGTACGTACT-1_3	Early-ovulation granulosa cells	-8.0678	8.9612
ATGGTTGGTATTGACC-1_3	Early-ovulation cumulus granulosa cells	-0.564178	6.75988
ATGGTTGTCAACTGAC-1_3	Preantral granulosa cells	-0.984444	2.89242
ATGTCCCTCATTGTTC-1_3	Early-ovulation cumulus granulosa cells	-3.04436	8.61666
ATGTCTTTCCCGTAAA-1_3	Smooth muscle cells	11.0484	1.14234
ATTACCTAGAAGTGTT-1_3	Early-ovulation granulosa cells	-7.44209	7.59067
ATTACCTAGCTCCACG-1_3	Early-ovulation granulosa cells	-8.8688	8.08968
ATTACCTAGTAAACGT-1_3	Early-ovulation granulosa cells	-6.23553	9.25782
ATTACCTCACCTAAAC-1_3	Smooth muscle cells	10.487	-2.65974
ATTACCTGTCAACATC-1_3	Early-ovulation granulosa cells	-6.80493	8.27947
ATTACTCGTCGCCACA-1_3	Early-ovulation granulosa cells	-3.7031	6.96481
ATTACTCTCGGAGTAG-1_3	Early-ovulation granulosa cells	-5.54771	8.34408
ATTATCCAGGAACATT-1_3	Early-ovulation granulosa cells	-7.80742	8.36682
ATTATCCAGTTCTACG-1_3	Steroidogenic theca cells	7.14102	-8.31432
ATTATCCCAATGAAAC-1_3	Preantral granulosa cells	-0.683637	2.68032
ATTATCCCACGTAGTT-1_3	Smooth muscle cells	11.5956	-0.801534
ATTATCCCAGGAATCG-1_3	Early-ovulation granulosa cells	-7.81996	6.79455
ATTATCCGTTGCTAGT-1_3	Early-ovulation granulosa cells	-7.42874	6.83504
ATTATCCTCCCTGGTT-1_3	Smooth muscle cells	12.4763	-2.12377
ATTCACTAGACATCCT-1_3	Early-ovulation granulosa cells	-8.57259	7.73159
ATTCACTCAGTAGAGC-1_3	Early-ovulation granulosa cells	-6.84838	7.3441
ATTCACTCATAATCGC-1_3	Smooth muscle cells	11.1779	-0.388985
ATTCACTTCGGTTCAA-1_3	Early-ovulation granulosa cells	-4.30297	6.86709
ATTCAGGTCCGAGAAG-1_3	Smooth muscle cells	10.7177	0.398829
ATTCATCCATGAATAG-1_3	Early-ovulation cumulus granulosa cells	-1.91232	5.37578
ATTCATCCATTGTAGC-1_3	Preantral granulosa cells	-1.18866	2.89313
ATTCATCGTAACCCTA-1_3	Early-ovulation granulosa cells	-8.18794	8.02233
ATTCATCGTTCAGGTT-1_3	Early-ovulation granulosa cells	-5.37224	7.47049
ATTCCATAGGCTCTAT-1_3	Early-ovulation granulosa cells	-7.9394	7.32229
ATTCCATCACGCTGAC-1_3	Early-ovulation granulosa cells	-7.80404	6.73321
ATTCCATTCAAGTTGC-1_3	Early-ovulation granulosa cells	-6.677	6.7989
ATTCCCGAGGGTTTCT-1_3	Early-ovulation granulosa cells	-8.44259	7.71689
ATTCCCGCAAGTCGTT-1_3	Early-ovulation granulosa cells	-7.23904	8.42061
ATTCCCGTCAATCCAG-1_3	Early-ovulation granulosa cells	-5.19232	7.89674
ATTCCTAAGAAATTCG-1_3	Smooth muscle cells	10.2943	-3.16089
ATTCCTACACAGCCAC-1_3	Early-ovulation granulosa cells	-6.57095	8.07985
ATTCCTAGTAATTAGG-1_3	Early-ovulation granulosa cells	-7.85111	6.84263
ATTCCTAGTCGACTGC-1_3	Early-ovulation cumulus granulosa cells	-1.6837	7.42884
ATTCGTTAGAGCCTGA-1_3	Steroidogenic theca cells	7.00345	-8.06077
ATTCGTTAGGCCACTC-1_3	Early-ovulation cumulus granulosa cells	-1.48021	8.5167
ATTCGTTCAAACACGG-1_3	Early-ovulation granulosa cells	-7.07346	7.74704
ATTCTACCAATCGCAT-1_3	Smooth muscle cells	12.4569	-2.32654
ATTCTACGTGTCCACG-1_3	Smooth muscle cells	9.27402	-3.52742
ATTCTACGTGTGAATA-1_3	Early-ovulation granulosa cells	-7.17685	9.11117
ATTCTACTCTCCAATT-1_3	Early-ovulation cumulus granulosa cells	-3.45905	6.69851
ATTCTTGTCTTCACAT-1_3	Preantral granulosa cells	-1.75788	3.77488
ATTGGGTAGTACTCGT-1_3	Early-ovulation granulosa cells	-8.37688	7.9582
ATTGGGTTCATGACAC-1_3	Endothelial cells	3.23161	14.9023
ATTGGGTTCGAGTACT-1_3	Early-ovulation granulosa cells	-6.16643	8.92413
ATTGGGTTCTCCTGAC-1_3	Smooth muscle cells	11.0596	-0.780073
ATTGTTCCACAACGCC-1_3	Early-ovulation granulosa cells	-7.20881	6.68957
ATTGTTCCAGTCAACT-1_3	Early-ovulation granulosa cells	-7.09253	7.83176
ATTGTTCGTAACTAAG-1_3	Smooth muscle cells	9.68552	-4.37407
ATTGTTCGTTGCCGAC-1_3	Endothelial cells	2.60806	14.4388
ATTTACCAGCAGCCTC-1_3	Late-ovulation granulosa cells	0.791111	-8.13353
ATTTACCAGGAATGTT-1_3	Smooth muscle cells	10.6188	0.878418
ATTTACCCATTGACAC-1_3	Early-ovulation granulosa cells	-7.40573	7.3539
ATTTACCTCGCTAGCG-1_3	Early-ovulation granulosa cells	-8.01103	7.56319
ATTTCACAGTCGGGAT-1_3	Early-ovulation granulosa cells	-6.9874	8.67178
ATTTCTGAGTGCAACG-1_3	Early-ovulation granulosa cells	-7.02065	8.73851
ATTTCTGGTGCGTGCT-1_3	Smooth muscle cells	10.7345	0.0469382
CAAAGAAAGATGAAGG-1_3	Smooth muscle cells	8.79992	-1.58443
CAAAGAACACTTGGGC-1_3	Smooth muscle cells	11.1466	-1.02686
CAAAGAACAGTGGCTC-1_3	Smooth muscle cells	11.2896	-1.35331
CAACAACAGAGAGCAA-1_3	Early-ovulation granulosa cells	-4.48089	8.27634
CAACAACAGCTACTAC-1_3	Pericytes	6.41966	2.15396
CAACAACGTACGACTT-1_3	Early-ovulation granulosa cells	-8.17401	7.75142
CAACAACTCTTAGCCC-1_3	Early-ovulation granulosa cells	-6.34086	7.08378
CAACAGTCATAGACTC-1_3	Smooth muscle cells	10.2985	-0.735724
CAACAGTGTGTGAATA-1_3	Smooth muscle cells	10.4059	-3.15281
CAACAGTTCTAGCATG-1_3	Early-ovulation granulosa cells	-7.9564	6.55809
CAACCAAAGGTAACTA-1_3	Smooth muscle cells	12.5752	-2.17722
CAACCAACACTATCCC-1_3	Early-ovulation granulosa cells	-6.65711	7.47855
CAACCAATCGCTAGCG-1_3	Early-ovulation granulosa cells	-3.87885	7.54856
CAACCAATCTCTGACC-1_3	Endothelial cells	3.71413	14.2889
CAACCTCAGGCTAGCA-1_3	Early-ovulation granulosa cells	-5.77079	7.30917
CAACCTCCAGAACTTC-1_3	Early-ovulation granulosa cells	-8.34839	7.26724
CAACGATCAAATCCCA-1_3	Early-ovulation granulosa cells	-5.85061	8.40059
CAACGATCAACTGCCG-1_3	Smooth muscle cells	11.2919	-1.02016
CAACGATTCTCTGGTC-1_3	Early-ovulation granulosa cells	-8.62081	7.08571
CAACGGCAGGCTGGAT-1_3	Early-ovulation granulosa cells	-8.55979	8.45283
CAACGGCGTCACCGCA-1_3	Early-ovulation granulosa cells	-7.7231	9.48479
CAAGACTCACATCCCT-1_3	Early-ovulation granulosa cells	-8.2841	6.67939
CAAGACTGTCGCCACA-1_3	Early-ovulation granulosa cells	-6.48327	9.45334
CAAGACTTCATAGCAC-1_3	Early-ovulation granulosa cells	-6.01663	7.2637
CAAGAGGCATAATCGC-1_3	Early-ovulation granulosa cells	-7.47408	6.57036
CAAGAGGCATCAGCTA-1_3	Smooth muscle cells	10.383	-1.42916
CAAGAGGGTGGGCTCT-1_3	Steroidogenic theca cells	7.22809	-7.31959
CAAGAGGTCATGGAGG-1_3	Early-ovulation granulosa cells	-3.38549	7.11476
CAAGCTAAGGTAGACC-1_3	Early-ovulation granulosa cells	-7.25299	8.2857
CAAGCTAAGTGGATTA-1_3	Early-ovulation cumulus granulosa cells	-1.94174	4.69285
CAAGCTATCTAGACCA-1_3	Smooth muscle cells	10.7052	0.266135
CAAGGGACAAACTCTG-1_3	Early-ovulation granulosa cells	-3.95742	7.16343
CAAGGGACAGAATGTA-1_3	Early-ovulation granulosa cells	-6.57267	8.16131
CAAGGGACAGTTAGAA-1_3	Smooth muscle cells	10.7186	1.04273
CAAGGGAGTACCTAGT-1_3	Early-ovulation granulosa cells	-5.96748	8.33572
CAATACGGTACGATCT-1_3	Smooth muscle cells	9.60347	-3.38029
CAATACGTCCGAGTGC-1_3	Early-ovulation granulosa cells	-8.07605	8.11512
CAATCGATCCAAGAGG-1_3	Early-ovulation cumulus granulosa cells	-2.23192	5.90099
CAATGACAGACTCATC-1_3	Early-ovulation granulosa cells	-6.10312	7.06443
CAATGACAGCTAAACA-1_3	Early-ovulation granulosa cells	-8.04193	7.39168
CAATGACAGCTAAATG-1_3	Smooth muscle cells	9.5643	-2.67465
CAATGACAGGAATCGC-1_3	Smooth muscle cells	12.5715	-2.15478
CAATGACAGTGATCGG-1_3	Pericytes	6.87752	2.99491
CAATGACCATCGTGCG-1_3	Early-ovulation granulosa cells	-4.35845	7.6989
CAATGACGTACGCGTC-1_3	Smooth muscle cells	7.612	-3.68813
CAATGACTCGCCTCTA-1_3	Epithelial cells	6.92448	11.6434
CAATTTCCAGCTGTAT-1_3	Early-ovulation cumulus granulosa cells	-2.11187	8.571
CAATTTCGTCGGCACT-1_3	Smooth muscle cells	11.4986	-2.88059
CAATTTCGTGTCCCTT-1_3	Smooth muscle cells	11.3093	-1.31208
CACAACAAGCGGATCA-1_3	Early-ovulation granulosa cells	-8.32948	8.65757
CACAACAAGCGTATAA-1_3	Steroidogenic theca cells	6.82844	-8.38591
CACAACACATTGTCGA-1_3	Early-ovulation granulosa cells	-5.97493	8.60774
CACAACATCCGAGAAG-1_3	Smooth muscle cells	10.0383	-2.77173
CACACAACAAAGCTCT-1_3	Steroidogenic theca cells	7.19997	-8.58481
CACACAAGTACAAGTA-1_3	Smooth muscle cells	11.1093	-0.793715
CACACAAGTAGCTAAA-1_3	Early-ovulation granulosa cells	-8.03918	7.06656
CACACAAGTGTAGTGG-1_3	Early-ovulation granulosa cells	-8.03159	8.2826
CACAGATCAACCGACC-1_3	Smooth muscle cells	12.2391	-1.57363
CACAGATCAGAGTTGG-1_3	Early-ovulation granulosa cells	-8.35757	8.34156
CACAGATGTCTCGACG-1_3	Early-ovulation granulosa cells	-7.35202	6.91501
CACAGATGTTGCTGAT-1_3	Early-ovulation granulosa cells	-4.74684	7.8944
CACAGGCAGGGAGGCA-1_3	Early-ovulation granulosa cells	-5.65697	7.67783
CACAGGCGTTAGAGAT-1_3	Early-ovulation granulosa cells	-8.5511	8.51484
CACAGGCGTTTACGTG-1_3	Early-ovulation granulosa cells	-6.6444	9.27294
CACAGGCGTTTACTTC-1_3	Early-ovulation granulosa cells	-4.12038	7.07485
CACATGAAGACCTTTG-1_3	Early-ovulation granulosa cells	-5.10345	8.14156
CACATGACAAATACGA-1_3	Early-ovulation granulosa cells	-7.34158	7.68568
CACATGAGTGGTAACG-1_3	Smooth muscle cells	11.0894	-0.306142
CACATGATCACTAGCA-1_3	Early-ovulation cumulus granulosa cells	-1.31097	7.50266
CACCAAAAGCCGTTAT-1_3	Smooth muscle cells	12.4927	-2.4022
CACCAAAAGTGGAAGA-1_3	Smooth muscle cells	11.5822	-0.860922
CACCAAAGTCAAGTTC-1_3	Early-ovulation granulosa cells	-7.47527	7.22675
CACCAAATCAGGGATG-1_3	Early-ovulation cumulus granulosa cells	-1.01644	8.374
CACCAAATCGAGTCCG-1_3	Early-ovulation granulosa cells	-7.85635	7.73874
CACCGTTAGACTACCT-1_3	Early-ovulation cumulus granulosa cells	-0.718014	7.44735
CACCGTTCAAGAGTAT-1_3	Early-ovulation granulosa cells	-3.11081	6.60613
CACCGTTCATCTTCGC-1_3	Early-ovulation granulosa cells	-6.85622	7.25207
CACCGTTTCGTCTACC-1_3	Early-ovulation granulosa cells	-5.90705	6.7312
CACGAATAGATCGCTT-1_3	Smooth muscle cells	10.5133	-1.02226
CACGAATAGGATCATA-1_3	Steroidogenic theca cells	7.23973	-8.64322
CACGAATAGGTTCCAT-1_3	Early-ovulation granulosa cells	-8.32647	7.55629
CACGAATGTCTACAAC-1_3	Early-ovulation cumulus granulosa cells	-3.04913	7.39708
CACGAATTCCTAACAG-1_3	Early-ovulation granulosa cells	-8.33759	6.52866
CACGGGTAGGCCGCTT-1_3	Early-ovulation granulosa cells	-6.72306	7.29764
CACGGGTCACCGTGCA-1_3	Early-ovulation granulosa cells	-4.30901	7.5602
CACGGGTGTCCTGTCT-1_3	Pericytes	7.52724	4.03341
CACGGGTGTTTCAGAC-1_3	Early-ovulation granulosa cells	-8.04259	8.1123
CACGGGTTCAGGGTAG-1_3	Early-ovulation granulosa cells	-5.71482	8.37776
CACGGGTTCCGAGATT-1_3	Late-ovulation granulosa cells	0.519653	-7.76809
CACGTGGAGCTGACCC-1_3	Early-ovulation granulosa cells	-7.4668	8.03888
CACGTGGAGGTAAGGA-1_3	Smooth muscle cells	11.5936	-2.96167
CACGTGGCACACCTAA-1_3	Pericytes	7.75992	2.99966
CACGTGGTCCGATGCG-1_3	Early-ovulation granulosa cells	-5.54729	8.25389
CACGTGGTCGTCCTTG-1_3	Early-ovulation granulosa cells	-6.27497	8.31854
CACGTGGTCTGGACCG-1_3	Early-ovulation granulosa cells	-8.1582	8.61946
CACGTTCCAGCGAACA-1_3	Early-ovulation granulosa cells	-5.16095	8.50595
CACGTTCGTTGAAGTA-1_3	Early-ovulation granulosa cells	-4.99044	8.41389
CACTAAGAGAATCGCG-1_3	Early-ovulation granulosa cells	-1.57602	3.33333
CACTAAGAGCGACTGA-1_3	Early-ovulation granulosa cells	-8.23907	7.69762
CACTAAGGTATACGGG-1_3	Early-ovulation granulosa cells	-7.92739	9.23036
CACTAAGTCTCGAACA-1_3	Preantral granulosa cells	0.242432	3.11081
CACTGAAAGGTATAGT-1_3	Early-ovulation granulosa cells	-5.90841	6.93885
CACTGAACACAATGTC-1_3	Smooth muscle cells	7.364	-3.43198
CACTGAAGTTGCAAGG-1_3	Early-ovulation granulosa cells	-4.51682	7.48667
CACTGGGTCAAACCCA-1_3	Early-ovulation granulosa cells	-6.81794	7.56311
CACTGTCCAGCTACCG-1_3	Early-ovulation cumulus granulosa cells	-2.08476	5.16715
CACTGTCGTAGTCACT-1_3	Early-ovulation granulosa cells	-6.70549	8.29952
CACTGTCGTTGTGCAT-1_3	Smooth muscle cells	10.7075	0.643881
CACTGTCTCAATGCAC-1_3	Early-ovulation granulosa cells	-8.63719	6.67397
CACTTCGAGATCCCGC-1_3	Early-ovulation granulosa cells	-7.20695	8.32228
CACTTCGCAATCTGCA-1_3	Smooth muscle cells	11.4421	-0.937117
CACTTCGGTAGCTGAG-1_3	Smooth muscle cells	9.07274	-4.23006
CAGATACCATCTAACG-1_3	Smooth muscle cells	9.86442	-1.23518
CAGATACGTGGCATCC-1_3	Early-ovulation granulosa cells	-4.77126	7.39037
CAGATACGTTCATCTT-1_3	Early-ovulation granulosa cells	-7.65531	6.89634
CAGATACTCGAGCTGC-1_3	Endothelial cells	2.75078	14.1442
CAGATACTCTTTACAC-1_3	Smooth muscle cells	12.3131	-2.08703
CAGATCAGTATCGCGC-1_3	Early-ovulation granulosa cells	-7.27971	7.45733
CAGATCAGTTATTCTC-1_3	Smooth muscle cells	9.63197	-3.82548
CAGATCATCGGAACTT-1_3	Early-ovulation granulosa cells	-8.91217	6.60387
CAGATTGAGCCAGACA-1_3	Smooth muscle cells	11.0201	0.197308
CAGATTGAGTGACACG-1_3	Smooth muscle cells	12.2873	-2.38552
CAGCAATCACTACCCT-1_3	Early-ovulation granulosa cells	-4.09262	6.84291
CAGCAATCACTACTTT-1_3	Early-ovulation granulosa cells	-7.76384	8.32592
CAGCAATGTACGAGTG-1_3	Pericytes	7.27696	2.89335
CAGCAATGTGATTCTG-1_3	Pericytes	7.54025	2.97203
CAGCAATGTGCCCACA-1_3	Early-ovulation granulosa cells	-6.97883	8.21892
CAGCAATTCACATACG-1_3	Early-ovulation granulosa cells	-5.52818	7.33798
CAGCAATTCGGAAACG-1_3	Smooth muscle cells	8.74113	-4.35824
CAGCAATTCTAAGCCA-1_3	Early-ovulation cumulus granulosa cells	-2.36339	8.11074
CAGCAATTCTTACCAT-1_3	Early-ovulation granulosa cells	-4.97829	8.34875
CAGCACGAGGAAAGAC-1_3	Smooth muscle cells	11.0135	0.865635
CAGCACGAGGAGTATT-1_3	Pericytes	7.51308	3.03275
CAGCACGAGTTGCCCG-1_3	Early-ovulation granulosa cells	-4.87279	8.46892
CAGCACGTCGTCTCAC-1_3	Early-ovulation cumulus granulosa cells	-2.65468	7.93208
CAGCAGCAGTGATAGT-1_3	Early-ovulation granulosa cells	-8.04264	8.02619
CAGCAGCCAAGTCCCG-1_3	Early-ovulation granulosa cells	-7.81301	7.82906
CAGCAGCGTTCCACGG-1_3	Early-ovulation granulosa cells	-5.6569	7.69975
CAGCAGCTCGCAGAGA-1_3	Early-ovulation cumulus granulosa cells	-1.26444	7.91995
CAGCCAGCACCAGACC-1_3	Early-ovulation granulosa cells	-7.31921	6.78969
CAGCCAGCAGAGGCAT-1_3	Early-ovulation granulosa cells	-7.77932	8.54555
CAGCCAGGTACAACGG-1_3	Early-ovulation granulosa cells	-6.80065	9.34274
CAGCCAGGTAGCTCGC-1_3	Early-ovulation granulosa cells	-6.70735	8.04831
CAGCCAGGTCCCTCAT-1_3	Early-ovulation granulosa cells	-7.49703	7.43729
CAGCCAGTCAAGATAG-1_3	Early-ovulation granulosa cells	-7.74593	8.60663
CAGCCAGTCGAGCTGC-1_3	Early-ovulation granulosa cells	-5.14268	7.51922
CAGCCAGTCTTCCGTG-1_3	Steroidogenic theca cells	6.89112	-8.25309
CAGCGTGGTAAGGCTG-1_3	Early-ovulation cumulus granulosa cells	-2.43674	8.18844
CAGCGTGTCCGTGTCT-1_3	Early-ovulation granulosa cells	-7.29609	8.54391
CAGGCCAAGTAGCTCT-1_3	Endothelial cells	3.62632	15.0226
CAGGCCACATGAAAGT-1_3	Early-ovulation granulosa cells	-5.27245	6.84447
CAGGCCAGTCATCTAG-1_3	Early-ovulation granulosa cells	-7.83135	7.40678
CAGGCCATCCGATAGT-1_3	Early-ovulation granulosa cells	-7.41917	7.16447
CAGGCCATCTACTATC-1_3	Early-ovulation granulosa cells	-8.51514	7.19372
CAGGGCTAGCGTGAGT-1_3	Early-ovulation granulosa cells	-4.56519	8.28235
CAGGGCTAGCTAATGA-1_3	Early-ovulation granulosa cells	-4.81759	8.02274
CAGGGCTCACTGTCGG-1_3	Early-ovulation granulosa cells	-3.81729	6.80279
CAGGGCTGTGTCCAAT-1_3	Early-ovulation granulosa cells	-6.99223	8.18517
CAGGGCTGTTAAGAAC-1_3	Smooth muscle cells	11.8188	-2.76
CAGGTATAGTCAAGCG-1_3	Early-ovulation granulosa cells	-8.10871	8.8002
CAGGTATCAATTGTGC-1_3	Early-ovulation granulosa cells	-7.89251	7.06708
CAGGTATCAGCATGCC-1_3	Early-ovulation granulosa cells	-8.36526	8.62969
CAGGTATTCACCGGTG-1_3	Early-ovulation granulosa cells	-5.89899	8.37244
CAGGTATTCTACCAGA-1_3	Smooth muscle cells	10.506	0.29065
CAGTGCGTCTACACTT-1_3	Early-ovulation granulosa cells	-6.46814	7.65495
CAGTTAGAGCGACATG-1_3	Smooth muscle cells	11.6779	-1.91043
CAGTTAGAGGCGAAGG-1_3	Early-ovulation granulosa cells	-7.35243	7.96371
CAGTTAGCACATGACT-1_3	Smooth muscle cells	9.06333	-4.1039
CAGTTAGCATCGGAGA-1_3	Early-ovulation cumulus granulosa cells	-1.07299	7.96125
CAGTTAGGTTATAGCC-1_3	Smooth muscle cells	12.1611	-1.21627
CAGTTCCAGTAAGGGA-1_3	Pericytes	7.37835	2.96463
CATAAGCAGCTGCCTG-1_3	Smooth muscle cells	8.34641	-4.26421
CATAAGCCAGACGATG-1_3	Early-ovulation granulosa cells	-4.90296	7.80327
CATAAGCCATTGCCGG-1_3	Early-ovulation granulosa cells	-8.41137	7.78981
CATAAGCTCCTAGAGT-1_3	Early-ovulation cumulus granulosa cells	-2.31824	5.43598
CATAAGCTCCTCAGAA-1_3	Smooth muscle cells	12.0547	-2.68101
CATACAGAGTCTAGCT-1_3	Smooth muscle cells	9.16555	-3.31099
CATACAGCACACACGC-1_3	Early-ovulation cumulus granulosa cells	-1.92519	8.23552
CATACAGGTCTAGTGT-1_3	Early-ovulation granulosa cells	-7.69403	7.93605
CATACAGGTTTACGAC-1_3	Early-ovulation cumulus granulosa cells	-2.09801	5.74418
CATACAGTCAAGTCGT-1_3	Early-ovulation granulosa cells	-7.62983	9.23633
CATACAGTCCCATTTA-1_3	Steroidogenic theca cells	7.4829	-8.60778
CATACCCGTACGGTTT-1_3	Early-ovulation granulosa cells	-4.53597	7.58631
CATACCCGTCCGGCAT-1_3	Early-ovulation granulosa cells	-7.19003	7.36652
CATACCCTCACCATAG-1_3	Early-ovulation granulosa cells	-5.22393	7.621
CATACTTAGGTTCACT-1_3	Smooth muscle cells	10.1353	-2.50682
CATACTTAGTTGAATG-1_3	Smooth muscle cells	11.6449	-2.42119
CATACTTCACTACCCT-1_3	Early-ovulation granulosa cells	-6.12627	7.70851
CATACTTCAGCCGGTT-1_3	Smooth muscle cells	10.7423	-2.94188
CATACTTCAGCGAGTA-1_3	Early-ovulation granulosa cells	-4.9728	7.99554
CATACTTTCACTGAAC-1_3	Early-ovulation granulosa cells	-4.9515	7.8661
CATACTTTCCGTCACT-1_3	Early-ovulation granulosa cells	-5.83536	7.55384
CATAGACCATGGCCCA-1_3	Early-ovulation cumulus granulosa cells	-0.815728	7.09115
CATAGACTCTATTGTC-1_3	Early-ovulation granulosa cells	-7.79082	7.74644
CATCAAGAGATACATG-1_3	Early-ovulation granulosa cells	-6.08457	9.03779
CATCAAGGTGTGAATA-1_3	Smooth muscle cells	10.4245	-3.47282
CATCAAGTCGACACTA-1_3	Early-ovulation granulosa cells	-6.84412	8.74538
CATCCACAGTCGTTAC-1_3	Early-ovulation granulosa cells	-4.23104	8.21174
CATCCACCAAAGCACG-1_3	Immune cells	9.96611	10.6113
CATCCACGTGCCGTTG-1_3	Preantral granulosa cells	0.0843292	3.34672
CATCCACTCTATCGCC-1_3	Early-ovulation granulosa cells	-6.84755	7.34313
CATCCACTCTTCTTCC-1_3	Early-ovulation granulosa cells	-6.40646	7.80271
CATCCCAGTGACTGTT-1_3	Smooth muscle cells	9.56648	-3.82167
CATCCCATCTCGGTAA-1_3	Early-ovulation granulosa cells	-8.64946	6.74566
CATCCGTAGACCTGGA-1_3	Early-ovulation granulosa cells	-6.0996	9.12423
CATCCGTAGCTAGAGC-1_3	Early-ovulation granulosa cells	-8.31963	7.92761
CATCCGTAGTATAACG-1_3	Early-ovulation granulosa cells	-4.97533	8.01772
CATCCGTCAACTTCTT-1_3	Early-ovulation cumulus granulosa cells	-1.97221	8.2498
CATCCGTCATGTGCCG-1_3	Early-ovulation granulosa cells	-7.21553	9.55498
CATCCGTGTAGCTTAC-1_3	Early-ovulation granulosa cells	-6.93009	9.01511
CATCCGTGTATCAGGG-1_3	Early-ovulation granulosa cells	-7.7144	6.68906
CATCGCTAGGGTGGGA-1_3	Smooth muscle cells	9.80509	-3.86886
CATCGCTAGTACGAGC-1_3	Early-ovulation granulosa cells	-8.22094	7.45287
CATCGCTCATGAGATA-1_3	Early-ovulation cumulus granulosa cells	-2.24246	5.46284
CATCGCTGTTAACCTG-1_3	Smooth muscle cells	12.5565	-1.92977
CATCGCTTCCCTCTTT-1_3	Early-ovulation granulosa cells	-8.44523	7.00266
CATCGCTTCGTAACCA-1_3	Early-ovulation granulosa cells	-7.87248	7.40659
CATCGGGAGGTTCAGG-1_3	Smooth muscle cells	8.39067	-3.82283
CATCGGGAGTCCTGCG-1_3	Smooth muscle cells	10.3724	0.539877
CATCGGGCAATACGCT-1_3	Early-ovulation granulosa cells	-4.57881	7.78681
CATCGGGGTCTTGGTA-1_3	Early-ovulation granulosa cells	-8.4909	8.60111
CATCGGGGTGCATTTG-1_3	Early-ovulation granulosa cells	-6.27961	9.33277
CATCGGGGTTACCCTC-1_3	Smooth muscle cells	12.4697	-2.11445
CATCGGGTCAGGAACG-1_3	Smooth muscle cells	10.915	-0.570443
CATCGTCCAAGGACAC-1_3	Early-ovulation granulosa cells	-4.15102	6.68828
CATCGTCGTGACTGAG-1_3	Smooth muscle cells	11.6242	-2.61533
CATCGTCTCCCGTTCA-1_3	Smooth muscle cells	10.8928	-3.54201
CATGAGTGTATATGGA-1_3	Early-ovulation granulosa cells	-4.39706	7.22252
CATGCAAAGCATGAAT-1_3	Early-ovulation granulosa cells	-6.05407	8.03354
CATGCAAGTGAACTAA-1_3	Early-ovulation granulosa cells	-7.16199	8.99705
CATGCAAGTGCAATAA-1_3	Early-ovulation cumulus granulosa cells	-1.19392	8.53382
CATGCAAGTTGACTAC-1_3	Early-ovulation granulosa cells	-8.14842	9.28376
CATGCAATCATTTACC-1_3	Smooth muscle cells	10.8701	-2.92021
CATGCAATCTGTCCCA-1_3	Early-ovulation granulosa cells	-8.17322	6.54447
CATGCCTAGGGTGAAA-1_3	Early-ovulation granulosa cells	-6.03224	8.27683
CATGCCTCAACTTGGT-1_3	Early-ovulation granulosa cells	-3.95604	8.11989
CATGCCTCAGACGATG-1_3	Smooth muscle cells	10.2059	-4.3519
CATGCCTCAGATCCAT-1_3	Smooth muscle cells	11.8575	-2.06045
CATGCCTGTAGCTGAG-1_3	Early-ovulation granulosa cells	-8.04302	8.60815
CATGCCTGTTACAGCT-1_3	Early-ovulation cumulus granulosa cells	-0.496853	7.98653
CATGCGGAGGTTCTAC-1_3	Smooth muscle cells	10.9118	1.13529
CATGCGGTCCAAACCA-1_3	Early-ovulation granulosa cells	-7.70902	8.58144
CATGCGGTCGCTAAAC-1_3	Early-ovulation granulosa cells	-6.04086	8.15953
CATGCTCAGAATTTGG-1_3	Early-ovulation granulosa cells	-8.76086	8.21274
CATGCTCAGATTGGGC-1_3	Smooth muscle cells	12.4502	-2.20584
CATGCTCCAACAGATA-1_3	Steroidogenic theca cells	7.27402	-8.75791
CATGCTCCATTCTCCG-1_3	Early-ovulation granulosa cells	-6.40861	7.53584
CATGCTCGTCGCTTAA-1_3	Early-ovulation granulosa cells	-8.33756	8.14688
CATGCTCTCAAGAGTA-1_3	Early-ovulation granulosa cells	-6.19233	6.49915
CATGCTCTCAGTGATC-1_3	Smooth muscle cells	11.3088	-0.93774
CATGGATCACCTGAAT-1_3	Early-ovulation granulosa cells	-6.07277	7.4286
CATGGATGTGATTGGG-1_3	Early-ovulation granulosa cells	-4.38559	8.2543
CATGGATTCATGTCTT-1_3	Early-ovulation granulosa cells	-5.05833	7.28005
CATGGATTCTCGTCAC-1_3	Smooth muscle cells	10.5357	0.884851
CATGGTACAAATACAG-1_3	Early-ovulation granulosa cells	-6.05154	8.0922
CATGGTACATCGATGT-1_3	Smooth muscle cells	11.8154	-1.15797
CATGGTACATCTGTTT-1_3	Early-ovulation granulosa cells	-8.38762	7.27081
CATGGTAGTAACGCGA-1_3	Early-ovulation granulosa cells	-7.86042	8.44983
CATGGTAGTCGAATGG-1_3	Pericytes	7.43365	3.04552
CATGGTAGTGTTCAGT-1_3	Smooth muscle cells	11.0197	0.909278
CATGGTAGTTTCTTAC-1_3	Early-ovulation granulosa cells	-4.33421	7.35023
CATGGTATCGCTACAA-1_3	Preantral granulosa cells	0.0211872	3.22656
CATTCATCACTCAAGT-1_3	Early-ovulation granulosa cells	-4.91104	6.94866
CATTCATGTCAGGCAA-1_3	Early-ovulation granulosa cells	-6.56991	7.50886
CATTCATTCACCATCC-1_3	Smooth muscle cells	11.3317	-1.14335
CATTCCGCACGAAGAC-1_3	Smooth muscle cells	11.6764	-0.768162
CATTCCGTCAAGTTGC-1_3	Preantral granulosa cells	-1.36313	2.88091
CATTCCGTCTGGACCG-1_3	Early-ovulation cumulus granulosa cells	-1.316	8.12288
CATTCTACACGTGAGA-1_3	Early-ovulation granulosa cells	-6.81286	8.51657
CATTCTACAGCATGCC-1_3	Early-ovulation cumulus granulosa cells	-2.2815	5.59359
CATTCTACAGCGGTTC-1_3	Early-ovulation granulosa cells	-8.22601	6.8567
CATTCTAGTCGTCGGT-1_3	Smooth muscle cells	10.8136	0.801092
CATTCTATCACAATGC-1_3	Early-ovulation granulosa cells	-8.59363	7.93912
CATTCTATCAGACTGT-1_3	Early-ovulation cumulus granulosa cells	-2.67318	8.20562
CATTCTATCAGGACGA-1_3	Pericytes	7.58701	2.86772
CATTCTATCCACCTCA-1_3	Early-ovulation granulosa cells	-7.74747	7.60965
CATTCTATCGACGCTG-1_3	Early-ovulation granulosa cells	-8.18232	7.26009
CATTGAGCAGGTTTAC-1_3	Early-ovulation granulosa cells	-7.00601	6.90478
CATTGAGGTCTACGTA-1_3	Smooth muscle cells	9.67306	-1.28782
CATTGCCAGGATACAT-1_3	Early-ovulation granulosa cells	-7.27092	8.24744
CATTGCCAGTGGTCAG-1_3	Early-ovulation granulosa cells	-8.1	7.20189
CATTGCCCAACTGGTT-1_3	Early-ovulation granulosa cells	-8.22629	6.63862
CATTGCCCACTTACAG-1_3	Early-ovulation granulosa cells	-6.17362	8.44979
CATTGCCTCCAGGACC-1_3	Early-ovulation granulosa cells	-8.19683	8.22259
CATTGTTAGCTAATGA-1_3	Early-ovulation granulosa cells	-7.79218	7.76562
CATTGTTCAATGAACA-1_3	Early-ovulation granulosa cells	-8.48777	8.56361
CATTGTTCACGTCATA-1_3	Endothelial cells	3.50838	14.7857
CATTGTTCAGGCTATT-1_3	Early-ovulation granulosa cells	-8.33025	7.29136
CATTGTTGTGCAAGAC-1_3	Steroidogenic theca cells	7.06923	-8.28725
CATTGTTTCATGCATG-1_3	Early-ovulation granulosa cells	-6.19235	7.91527
CATTTCATCCACTGGG-1_3	Early-ovulation granulosa cells	-6.48658	8.88924
CCAAGCGAGTCATGGG-1_3	Early-ovulation granulosa cells	-8.09546	8.66236
CCAAGCGAGTGGTTCT-1_3	Early-ovulation granulosa cells	-7.975	8.69024
CCAAGCGCAAACCATC-1_3	Early-ovulation granulosa cells	-8.06879	7.21492
CCAAGCGGTACCTTCC-1_3	Early-ovulation granulosa cells	-7.01701	7.77514
CCAAGCGGTCTCCCTA-1_3	Late-ovulation granulosa cells	-0.0693814	-7.83626
CCAAGCGGTGAGAGGG-1_3	Smooth muscle cells	12.0527	-2.48334
CCAAGCGGTGCGTGCT-1_3	Early-ovulation granulosa cells	-7.18177	8.38223
CCAATGAAGGAAGAAC-1_3	Steroidogenic theca cells	6.71234	-8.03184
CCAATGACATTGTACG-1_3	Early-ovulation granulosa cells	-8.51973	7.95047
CCAATGAGTTACGCCG-1_3	Late-ovulation mitotic granulosa cells	-0.481222	7.30505
CCAATGATCCCTAGGG-1_3	Early-ovulation granulosa cells	-4.7337	7.52984
CCAATGATCTAAGAAG-1_3	Early-ovulation cumulus granulosa cells	-1.52937	7.27076
CCAATTTAGGATACGC-1_3	Early-ovulation granulosa cells	-6.18554	8.66728
CCAATTTGTAGGAGTC-1_3	Endothelial cells	4.17806	14.6808
CCAATTTTCTCGGCTT-1_3	Smooth muscle cells	10.3074	-3.50186
CCACAAACATGACGGA-1_3	Early-ovulation granulosa cells	-8.24806	8.25855
CCACAAAGTCTCTCCA-1_3	Early-ovulation granulosa cells	-7.54918	7.30056
CCACAAAGTGTGTGTT-1_3	Early-ovulation granulosa cells	-7.24262	8.72363
CCACAAATCACCCTTG-1_3	Smooth muscle cells	10.0455	-0.529543
CCACACTAGACGCCAA-1_3	Early-ovulation granulosa cells	-7.17691	8.51617
CCACACTAGCGTCTGC-1_3	Late-ovulation granulosa cells	-9.26442	8.11494
CCACACTAGTAGACCG-1_3	Early-ovulation granulosa cells	-5.96271	8.69532
CCACACTCACAAGCCC-1_3	Smooth muscle cells	11.7941	-1.42116
CCACACTGTCCTTTGC-1_3	Early-ovulation granulosa cells	-6.96091	7.39965
CCACACTGTGGCAGAT-1_3	Smooth muscle cells	9.12878	-4.4201
CCACACTGTGTAAACA-1_3	Early-ovulation cumulus granulosa cells	-2.59341	5.96359
CCACCATAGCGAGAAA-1_3	Smooth muscle cells	11.3964	-3.47998
CCACCATAGTGATAGT-1_3	Early-ovulation granulosa cells	-7.36569	7.48345
CCACCATAGTGTACCT-1_3	Endothelial cells	4.82121	13.0284
CCACCATCACAGTGTT-1_3	Smooth muscle cells	8.29082	-2.99402
CCACCATCAGCGTTTA-1_3	Smooth muscle cells	11.6194	-0.794326
CCACCATGTACATTGC-1_3	Smooth muscle cells	8.01959	-3.08759
CCACCATGTCGTATTG-1_3	Smooth muscle cells	9.10097	-4.43373
CCACCATTCAGCAGAG-1_3	Early-ovulation granulosa cells	-7.67575	7.58125
CCACCATTCCCGTTCA-1_3	Early-ovulation granulosa cells	-8.1704	7.54562
CCACGAGCACAAAGTA-1_3	Early-ovulation granulosa cells	-7.16566	8.34667
CCACGAGCAGGGCTTC-1_3	Early-ovulation cumulus granulosa cells	-1.29759	8.51464
CCACGAGTCTGTCGCT-1_3	Early-ovulation granulosa cells	-5.63828	6.83662
CCACGAGTCTTCGACC-1_3	Steroidogenic theca cells	7.53153	-8.67504
CCACGTTAGAAGGGAT-1_3	Early-ovulation granulosa cells	-6.1056	8.27586
CCACGTTAGCCACAAG-1_3	Early-ovulation granulosa cells	-7.02824	7.44493
CCACGTTCACTAGGCC-1_3	Early-ovulation granulosa cells	-6.55477	7.71731
CCACGTTGTCGCTTAA-1_3	Early-ovulation granulosa cells	-6.90424	7.7195
CCACGTTTCTCTCTTC-1_3	Steroidogenic theca cells	7.11754	-8.28336
CCACGTTTCTTAGCTT-1_3	Smooth muscle cells	10.3948	-1.89063
CCACTTGAGATACATG-1_3	Smooth muscle cells	8.16242	-3.71121
CCACTTGAGGTCCCTG-1_3	Early-ovulation granulosa cells	-7.02803	8.45447
CCACTTGGTGTCCCTT-1_3	Early-ovulation granulosa cells	-8.00136	7.75121
CCACTTGTCGACGCTG-1_3	Early-ovulation granulosa cells	-4.84777	7.36392
CCATAAGCACCTAAAC-1_3	Early-ovulation granulosa cells	-8.53572	7.86894
CCATAAGCATGACAAA-1_3	Early-ovulation granulosa cells	-6.55518	7.04778
CCATAAGGTTGGGTAG-1_3	Steroidogenic theca cells	7.27421	-8.32426
CCATAAGTCGGCACTG-1_3	Smooth muscle cells	11.5126	-2.88789
CCATCACAGTGCCAGA-1_3	Early-ovulation granulosa cells	-5.95556	6.56367
CCATCACTCGTTGTTT-1_3	Early-ovulation granulosa cells	-8.4211	7.16163
CCCAACTAGACCATTC-1_3	Smooth muscle cells	7.79649	-3.66959
CCCAACTAGATACGAT-1_3	Early-ovulation granulosa cells	-6.42568	9.23471
CCCAACTAGTCACAGG-1_3	Early-ovulation granulosa cells	-7.36563	8.26377
CCCAACTCATAGTCAC-1_3	Early-ovulation cumulus granulosa cells	-2.62875	5.58432
CCCAACTTCCACTGAA-1_3	Early-ovulation granulosa cells	-8.45607	7.32534
CCCATTGAGCGCAATG-1_3	Early-ovulation granulosa cells	-8.45543	7.86062
CCCATTGAGGAGTACC-1_3	Early-ovulation granulosa cells	-7.44908	8.54776
CCCATTGCACTCAAGT-1_3	Early-ovulation granulosa cells	-8.22223	7.94384
CCCATTGCAGCTGTAT-1_3	Pericytes	7.39074	2.69906
CCCATTGCATATAGCC-1_3	Early-ovulation granulosa cells	-7.74342	7.5937
CCCATTGGTTGCAACT-1_3	Early-ovulation granulosa cells	-7.04211	7.27761
CCCATTGTCGCATAGT-1_3	Early-ovulation granulosa cells	-7.64992	6.39189
CCCATTGTCGGCCTTT-1_3	Steroidogenic theca cells	6.76701	-8.22224
CCCATTGTCTTGAACG-1_3	Late-ovulation mitotic granulosa cells	-0.205914	7.69552
CCCGAAGAGATGGTAT-1_3	Early-ovulation granulosa cells	-6.28587	7.93457
CCCGAAGAGTCATACC-1_3	Steroidogenic theca cells	7.11692	-6.59642
CCCGAAGTCACTACTT-1_3	Early-ovulation granulosa cells	-7.95506	7.08405
CCCGAAGTCCATAGGT-1_3	Smooth muscle cells	9.39327	-3.42778
CCCGGAAAGAGCATCG-1_3	Late-ovulation mitotic granulosa cells	-0.9979	6.20094
CCCTAACAGCGCATCC-1_3	Smooth muscle cells	10.1646	-0.109993
CCCTAACAGCGTCAGA-1_3	Early-ovulation cumulus granulosa cells	-1.79589	8.56962
CCCTAACCACAACGTT-1_3	Smooth muscle cells	11.4357	0.149574
CCCTAACCACGACGTC-1_3	Early-ovulation granulosa cells	-7.94601	7.2146
CCCTAACCATCTATCT-1_3	Early-ovulation granulosa cells	-7.61634	6.79441
CCCTAACGTCATGGCC-1_3	Steroidogenic theca cells	7.33329	-8.44054
CCCTAACGTTGTACGT-1_3	Smooth muscle cells	12.0451	-1.86486
CCCTAACTCCCGATCT-1_3	Smooth muscle cells	12.2263	-2.66233
CCCTAACTCCCGTTCA-1_3	Early-ovulation granulosa cells	-8.711	7.63699
CCCTCAAAGTTGTCAC-1_3	Smooth muscle cells	11.3619	0.0864895
CCCTCAATCATGCGGC-1_3	Smooth muscle cells	12.0652	-2.78087
CCCTCTCAGAGCAGAA-1_3	Early-ovulation granulosa cells	-6.41188	7.3408
CCCTCTCGTGTCGCTG-1_3	Smooth muscle cells	11.4618	-0.730166
CCCTCTCGTGTTCATG-1_3	Early-ovulation granulosa cells	-6.85946	8.50582
CCCTCTCTCTGCCTCA-1_3	Early-ovulation granulosa cells	-7.07282	7.09763
CCCTGATAGATAGCAT-1_3	Smooth muscle cells	10.9004	0.659258
CCCTGATAGTTCCAGT-1_3	Early-ovulation granulosa cells	-7.48087	7.39935
CCCTGATCACCTGAAT-1_3	Early-ovulation granulosa cells	-8.00034	7.50482
CCCTGATTCAGCATTG-1_3	Early-ovulation granulosa cells	-3.28346	6.89862
CCCTTAGAGTCTCGTA-1_3	Early-ovulation granulosa cells	-6.18258	7.90357
CCCTTAGCAGTCGGTC-1_3	Early-ovulation granulosa cells	-5.45543	7.97495
CCCTTAGCATCTAACG-1_3	Early-ovulation granulosa cells	-8.02023	6.47672
CCCTTAGGTACTCCGG-1_3	Early-ovulation granulosa cells	-8.15133	9.10435
CCCTTAGGTGGTATGG-1_3	Early-ovulation granulosa cells	-5.24928	8.46835
CCCTTAGGTTCGGACC-1_3	Early-ovulation granulosa cells	-6.29797	8.29465
CCCTTAGGTTTGTGGT-1_3	Early-ovulation granulosa cells	-8.22871	7.69956
CCGAACGGTATTGAGA-1_3	Early-ovulation granulosa cells	-7.18505	7.79214
CCGATCTAGCACTAAA-1_3	Early-ovulation granulosa cells	-8.30829	9.03447
CCGATCTAGTGCACAG-1_3	Smooth muscle cells	9.53155	-4.22426
CCGATCTGTAGTCGTT-1_3	Smooth muscle cells	11.6185	-2.62972
CCGATCTTCCTCTAAT-1_3	Early-ovulation granulosa cells	-6.63454	8.96686
CCGATGGAGTCAAGCG-1_3	Early-ovulation granulosa cells	-6.30927	6.71025
CCGATGGGTACGATGG-1_3	Early-ovulation cumulus granulosa cells	-1.79093	8.11113
CCGATGGGTGCTAGCC-1_3	Smooth muscle cells	12.253	-2.26245
CCGCAAGAGCGGACAT-1_3	Early-ovulation granulosa cells	-6.73934	7.85936
CCGGACAAGCTAGAAT-1_3	Pericytes	7.58922	3.27176
CCGGACAGTTAAACCC-1_3	Early-ovulation granulosa cells	-6.96588	8.06855
CCGGACATCAGGAACG-1_3	Smooth muscle cells	9.33169	-3.60666
CCGGACATCCTGTTGC-1_3	Smooth muscle cells	12.1833	-1.65134
CCGGACATCCTTCACG-1_3	Early-ovulation granulosa cells	-5.04633	7.65476
CCGGACATCTGCCTCA-1_3	Early-ovulation granulosa cells	-3.7412	7.29539
CCGGGTAAGCAACAGC-1_3	Endothelial cells	4.64955	13.2383
CCGGGTAAGCACACAG-1_3	Smooth muscle cells	10.5662	-3.49484
CCGGGTAAGTCACAGG-1_3	Early-ovulation granulosa cells	-5.60556	8.77762
CCGGGTACATCATGAC-1_3	Early-ovulation granulosa cells	-5.56322	8.75383
CCGGGTAGTAAGGCTG-1_3	Early-ovulation granulosa cells	-8.16178	8.19756
CCGGTAGAGGTAGATT-1_3	Early-ovulation granulosa cells	-6.86662	9.35104
CCGGTAGCACGCTGAC-1_3	Early-ovulation granulosa cells	-5.94597	6.93636
CCGGTAGTCACCATAG-1_3	Early-ovulation granulosa cells	-3.35497	7.12177
CCGGTAGTCCGCGAGT-1_3	Early-ovulation granulosa cells	-8.68495	7.92388
CCGGTGAAGCCTCTGG-1_3	Early-ovulation granulosa cells	-6.96269	8.54182
CCGGTGAAGGAGACCT-1_3	Early-ovulation granulosa cells	-8.27103	7.86771
CCGGTGAAGTTCCATG-1_3	Early-ovulation granulosa cells	-5.49291	8.08616
CCGGTGACAACCGTGC-1_3	Early-ovulation granulosa cells	-8.12598	7.0073
CCGGTGACACGATAGG-1_3	Early-ovulation granulosa cells	-6.03572	8.15502
CCGGTGAGTCCCTCAT-1_3	Late-ovulation mitotic granulosa cells	-1.85533	7.10432
CCGGTGATCGCCAGTG-1_3	Early-ovulation cumulus granulosa cells	-1.76924	8.70589
CCGTAGGCAATACCTG-1_3	Early-ovulation granulosa cells	-6.5783	8.84667
CCGTAGGGTGGTCTCG-1_3	Smooth muscle cells	9.2038	-3.4422
CCGTAGGGTTAGAGTA-1_3	Early-ovulation granulosa cells	-4.90462	8.52335
CCGTAGGTCGGCTTCT-1_3	Early-ovulation granulosa cells	-8.25478	6.49971
CCGTGAGAGCAGGTCA-1_3	Early-ovulation granulosa cells	-4.83699	8.31699
CCGTGAGGTAGTCTTG-1_3	Early-ovulation granulosa cells	-5.54243	8.79884
CCGTGAGGTATCTCTT-1_3	Early-ovulation granulosa cells	-8.63574	7.41065
CCGTGAGGTGTCTTGA-1_3	Early-ovulation granulosa cells	-6.45895	8.56469
CCGTGAGTCCATCCGT-1_3	Early-ovulation granulosa cells	-7.01188	8.12052
CCGTTCAAGCCTTGAT-1_3	Smooth muscle cells	8.04205	-3.98847
CCGTTCAAGTAAATGC-1_3	Early-ovulation granulosa cells	-6.68494	8.68912
CCGTTCACAGGACTAG-1_3	Early-ovulation granulosa cells	-5.99084	9.06102
CCGTTCAGTATGAAGT-1_3	Early-ovulation granulosa cells	-7.12635	8.95323
CCGTTCAGTCGATTAC-1_3	Early-ovulation granulosa cells	-6.47014	8.1535
CCGTTCAGTGAGTAAT-1_3	Early-ovulation cumulus granulosa cells	-0.62647	7.94236
CCTAACCAGATAGCAT-1_3	Mitotic smooth muscle cells	7.40519	-0.579922
CCTAACCAGCATATGA-1_3	Smooth muscle cells	12.3207	-3.14511
CCTAAGAAGAAACTCA-1_3	Early-ovulation granulosa cells	-8.28433	8.4349
CCTAAGACAAACACCT-1_3	Early-ovulation cumulus granulosa cells	-1.02304	7.732
CCTAAGATCATCCTGC-1_3	Endothelial cells	3.94257	14.8536
CCTACGTAGAAGCGCT-1_3	Early-ovulation granulosa cells	-4.74974	8.35741
CCTACGTCACTCAGAT-1_3	Smooth muscle cells	10.9574	-2.69532
CCTACGTGTCCCTCAT-1_3	Smooth muscle cells	9.33767	-1.02225
CCTACGTTCATCCCGT-1_3	Early-ovulation granulosa cells	-6.03054	8.45586
CCTATCGCATTGAGGG-1_3	Preantral granulosa cells	0.383878	3.20241
CCTCAACCAGATCCTA-1_3	Steroidogenic theca cells	7.18513	-8.63883
CCTCAACGTCTAGGTT-1_3	Early-ovulation granulosa cells	-8.00891	6.71864
CCTCAACTCCACGTCT-1_3	Early-ovulation granulosa cells	-4.31615	6.82301
CCTCAACTCCGATCGG-1_3	Early-ovulation cumulus granulosa cells	-1.23282	8.21803
CCTCAACTCCTTATAC-1_3	Preantral granulosa cells	-1.42273	2.81783
CCTCACACAACACACT-1_3	Early-ovulation granulosa cells	-5.38343	6.24035
CCTCACACACGTAGTT-1_3	Smooth muscle cells	10.8365	0.678747
CCTCACACAGGAGGTT-1_3	Early-ovulation granulosa cells	-8.73685	7.53811
CCTCACAGTGTTAACC-1_3	Early-ovulation granulosa cells	-7.53502	8.00606
CCTCACATCTCCCATG-1_3	Early-ovulation granulosa cells	-7.38946	8.24037
CCTCACATCTCGTTTA-1_3	Early-ovulation granulosa cells	-8.09381	6.67536
CCTCACATCTCTGCTG-1_3	Smooth muscle cells	11.1612	0.490251
CCTCACATCTTGGCTC-1_3	Early-ovulation cumulus granulosa cells	-1.03599	7.09443
CCTCAGTGTTAGAAGT-1_3	Smooth muscle cells	10.6314	-0.0426442
CCTCAGTTCAGCTTCC-1_3	Smooth muscle cells	11.1504	-3.06772
CCTCAGTTCCGTTGAA-1_3	Smooth muscle cells	12.492	-2.31923
CCTCATGAGACATAAC-1_3	Early-ovulation cumulus granulosa cells	-1.90338	8.47745
CCTCATGAGAGTGTTA-1_3	Smooth muscle cells	10.4468	-0.0499354
CCTCATGAGTCGCCAC-1_3	Steroidogenic theca cells	7.7589	-7.6796
CCTCATGCAACGAGGT-1_3	Early-ovulation granulosa cells	-6.28153	9.2221
CCTCATGGTGAGTCAG-1_3	Smooth muscle cells	11.3655	-2.73395
CCTCATGTCTAGTACG-1_3	Steroidogenic theca cells	7.4905	-8.26849
CCTCCAAAGAGGTCGT-1_3	Early-ovulation granulosa cells	-4.84116	8.60384
CCTCCAATCAGGTGTT-1_3	Early-ovulation granulosa cells	-4.33487	7.63691
CCTCCAATCATTTGTC-1_3	Early-ovulation granulosa cells	-7.81443	6.54764
CCTCCTCGTGTTGCCG-1_3	Early-ovulation granulosa cells	-8.32241	6.77773
CCTCCTCTCTTTGGAG-1_3	Early-ovulation granulosa cells	-5.36514	6.96278
CCTCTAGAGCCAAGCA-1_3	Preantral granulosa cells	-0.857778	3.31185
CCTCTAGGTGCAACAG-1_3	Early-ovulation granulosa cells	-5.63964	7.63936
CCTCTAGTCCACACCT-1_3	Early-ovulation granulosa cells	-5.7439	8.37443
CCTCTAGTCCAGTACA-1_3	Early-ovulation granulosa cells	-3.77282	7.34855
CCTCTCCCAGAATGTA-1_3	Early-ovulation granulosa cells	1.34899	-5.6964
CCTCTCCTCTCAATCT-1_3	Early-ovulation granulosa cells	-8.07445	7.6014
CCTGCATAGCCGGATA-1_3	Early-ovulation granulosa cells	-5.86151	8.3943
CCTGCATAGTCATCCA-1_3	Smooth muscle cells	10.4027	0.385093
CCTGCATAGTGTTGTC-1_3	Smooth muscle cells	11.3108	-1.19372
CCTGCATGTATAGGAT-1_3	Early-ovulation granulosa cells	-7.65806	9.07113
CCTGCATGTCAAAGTA-1_3	Early-ovulation granulosa cells	-8.52501	7.32503
CCTGCATGTTCGCGTG-1_3	Smooth muscle cells	12.2368	-2.21783
CCTGCATTCTCTCGCA-1_3	Epithelial cells	6.98152	11.5554
CCTGTTGAGGCGTTGA-1_3	Early-ovulation granulosa cells	-6.12369	8.47702
CCTGTTGAGTCACGAG-1_3	Preantral granulosa cells	-1.02957	2.75253
CCTGTTGCAGGAGGTT-1_3	Smooth muscle cells	9.87972	-3.90804
CCTGTTGCAGGTCTCG-1_3	Early-ovulation granulosa cells	-7.16734	9.29183
CCTGTTGGTGTATACC-1_3	Early-ovulation granulosa cells	-8.36444	6.55418
CCTGTTGTCATGGTAC-1_3	Early-ovulation granulosa cells	-7.42485	8.46437
CCTTCAGAGAAGCGCT-1_3	Early-ovulation granulosa cells	-6.14827	8.19785
CCTTCAGCACAGTATC-1_3	Early-ovulation granulosa cells	-8.04927	7.25645
CCTTCAGCACAGTCAT-1_3	Smooth muscle cells	9.26792	-4.34209
CCTTGTGAGCAGGTCA-1_3	Early-ovulation granulosa cells	-3.87269	7.03542
CCTTGTGAGGGAGGTG-1_3	Early-ovulation granulosa cells	-5.14897	8.80589
CCTTGTGCACGCAAAG-1_3	Early-ovulation granulosa cells	-8.05748	7.36618
CCTTGTGCATAGAATG-1_3	Early-ovulation granulosa cells	-6.62618	8.69964
CCTTGTGTCCTTGACC-1_3	Smooth muscle cells	7.6748	-4.16772
CCTTGTGTCGCTAATG-1_3	Early-ovulation granulosa cells	-7.8675	7.00964
CCTTTGGCACATTACG-1_3	Smooth muscle cells	7.44517	-3.48472
CCTTTGGCACGGTGCT-1_3	Preantral granulosa cells	-1.24604	2.9927
CCTTTGGCACTACCGG-1_3	Endothelial cells	4.22892	13.9193
CCTTTGGTCTCAGGCG-1_3	Early-ovulation granulosa cells	-8.52153	7.87831
CGAAGGAAGCGTACAG-1_3	Early-ovulation granulosa cells	-6.26622	9.3929
CGAAGGAAGCTAGCCC-1_3	Early-ovulation granulosa cells	-6.89649	7.666
CGAAGGACACCCTTGT-1_3	Early-ovulation granulosa cells	-6.45097	8.44286
CGAAGGACACGACCTG-1_3	Early-ovulation granulosa cells	-8.16316	6.77738
CGAAGGACATCCGTTC-1_3	Early-ovulation granulosa cells	-5.46735	6.6989
CGAAGGATCGACGATT-1_3	Early-ovulation granulosa cells	-5.04562	8.59589
CGAAGTTAGAGGGTGG-1_3	Steroidogenic theca cells	7.46861	-8.29355
CGAAGTTGTTGCGGCT-1_3	Early-ovulation granulosa cells	-3.36451	7.07724
CGAAGTTTCCCTCTCC-1_3	Smooth muscle cells	7.18508	-3.13181
CGAATTGAGAGTGGCT-1_3	Early-ovulation granulosa cells	-5.95592	8.78541
CGAATTGAGCCATTCA-1_3	Early-ovulation cumulus granulosa cells	-1.43314	8.15298
CGAATTGCAAATGAAC-1_3	Endothelial cells	2.69806	14.457
CGAATTGGTTGTCAGT-1_3	Early-ovulation granulosa cells	-6.15905	8.76985
CGACAGCAGAGTGTGC-1_3	Early-ovulation granulosa cells	-5.01644	8.29751
CGACAGCCAGATCCAT-1_3	Early-ovulation granulosa cells	-8.60504	6.5188
CGACAGCGTAGTCGTT-1_3	Smooth muscle cells	10.3412	-1.61603
CGACAGCGTCTCAGAT-1_3	Early-ovulation granulosa cells	-5.84727	8.12779
CGACAGCGTGATGGCA-1_3	Smooth muscle cells	11.0995	-0.525105
CGACAGCGTGGTCTGC-1_3	Early-ovulation granulosa cells	-8.09728	8.72275
CGACAGCTCATTACGG-1_3	Early-ovulation granulosa cells	-3.52127	7.24638
CGACAGCTCCTGTTGC-1_3	Early-ovulation granulosa cells	-8.52665	7.8899
CGAGAAGAGAGCAGCT-1_3	Early-ovulation granulosa cells	-5.26076	7.06512
CGAGAAGGTATTCCGA-1_3	Smooth muscle cells	12.5151	-2.36823
CGAGAAGGTCAGACTT-1_3	Early-ovulation granulosa cells	-7.33877	8.26646
CGAGGAAAGACGAGCT-1_3	Smooth muscle cells	11.811	-0.978024
CGAGGAAAGCTGGAGT-1_3	Early-ovulation granulosa cells	-6.25738	9.41248
CGAGGAAAGTCATGCT-1_3	Smooth muscle cells	11.3895	-1.1967
CGAGGAAGTTAAGGAT-1_3	Early-ovulation granulosa cells	-3.36789	6.64306
CGAGGAATCACCATCC-1_3	Early-ovulation granulosa cells	-7.30202	6.60369
CGAGGAATCGCACTCT-1_3	Smooth muscle cells	11.8836	-0.91974
CGAGGAATCGCCAACG-1_3	Early-ovulation granulosa cells	-6.18329	7.87379
CGAGGAATCGCTGATA-1_3	Early-ovulation granulosa cells	-8.09315	6.5599
CGAGGAATCGTTATCT-1_3	Early-ovulation granulosa cells	-6.04247	8.03988
CGAGGCTAGAATCGCG-1_3	Smooth muscle cells	11.278	-0.65542
CGAGGCTAGTAAGCAT-1_3	Early-ovulation granulosa cells	-6.74419	8.39521
CGAGGCTCAAATACAG-1_3	Early-ovulation granulosa cells	-8.33698	8.55711
CGAGGCTCAGTGGTGA-1_3	Smooth muscle cells	10.9329	1.0608
CGAGGCTGTGAGCGAT-1_3	Epithelial cells	6.79815	11.4729
CGAGGCTGTTGCTAGT-1_3	Early-ovulation granulosa cells	-7.70821	7.28717
CGAGTGCGTCGTATGT-1_3	Preantral granulosa cells	-0.655306	2.89842
CGAGTGCGTCTAGGCC-1_3	Early-ovulation granulosa cells	-6.86521	8.29382
CGAGTGCTCGGTTCAA-1_3	Smooth muscle cells	8.02884	-4.0109
CGAGTGCTCTGTGCAA-1_3	Early-ovulation granulosa cells	-6.20238	9.24861
CGAGTTAAGACTCTTG-1_3	Early-ovulation granulosa cells	-8.16438	7.53363
CGAGTTAAGCGAGGAG-1_3	Early-ovulation granulosa cells	-6.03387	7.1249
CGAGTTAAGCTCTATG-1_3	Early-ovulation granulosa cells	-7.83506	8.16059
CGAGTTAAGGTCCAGA-1_3	Early-ovulation granulosa cells	-5.15245	8.35031
CGAGTTACACCCTTAC-1_3	Early-ovulation granulosa cells	-8.05855	8.24665
CGAGTTACAGGATGAC-1_3	Early-ovulation granulosa cells	-8.38247	8.12209
CGAGTTAGTTGCATGT-1_3	Early-ovulation cumulus granulosa cells	-2.15449	8.06538
CGATCGGAGTAAATGC-1_3	Early-ovulation granulosa cells	-3.63726	7.4288
CGATCGGCAGACACCC-1_3	Early-ovulation granulosa cells	-7.78084	9.28461
CGATGCGAGATTTGCC-1_3	Smooth muscle cells	9.46546	-4.44067
CGATGCGGTCCTCCAT-1_3	Early-ovulation granulosa cells	-4.98747	7.88883
CGATGCGTCCTGGCTT-1_3	Smooth muscle cells	9.91101	-3.41624
CGATGGCCAGCGCTTG-1_3	Endothelial cells	2.62959	14.3844
CGATGGCCAGGACAGT-1_3	Early-ovulation granulosa cells	-6.36167	8.64852
CGATGGCGTCGCGTCA-1_3	Early-ovulation granulosa cells	-4.05971	7.88484
CGCAGGTAGAGCCCAA-1_3	Early-ovulation granulosa cells	-7.5996	9.45124
CGCAGGTAGAGGACTC-1_3	Early-ovulation granulosa cells	-3.65746	7.33582
CGCAGGTGTAGCGATG-1_3	Early-ovulation granulosa cells	-6.30604	8.60718
CGCAGGTTCGATCCCT-1_3	Early-ovulation granulosa cells	-8.17813	8.70343
CGCAGGTTCTCCTGAC-1_3	Early-ovulation granulosa cells	-8.0542	8.4217
CGCATAAAGATAACAC-1_3	Smooth muscle cells	11.3335	0.229923
CGCATAACACGCGGTT-1_3	Smooth muscle cells	11.4432	-0.834116
CGCATAACACTGGCCA-1_3	Early-ovulation granulosa cells	-8.66151	7.69957
CGCATGGAGCCATTTG-1_3	Early-ovulation granulosa cells	-7.59822	6.60911
CGCATGGAGTATTCCG-1_3	Early-ovulation granulosa cells	-7.78415	8.45999
CGCATGGCAACGGCTC-1_3	Early-ovulation granulosa cells	-6.86714	7.73217
CGCATGGCAAGGCTTT-1_3	Pericytes	7.64129	2.45931
CGCATGGCACCAGTAT-1_3	Steroidogenic theca cells	7.09572	-7.75175
CGCATGGGTAAGTCAA-1_3	Smooth muscle cells	9.59714	-4.39972
CGCATGGGTACCTAGT-1_3	Early-ovulation granulosa cells	-7.99357	8.81889
CGCATGGGTTGTCAGT-1_3	Smooth muscle cells	10.716	-0.777827
CGCCAGAAGTAACGTA-1_3	Early-ovulation granulosa cells	-8.15578	6.59704
CGCCAGAGTGCATACT-1_3	Pericytes	7.41265	2.30199
CGCCATTAGGTTGCCC-1_3	Early-ovulation granulosa cells	-5.93887	7.72663
CGCCATTAGTCGGGAT-1_3	Preantral granulosa cells	-0.896916	2.78307
CGCCATTCAAGGCGTA-1_3	Early-ovulation granulosa cells	-6.64539	9.19588
CGCCATTCAGGGAATC-1_3	Early-ovulation cumulus granulosa cells	-3.1511	6.45549
CGCCATTCATACCATG-1_3	Early-ovulation granulosa cells	-5.97999	7.819
CGCCATTGTCCATAGT-1_3	Early-ovulation cumulus granulosa cells	-1.60969	8.44116
CGCCATTGTCTGGTTA-1_3	Smooth muscle cells	12.1044	-2.23554
CGCCATTGTGTCTAAC-1_3	Preantral granulosa cells	-0.108571	3.36602
CGCCATTTCGACGACC-1_3	Early-ovulation granulosa cells	-6.08728	8.38753
CGCGTGACAAGAATAC-1_3	Early-ovulation granulosa cells	-7.52516	7.05664
CGCGTGACACTGGAAG-1_3	Early-ovulation granulosa cells	-7.73095	8.4073
CGCGTGACAGCAGACA-1_3	Smooth muscle cells	9.16276	-1.70712
CGCGTGACATTCACCC-1_3	Early-ovulation cumulus granulosa cells	-2.13722	5.43721
CGGAACCAGCTGAAAT-1_3	Endothelial cells	3.22668	14.336
CGGAACCCAAGTCCAT-1_3	Smooth muscle cells	11.6382	-2.43539
CGGAACCCACTGCGAC-1_3	Smooth muscle cells	9.03793	-2.46709
CGGAACCGTTTGATCG-1_3	Smooth muscle cells	12.4743	-2.30876
CGGAACCTCCAATGCA-1_3	Early-ovulation granulosa cells	-3.91083	7.19251
CGGAATTTCAATGTCG-1_3	Early-ovulation cumulus granulosa cells	-0.89461	8.03101
CGGAATTTCTCAGAAC-1_3	Pericytes	7.64949	3.3165
CGGACACCATGATCTG-1_3	Early-ovulation cumulus granulosa cells	-0.860432	7.79177
CGGACACGTTTCGGCG-1_3	Late-ovulation mitotic granulosa cells	-0.631073	6.87319
CGGACACTCACCTACC-1_3	Early-ovulation cumulus granulosa cells	-1.81868	7.98754
CGGACACTCCAACCGG-1_3	Early-ovulation granulosa cells	-6.30878	7.5987
CGGAGAACACGGCACT-1_3	Mitotic smooth muscle cells	7.67729	-0.670921
CGGAGAATCATGGAGG-1_3	Steroidogenic theca cells	7.41832	-8.67741
CGGAGAATCGAAACAA-1_3	Preantral granulosa cells	-0.129641	3.57554
CGGAGAATCTGAGTCA-1_3	Early-ovulation cumulus granulosa cells	-1.31024	8.25506
CGGCAGTAGCTTACGT-1_3	Steroidogenic theca cells	7.22613	-8.67896
CGGCAGTCACGCAAAG-1_3	Early-ovulation cumulus granulosa cells	-2.59825	6.05226
CGGCAGTTCCTGGCTT-1_3	Early-ovulation granulosa cells	-7.80054	9.22802
CGGGACTAGCGTCTGC-1_3	Smooth muscle cells	12.3188	-1.43724
CGGGACTAGGAATCGC-1_3	Smooth muscle cells	10.2707	-3.54248
CGGGACTAGGACGCTA-1_3	Early-ovulation granulosa cells	-5.09719	8.59961
CGGGACTCAATCCTAG-1_3	Endothelial cells	4.0896	13.9426
CGGGACTGTCATATGC-1_3	Smooth muscle cells	12.4062	-2.32047
CGGGACTGTGATTCAC-1_3	Pericytes	7.38674	2.55068
CGGGACTTCAGTCAGT-1_3	Early-ovulation granulosa cells	-6.6202	8.77303
CGGGACTTCCGAAGGA-1_3	Smooth muscle cells	10.9189	-0.316852
CGGGCATAGAATTCAG-1_3	Early-ovulation granulosa cells	-8.08878	8.40957
CGGGCATAGGTAAAGG-1_3	Early-ovulation granulosa cells	-8.33387	7.76376
CGGGCATTCCCTCTAG-1_3	Late-ovulation granulosa cells	0.883589	-5.69155
CGGGCATTCGCGCTGA-1_3	Early-ovulation cumulus granulosa cells	-1.33752	6.08253
CGGGCATTCGTTCATT-1_3	Early-ovulation granulosa cells	-8.48972	7.75052
CGGGTCAAGCATCCTA-1_3	Smooth muscle cells	8.19782	-2.96099
CGGGTCAAGCTCAGAG-1_3	Early-ovulation granulosa cells	-6.4003	9.12342
CGGGTCAAGTAGGAAG-1_3	Early-ovulation cumulus granulosa cells	-2.05324	5.32827
CGGGTCACAATATCCG-1_3	Early-ovulation granulosa cells	-4.10501	7.33292
CGGGTCACATGTTCAG-1_3	Early-ovulation granulosa cells	-8.49006	7.91368
CGGGTGTAGCCTCGTG-1_3	Early-ovulation cumulus granulosa cells	-1.02654	7.78573
CGGGTGTAGTAACGTA-1_3	Late-ovulation granulosa cells	-0.00349983	-5.81393
CGGGTGTCACCTTCGT-1_3	Early-ovulation granulosa cells	-8.0772	7.64737
CGGGTGTGTATCGCGC-1_3	Early-ovulation granulosa cells	-6.69945	7.38222
CGGTCAGAGTAGTGCG-1_3	Endothelial cells	4.09649	14.7067
CGGTCAGAGTATAACG-1_3	Smooth muscle cells	10.4446	-2.9517
CGGTCAGAGTTTCGGT-1_3	Mitotic smooth muscle cells	7.44038	-0.488213
CGGTCAGCACTACACA-1_3	Early-ovulation granulosa cells	-5.87482	7.87171
CGGTCAGCATGACGGA-1_3	Early-ovulation granulosa cells	-8.23267	7.55266
CGGTCAGTCTCGCCTA-1_3	Early-ovulation granulosa cells	-7.71499	7.96334
CGGTCAGTCTGCTCTG-1_3	Smooth muscle cells	10.3629	-1.15357
CGTAAGTAGAGCCCAA-1_3	Early-ovulation granulosa cells	-4.95647	8.61052
CGTAAGTAGTGATTCC-1_3	Early-ovulation granulosa cells	-5.70538	8.05745
CGTAAGTCAGCTGTGC-1_3	Preantral granulosa cells	-0.889821	2.86063
CGTAAGTGTACGACAG-1_3	Early-ovulation granulosa cells	-7.4407	9.67793
CGTAAGTGTGCTGTCG-1_3	Early-ovulation granulosa cells	-4.71083	7.9882
CGTAAGTTCCAGGACC-1_3	Preantral granulosa cells	-1.02759	3.10119
CGTAATGAGTCTGGAG-1_3	Early-ovulation granulosa cells	-6.65435	9.31116
CGTAATGGTATCAAGA-1_3	Immune cells	10.2821	9.36781
CGTAATGGTCCTACGG-1_3	Steroidogenic theca cells	7.20277	-8.15338
CGTAATGTCCACGTAA-1_3	Smooth muscle cells	9.69349	-2.72988
CGTAGTAGTGTAGCAG-1_3	Early-ovulation granulosa cells	-5.40324	8.87995
CGTAGTAGTTCATCGA-1_3	Smooth muscle cells	12.1989	-2.3447
CGTAGTATCACCTTGC-1_3	Early-ovulation granulosa cells	-4.39023	7.82869
CGTAGTATCCTGGTCT-1_3	Early-ovulation granulosa cells	-7.29639	8.80448
CGTAGTATCTATGTGG-1_3	Preantral granulosa cells	0.238448	2.99042
CGTCAAACATATCTGG-1_3	Smooth muscle cells	10.0424	-0.264734
CGTCAAAGTATCTTCT-1_3	Early-ovulation granulosa cells	-3.37783	7.54645
CGTCAAAGTATGCGGA-1_3	Early-ovulation granulosa cells	-8.34331	7.85786
CGTCAAAGTTCCTAGA-1_3	Early-ovulation granulosa cells	-7.45523	7.40144
CGTCCATAGTGCACTT-1_3	Early-ovulation granulosa cells	-6.76229	8.30444
CGTCCATCAGAGTGTG-1_3	Steroidogenic theca cells	6.81365	-8.0579
CGTCCATCAGCGCGTT-1_3	Endothelial cells	3.84947	15.0086
CGTCCATGTATCTCTT-1_3	Early-ovulation granulosa cells	-7.05527	7.31527
CGTGAATCAGCTGAAG-1_3	Steroidogenic theca cells	7.10602	-8.02824
CGTGATAAGTTGCGCC-1_3	Steroidogenic theca cells	7.38201	-8.68628
CGTGATAGTAATGATG-1_3	Early-ovulation granulosa cells	-7.37637	8.77839
CGTGATAGTAGGTCAG-1_3	Early-ovulation granulosa cells	-5.24922	7.28137
CGTGCTTAGCGTCAAG-1_3	Early-ovulation granulosa cells	-5.02869	8.40381
CGTGCTTAGTTCTACG-1_3	Smooth muscle cells	10.2225	-3.78863
CGTGCTTCACATTCTT-1_3	Smooth muscle cells	8.80355	-3.00296
CGTGCTTGTATACAGA-1_3	Smooth muscle cells	8.33145	-4.70816
CGTGCTTGTGCATTTG-1_3	Early-ovulation granulosa cells	-6.76989	8.51452
CGTGCTTGTTCGAAGG-1_3	Early-ovulation granulosa cells	-6.74113	9.32775
CGTGCTTTCATAGAGA-1_3	Smooth muscle cells	12.4452	-1.80042
CGTGCTTTCATTGCTT-1_3	Early-ovulation granulosa cells	-4.24753	7.44689
CGTGCTTTCCTTCGAC-1_3	Smooth muscle cells	10.7579	0.306381
CGTGCTTTCGCACGGT-1_3	Early-ovulation granulosa cells	-5.07893	7.66626
CGTGCTTTCTCAGGCG-1_3	Smooth muscle cells	11.3313	-3.2015
CGTGTCTAGAGGTATT-1_3	Endothelial cells	3.55888	14.2215
CGTGTCTCAGAGAGGG-1_3	Early-ovulation granulosa cells	-7.31524	7.61785
CGTGTCTTCCCTGGTT-1_3	Early-ovulation granulosa cells	-6.80128	7.37614
CGTGTCTTCGGTCTAA-1_3	Early-ovulation granulosa cells	-7.99795	9.04521
CGTTAGAAGCCGATCC-1_3	Endothelial cells	3.02972	14.2092
CGTTAGAAGGGCAGGA-1_3	Early-ovulation granulosa cells	-6.98344	9.54309
CGTTAGACACCGTGCA-1_3	Early-ovulation cumulus granulosa cells	-1.79677	8.43004
CGTTAGAGTAACATGA-1_3	Smooth muscle cells	10.7094	-3.11319
CGTTAGAGTTTGAACC-1_3	Early-ovulation granulosa cells	-7.97733	9.3618
CGTTAGATCCACCCTA-1_3	Early-ovulation granulosa cells	-6.05782	9.22633
CGTTCTGCACTTCCTG-1_3	Early-ovulation granulosa cells	-4.55273	7.97119
CGTTCTGTCCATTTGT-1_3	Early-ovulation granulosa cells	-7.78658	7.9597
CGTTCTGTCGTAACCA-1_3	Smooth muscle cells	10.5275	-0.966
CGTTGGGAGATCCTAC-1_3	Smooth muscle cells	8.78064	-2.36879
CGTTGGGAGCCACCGT-1_3	Smooth muscle cells	12.2787	-2.29756
CGTTGGGAGTGGCCTC-1_3	Pericytes	7.33094	-3.29796
CGTTGGGGTACCACGC-1_3	Late-ovulation granulosa cells	0.568996	-5.96143
CGTTGGGTCGGCAGTC-1_3	Early-ovulation granulosa cells	-5.7218	6.86091
CTAACCCCAGTCTGGC-1_3	Preantral granulosa cells	-0.571302	3.7145
CTAACCCGTATATGGA-1_3	Smooth muscle cells	9.3685	-2.55659
CTAACCCGTCGTGATT-1_3	Smooth muscle cells	10.2105	-0.0468926
CTAACTTCACTGAGGA-1_3	Early-ovulation cumulus granulosa cells	-1.27426	8.15552
CTAAGTGAGGTAGTCG-1_3	Preantral granulosa cells	-1.60752	3.46463
CTAAGTGCAACACGTT-1_3	Early-ovulation cumulus granulosa cells	-1.13325	6.84151
CTACAGAAGGTGCATG-1_3	Early-ovulation granulosa cells	-7.4207	8.32208
CTACAGAAGTGATTCC-1_3	Preantral granulosa cells	-1.10095	3.00382
CTACAGAAGTGTAGTA-1_3	Smooth muscle cells	11.3859	-0.636948
CTACAGACAAATAGCA-1_3	Early-ovulation granulosa cells	-8.29264	7.22997
CTACAGACAAGTGATA-1_3	Smooth muscle cells	12.4064	-2.26033
CTACAGACAATCCTTT-1_3	Early-ovulation granulosa cells	-7.89758	6.51431
CTACAGAGTTCATCTT-1_3	Smooth muscle cells	12.5169	-1.93672
CTACATTAGACAGCGT-1_3	Early-ovulation granulosa cells	-5.49881	8.01726
CTACATTCAGCCGGTT-1_3	Early-ovulation granulosa cells	-6.09953	8.09997
CTACATTCAGCTGAAG-1_3	Early-ovulation granulosa cells	-4.90931	7.42335
CTACATTGTCAGCTTA-1_3	Pericytes	7.51672	4.49568
CTACATTTCGATGGAG-1_3	Early-ovulation cumulus granulosa cells	-2.34272	5.7195
CTACATTTCGCATTAG-1_3	Smooth muscle cells	8.39592	-3.70367
CTACCCACACTGAGTT-1_3	Early-ovulation granulosa cells	-6.95845	7.41266
CTACCTGAGATTTGCC-1_3	Early-ovulation granulosa cells	-8.3544	8.71212
CTACCTGAGTCGTCTA-1_3	Smooth muscle cells	7.81874	-3.47845
CTACCTGAGTGCTCGC-1_3	Early-ovulation granulosa cells	-8.11137	9.20512
CTACCTGGTACAGCGA-1_3	Smooth muscle cells	9.16661	-3.24783
CTACCTGGTGCAGATG-1_3	Early-ovulation granulosa cells	-6.39032	6.77082
CTACCTGTCCTGGCTT-1_3	Early-ovulation granulosa cells	-8.8877	7.64143
CTACCTGTCGTTCTCG-1_3	Early-ovulation cumulus granulosa cells	-1.10451	8.52894
CTACGGGAGTAAAGCT-1_3	Early-ovulation cumulus granulosa cells	-2.24728	5.47764
CTACGGGAGTAACAGT-1_3	Steroidogenic theca cells	7.60117	-6.94323
CTACGGGGTACAGGTG-1_3	Early-ovulation granulosa cells	-6.3356	9.16634
CTACGGGTCCCTCTCC-1_3	Smooth muscle cells	9.65438	-4.19048
CTACGGGTCTATGTGG-1_3	Early-ovulation granulosa cells	-4.60572	7.39596
CTACTATAGCAACCAG-1_3	Early-ovulation cumulus granulosa cells	-1.75881	8.54727
CTACTATCAAGAAACT-1_3	Steroidogenic theca cells	7.27033	-8.55506
CTAGACAAGGTTGAGC-1_3	Early-ovulation granulosa cells	-7.41598	8.31872
CTAGACACACACTTAG-1_3	Early-ovulation cumulus granulosa cells	-2.55481	8.62235
CTAGACACACCCTATC-1_3	Early-ovulation granulosa cells	-7.54321	7.25228
CTAGACACACGTCTCT-1_3	Early-ovulation granulosa cells	-8.0473	6.59284
CTAGGTACAGGTCAGA-1_3	Smooth muscle cells	10.8948	-0.946302
CTAGGTACATGACTGT-1_3	Early-ovulation cumulus granulosa cells	-1.30581	8.03277
CTAGGTAGTCTTACAG-1_3	Late-ovulation mitotic granulosa cells	-0.77199	7.13389
CTAGGTATCCCTCTAG-1_3	Smooth muscle cells	9.09066	-2.85906
CTATAGGAGGAATCGC-1_3	Endothelial cells	2.91337	14.2233
CTATAGGAGGTCGTAG-1_3	Smooth muscle cells	11.3465	-2.80353
CTATAGGCATCAGTGT-1_3	Early-ovulation granulosa cells	-7.29341	6.76477
CTATAGGTCAAACTGC-1_3	Early-ovulation granulosa cells	-7.4704	8.31087
CTATAGGTCGAATCCA-1_3	Early-ovulation granulosa cells	-5.56067	8.75343
CTATAGGTCTGACGCG-1_3	Early-ovulation granulosa cells	-5.6838	8.36175
CTATAGGTCTTCTGTA-1_3	Early-ovulation granulosa cells	-4.48723	7.29854
CTATCCGAGTGGATTA-1_3	Early-ovulation granulosa cells	-6.36632	9.2355
CTATCCGCAGAGTTGG-1_3	Early-ovulation granulosa cells	-6.81327	8.65331
CTATCCGGTAACGGTG-1_3	Early-ovulation granulosa cells	-7.94082	7.21073
CTATCCGTCTCGCAGG-1_3	Early-ovulation granulosa cells	-5.92106	8.39761
CTATCCGTCTTCGACC-1_3	Early-ovulation granulosa cells	-7.73185	8.60868
CTATCTAAGGGATCTG-1_3	Smooth muscle cells	12.2494	-2.1853
CTATCTAAGTGGTCAG-1_3	Early-ovulation cumulus granulosa cells	-2.74275	5.99467
CTATCTACAGACATCT-1_3	Early-ovulation granulosa cells	-7.60812	7.53273
CTATCTAGTCGTCGGT-1_3	Early-ovulation granulosa cells	-3.40788	7.02175
CTCAACCAGCCTATTG-1_3	Late-ovulation mitotic granulosa cells	0.11372	7.00138
CTCAACCAGTAATTGG-1_3	Preantral granulosa cells	-0.862842	2.81092
CTCAACCCAACAGCCC-1_3	Early-ovulation cumulus granulosa cells	-2.1311	8.03496
CTCAACCCAGAGGACT-1_3	Early-ovulation granulosa cells	-8.12921	7.42106
CTCAACCTCAAGAATG-1_3	Smooth muscle cells	11.5235	-0.0700481
CTCAACCTCCAACCGG-1_3	Early-ovulation granulosa cells	-7.33346	8.83146
CTCAACCTCCGCGGAT-1_3	Early-ovulation granulosa cells	-5.94582	6.56701
CTCAAGACATCTCAAG-1_3	Early-ovulation granulosa cells	-7.62478	7.71062
CTCAAGAGTTCTCAGA-1_3	Early-ovulation granulosa cells	-8.52321	7.78268
CTCAATTAGAGCCCAA-1_3	Early-ovulation granulosa cells	-3.58654	6.94028
CTCAATTTCTCGTGGG-1_3	Smooth muscle cells	8.92514	-1.95745
CTCACTGAGAGCAGTC-1_3	Early-ovulation granulosa cells	-8.51791	7.61605
CTCACTGGTCTACGAT-1_3	Early-ovulation granulosa cells	-5.71816	7.96201
CTCACTGGTCTCTCAC-1_3	Early-ovulation granulosa cells	-3.55672	6.67982
CTCACTGTCCGAAGGA-1_3	Early-ovulation granulosa cells	-4.72614	8.32474
CTCAGAAAGACATACA-1_3	Early-ovulation granulosa cells	-6.70999	8.25405
CTCAGAAAGCACACCC-1_3	Smooth muscle cells	8.00918	-3.61952
CTCAGAATCCCATAAG-1_3	Steroidogenic theca cells	7.37911	-7.24828
CTCAGGGGTGCTTATG-1_3	Early-ovulation granulosa cells	-7.14685	7.8022
CTCAGGGGTGTTAACC-1_3	Smooth muscle cells	12.4089	-2.40837
CTCAGGGTCGGCTTCT-1_3	Smooth muscle cells	9.54928	-4.07437
CTCAGTCAGTCCCGGT-1_3	Early-ovulation granulosa cells	-7.80643	7.36296
CTCAGTCCATTAGGCT-1_3	Early-ovulation granulosa cells	-8.45255	7.77093
CTCAGTCGTATTGACC-1_3	Early-ovulation granulosa cells	-8.28394	8.83899
CTCAGTCGTGACAGGT-1_3	Early-ovulation granulosa cells	-8.79819	7.63058
CTCAGTCGTTACGCCG-1_3	Early-ovulation granulosa cells	-8.52119	7.2735
CTCAGTCGTTGCGGAA-1_3	Late-ovulation mitotic granulosa cells	-0.719185	7.51653
CTCAGTCTCAAACCTG-1_3	Early-ovulation granulosa cells	-8.68686	8.27496
CTCAGTCTCAATCCAG-1_3	Early-ovulation granulosa cells	-5.99816	7.5918
CTCATCGAGCTGTTCA-1_3	Early-ovulation granulosa cells	-8.10738	7.76002
CTCATCGAGGTTGAGC-1_3	Early-ovulation granulosa cells	-7.20606	9.3093
CTCATCGAGTGAGGCT-1_3	Smooth muscle cells	10.4132	-0.715927
CTCATCGCAAGACAAT-1_3	Early-ovulation granulosa cells	-6.09023	6.74163
CTCATCGGTAGAGATT-1_3	Early-ovulation granulosa cells	-7.92702	9.29082
CTCATCGGTATACCCA-1_3	Early-ovulation granulosa cells	-8.21433	6.98362
CTCATCGGTATCGTAC-1_3	Early-ovulation granulosa cells	-6.97325	8.83543
CTCATCGTCATCGACA-1_3	Early-ovulation granulosa cells	-7.74358	7.448
CTCATCGTCTGTGCTC-1_3	Smooth muscle cells	10.9235	-2.41997
CTCATGCAGATTAGAC-1_3	Early-ovulation cumulus granulosa cells	-2.78039	6.11092
CTCATGCGTGGAGGTT-1_3	Steroidogenic theca cells	7.3907	-8.06203
CTCATGCGTTGGCTAT-1_3	Late-ovulation granulosa cells	0.941615	-7.46313
CTCATGCTCCTTGACC-1_3	Early-ovulation granulosa cells	-7.16109	7.31012
CTCATGCTCGTGGGAA-1_3	Early-ovulation granulosa cells	-7.06542	8.92654
CTCATTAAGGGACAGG-1_3	Early-ovulation granulosa cells	-7.18003	7.81085
CTCATTACACGGAAGT-1_3	Early-ovulation granulosa cells	-7.40644	6.93011
CTCATTACAGTCGAGA-1_3	Early-ovulation granulosa cells	-6.67889	8.23199
CTCATTATCGACCATA-1_3	Early-ovulation granulosa cells	-7.96498	7.16728
CTCCAACAGATGTTGA-1_3	Smooth muscle cells	9.14581	-4.51898
CTCCAACCAATCACGT-1_3	Smooth muscle cells	7.25427	-2.89812
CTCCAACCAATGCAAA-1_3	Early-ovulation cumulus granulosa cells	-1.12229	8.0311
CTCCAACGTGTGCCTG-1_3	Smooth muscle cells	10.583	-1.15423
CTCCACAAGGTAGTCG-1_3	Preantral granulosa cells	-0.495579	3.62593
CTCCACAGTCTGTGCG-1_3	Early-ovulation granulosa cells	-4.22445	7.76142
CTCCATGCAAACGAGC-1_3	Early-ovulation granulosa cells	-7.87063	9.00598
CTCCATGGTTTATGCG-1_3	Smooth muscle cells	12.1066	-1.48565
CTCCCAAAGGCTCACC-1_3	Endothelial cells	2.63544	14.2744
CTCCCAAAGTAGCAAT-1_3	Smooth muscle cells	9.87356	-3.58207
CTCCCAACATTGGATC-1_3	Early-ovulation granulosa cells	-6.62777	7.5499
CTCCCAAGTTGAATCC-1_3	Pericytes	7.56391	3.29402
CTCCCAATCTGTCCCA-1_3	Early-ovulation granulosa cells	-6.92446	7.12821
CTCCCTCGTACACGCC-1_3	Pericytes	7.66163	2.69385
CTCCCTCGTACGTAGG-1_3	Smooth muscle cells	7.47755	-2.9202
CTCCCTCGTCACTAGT-1_3	Early-ovulation granulosa cells	-8.21131	7.61057
CTCCCTCTCAGCATTG-1_3	Preantral granulosa cells	-1.45307	2.98484
CTCCGATAGAGTCCGA-1_3	Early-ovulation granulosa cells	-8.98686	8.08028
CTCCGATCAACACAGG-1_3	Early-ovulation granulosa cells	-6.7674	8.6551
CTCCGATGTATCACGT-1_3	Endothelial cells	3.2438	14.1255
CTCCGATGTCCGGTCA-1_3	Early-ovulation cumulus granulosa cells	-1.8144	5.68796
CTCCGATTCAACGTGT-1_3	Early-ovulation granulosa cells	-8.3184	8.60456
CTCCGATTCACCATAG-1_3	Early-ovulation granulosa cells	-5.76619	7.41187
CTCCGATTCTCGCAGG-1_3	Early-ovulation granulosa cells	-6.35504	7.4316
CTCCTCCAGGGTTTCT-1_3	Early-ovulation cumulus granulosa cells	-2.52711	5.90205
CTCCTCCAGTGGTTCT-1_3	Early-ovulation cumulus granulosa cells	-0.549359	7.83882
CTCCTCCGTTGGATCT-1_3	Early-ovulation granulosa cells	-8.04377	8.25456
CTCCTCCTCGAGATGG-1_3	Endothelial cells	3.31935	14.2022
CTCCTTTCATCCTAAG-1_3	Smooth muscle cells	11.4181	-1.0357
CTCCTTTGTGTATACC-1_3	Early-ovulation cumulus granulosa cells	-3.01263	7.69419
CTCGAGGCAAATCCCA-1_3	Smooth muscle cells	11.5014	0.0561958
CTCGAGGCAACCAGAG-1_3	Early-ovulation granulosa cells	-7.71247	6.8645
CTCGAGGGTCGCAACC-1_3	Early-ovulation cumulus granulosa cells	-1.38347	8.59952
CTCGAGGTCCGGCAGT-1_3	Early-ovulation granulosa cells	-3.60858	6.94941
CTCTCAGGTACCAGAG-1_3	Early-ovulation granulosa cells	-7.20001	8.52432
CTCTCAGGTGACATCT-1_3	Early-ovulation granulosa cells	-8.27414	6.9429
CTCTCAGGTGGGTATG-1_3	Smooth muscle cells	11.8001	-2.73478
CTCTCAGGTTCCGCAG-1_3	Early-ovulation granulosa cells	-3.90578	6.8843
CTCTCGAAGCCAAGTG-1_3	Early-ovulation granulosa cells	-5.92524	8.37473
CTCTCGACACATTCTT-1_3	Early-ovulation granulosa cells	-6.47934	7.91452
CTCTCGACACGCGTCA-1_3	Early-ovulation granulosa cells	-7.20985	8.2972
CTCTCGACAGCGTGAA-1_3	Early-ovulation cumulus granulosa cells	-0.386499	7.88932
CTCTCGAGTGCTCTCT-1_3	Smooth muscle cells	10.9642	0.945699
CTCTCGATCATTTGCT-1_3	Early-ovulation granulosa cells	-3.61716	7.51413
CTCTCGATCGGTTCAA-1_3	Smooth muscle cells	11.3984	-0.0780638
CTCTGGTAGAAAGCGA-1_3	Early-ovulation granulosa cells	-8.19872	7.82067
CTCTGGTCATGAGATA-1_3	Early-ovulation cumulus granulosa cells	-0.93181	8.18721
CTCTGGTGTATCGTGT-1_3	Smooth muscle cells	10.7662	-3.63302
CTCTGGTGTGGATCGA-1_3	Endothelial cells	3.52054	14.3642
CTCTGGTGTGGCGCTT-1_3	Early-ovulation granulosa cells	-6.35171	6.573
CTCTGGTTCAAGAATG-1_3	Early-ovulation granulosa cells	-7.89819	9.18541
CTCTGGTTCGATTGAC-1_3	Early-ovulation granulosa cells	-7.67094	8.10011
CTGAATGCACCCTTAC-1_3	Early-ovulation granulosa cells	-7.46039	7.025
CTGAATGCAGAGGTTG-1_3	Late-ovulation mitotic granulosa cells	-0.776676	6.4243
CTGAATGCAGTCAACT-1_3	Early-ovulation granulosa cells	-5.029	7.99413
CTGAATGTCACAACCA-1_3	Pericytes	7.51227	2.35052
CTGAGGCAGGGATCGT-1_3	Early-ovulation granulosa cells	-7.26873	9.32994
CTGAGGCCATCAGCTA-1_3	Early-ovulation cumulus granulosa cells	-0.937379	6.19685
CTGAGGCGTAACACCT-1_3	Early-ovulation granulosa cells	-7.79714	9.36504
CTGAGGCGTATCGGTT-1_3	Early-ovulation cumulus granulosa cells	-2.79674	6.36171
CTGAGGCGTTGCGAAG-1_3	Early-ovulation granulosa cells	-8.00292	6.45875
CTGAGGCTCCTACACC-1_3	Smooth muscle cells	8.7994	-4.07918
CTGATCCAGCTATCTG-1_3	Smooth muscle cells	11.018	-1.31477
CTGATCCCACATAGCT-1_3	Early-ovulation granulosa cells	-8.02747	6.43067
CTGATCCCACTACACA-1_3	Early-ovulation granulosa cells	-8.76385	7.9184
CTGATCCCACTTCAGA-1_3	Late-ovulation mitotic granulosa cells	-0.460186	6.98972
CTGATCCGTGGGTATG-1_3	Steroidogenic theca cells	7.52684	-8.5047
CTGATCCTCAGATTGC-1_3	Early-ovulation cumulus granulosa cells	-2.17922	7.99471
CTGATCCTCCGGTAAT-1_3	Mitotic smooth muscle cells	7.55176	-0.530407
CTGCAGGAGCATCTTG-1_3	Early-ovulation cumulus granulosa cells	-1.93086	8.49224
CTGCAGGAGCTATCCA-1_3	Early-ovulation cumulus granulosa cells	-2.32512	8.22435
CTGCAGGAGGGTTAAT-1_3	Early-ovulation granulosa cells	-7.5933	9.68324
CTGCAGGCAACTTCTT-1_3	Early-ovulation granulosa cells	-6.5543	7.94659
CTGCAGGCAAGCGATG-1_3	Smooth muscle cells	8.60375	-4.05584
CTGCATCAGTCCGTCG-1_3	Steroidogenic theca cells	7.69663	-6.79327
CTGCATCCACAATCTG-1_3	Early-ovulation granulosa cells	-6.3036	8.20168
CTGCATCCACTTGACA-1_3	Early-ovulation cumulus granulosa cells	-1.99189	8.76927
CTGCATCCAGAGATGC-1_3	Early-ovulation granulosa cells	-1.6953	3.45768
CTGCATCGTAACGTTC-1_3	Early-ovulation granulosa cells	-5.86707	6.79602
CTGCATCGTCATGGCC-1_3	Early-ovulation granulosa cells	-7.77284	7.00457
CTGCATCTCCTCCACA-1_3	Early-ovulation granulosa cells	-7.9521	6.93982
CTGCCATCAGTTTCAG-1_3	Smooth muscle cells	9.29977	-1.64044
CTGCCATTCGAAACAA-1_3	Smooth muscle cells	8.13832	-4.08527
CTGCCATTCGCACTCT-1_3	Early-ovulation granulosa cells	-7.20092	7.7315
CTGCCTACAAAGCGTG-1_3	Smooth muscle cells	9.56583	-4.375
CTGCCTAGTTATCCAG-1_3	Early-ovulation granulosa cells	-7.11211	7.35329
CTGCCTATCGGCACTG-1_3	Early-ovulation granulosa cells	-7.57605	7.46278
CTGCCTATCTGGGATT-1_3	Early-ovulation granulosa cells	-5.96009	7.92924
CTGCGAGAGAAGGGAT-1_3	Mitotic smooth muscle cells	7.45276	-0.661879
CTGCGAGAGTCTAGAA-1_3	Early-ovulation granulosa cells	-8.0126	7.24236
CTGCGAGCAAAGCTAA-1_3	Smooth muscle cells	11.1875	-1.13377
CTGCGAGGTTGCAAGG-1_3	Smooth muscle cells	11.2057	-0.535188
CTGCGAGTCATTGCTT-1_3	Early-ovulation granulosa cells	-7.19021	9.55717
CTGCTCAAGTCCCGGT-1_3	Early-ovulation cumulus granulosa cells	-1.33695	8.25623
CTGCTCAGTAGGCAGT-1_3	Early-ovulation granulosa cells	-7.8638	7.28895
CTGCTCATCCAACTAG-1_3	Early-ovulation granulosa cells	-6.17385	7.02885
CTGCTCATCGGTCATA-1_3	Endothelial cells	4.40367	13.6528
CTGGACGAGGTACTGG-1_3	Preantral granulosa cells	-0.962731	3.08612
CTGGACGCAAAGCTCT-1_3	Early-ovulation granulosa cells	-7.674	8.33889
CTGGACGGTCAAACGG-1_3	Early-ovulation granulosa cells	-7.09931	7.52867
CTGGCAGCAATGAACA-1_3	Smooth muscle cells	11.0583	-2.76282
CTGGCAGCATGGGATG-1_3	Preantral granulosa cells	-1.10742	2.76453
CTGGTCTCATGACTGT-1_3	Early-ovulation granulosa cells	-7.98668	6.81276
CTGGTCTGTGTACATC-1_3	Early-ovulation granulosa cells	-6.50631	8.75626
CTGGTCTTCCAAACCA-1_3	Early-ovulation granulosa cells	-6.57595	9.04811
CTGGTCTTCCACACCT-1_3	Preantral granulosa cells	-0.668679	3.78679
CTGGTCTTCGCAGTCG-1_3	Early-ovulation granulosa cells	-7.58696	8.66735
CTGTAGACACTCCTTG-1_3	Early-ovulation granulosa cells	-8.63091	7.13751
CTGTAGACAGACCCGT-1_3	Pericytes	6.37803	2.3276
CTGTAGACAGACCTAT-1_3	Early-ovulation granulosa cells	-5.54303	6.96954
CTGTAGAGTCTTGTCC-1_3	Early-ovulation granulosa cells	-7.12659	7.12533
CTGTAGATCTTCTTCC-1_3	Smooth muscle cells	9.14848	-3.52714
CTGTATTAGTCACTGT-1_3	Smooth muscle cells	12.2092	-2.17617
CTGTATTCAAATGCTC-1_3	Early-ovulation granulosa cells	-7.45599	6.74927
CTGTATTGTATGAGCG-1_3	Smooth muscle cells	8.92401	-4.25802
CTGTATTTCGGTAACT-1_3	Early-ovulation granulosa cells	-7.80657	6.70262
CTGTCGTCAGCCATTA-1_3	Endothelial cells	4.83369	13.0306
CTGTCGTCAGTACTAC-1_3	Early-ovulation granulosa cells	-6.76666	8.84603
CTGTCGTCATTGGCAT-1_3	Smooth muscle cells	12.2484	-2.71592
CTGTCGTGTACCATAC-1_3	Early-ovulation cumulus granulosa cells	-2.15847	5.6055
CTGTGAACACGTTCGG-1_3	Early-ovulation granulosa cells	-4.35967	7.29394
CTGTGGGAGCGATGAC-1_3	Steroidogenic theca cells	7.77525	-7.95277
CTGTGGGAGTTGAAAC-1_3	Smooth muscle cells	11.4574	0.223086
CTGTGGGCAGGAGGTT-1_3	Early-ovulation granulosa cells	-7.96483	6.42828
CTGTGGGGTGAGTAGC-1_3	Early-ovulation granulosa cells	-6.73097	8.31441
CTGTGGGTCTTTACAC-1_3	Early-ovulation granulosa cells	-4.92696	7.65633
CTTACCGAGGTCACTT-1_3	Smooth muscle cells	12.4815	-2.14937
CTTACCGCACGCCACA-1_3	Endothelial cells	2.86065	14.6487
CTTACCGTCCAGGACC-1_3	Early-ovulation granulosa cells	-8.52618	8.15611
CTTACCGTCCGCAACG-1_3	Smooth muscle cells	10.0283	-0.934885
CTTAGGAAGAAGCCAC-1_3	Smooth muscle cells	9.93385	-4.31397
CTTAGGAAGGGTACGT-1_3	Smooth muscle cells	10.7436	0.826504
CTTAGGAGTATCGTGT-1_3	Smooth muscle cells	9.48735	-4.58812
CTTAGGAGTCATGACT-1_3	Early-ovulation granulosa cells	-6.7905	8.08409
CTTAGGAGTCTTGAAC-1_3	Smooth muscle cells	11.2938	0.299569
CTTCAATCATCGATAC-1_3	Early-ovulation granulosa cells	-4.63535	6.97306
CTTCAATTCACCCTTG-1_3	Early-ovulation granulosa cells	-7.47401	7.06976
CTTCCGAAGGCATCTT-1_3	Steroidogenic theca cells	7.831	-6.60824
CTTCCGACAGCGTGAA-1_3	Smooth muscle cells	11.6778	-2.64698
CTTCCGAGTATTCTCT-1_3	Early-ovulation granulosa cells	-5.88017	8.40877
CTTCCGAGTTCTCTCG-1_3	Smooth muscle cells	11.4055	-2.82592
CTTCCGATCAGGCGAA-1_3	Early-ovulation granulosa cells	-3.43564	7.0864
CTTCCTTAGAAGGATG-1_3	Early-ovulation granulosa cells	-7.3983	8.70489
CTTCCTTCACACACGC-1_3	Early-ovulation granulosa cells	-8.31396	8.15032
CTTCCTTCATCGGATT-1_3	Early-ovulation granulosa cells	-7.58756	9.43241
CTTCCTTGTTTGGGTT-1_3	Early-ovulation granulosa cells	-7.28703	8.75853
CTTCCTTTCCCATGGG-1_3	Early-ovulation granulosa cells	-6.71566	8.11318
CTTCCTTTCGAACTCA-1_3	Smooth muscle cells	11.3994	0.0680206
CTTCCTTTCGTTCTCG-1_3	Early-ovulation granulosa cells	-3.85557	7.09756
CTTCGGTAGACCGCCT-1_3	Smooth muscle cells	10.4851	-3.00543
CTTCGGTCATGGAAGC-1_3	Early-ovulation granulosa cells	-6.08274	9.04041
CTTCGGTTCGGTCAGC-1_3	Early-ovulation granulosa cells	-5.79214	6.866
CTTCTAAAGGTTGGTG-1_3	Early-ovulation granulosa cells	-6.0086	7.44554
CTTCTCTAGTCCGTCG-1_3	Early-ovulation granulosa cells	-8.74876	7.11664
CTTCTCTCAGGCTTGC-1_3	Early-ovulation granulosa cells	-7.32511	7.63036
CTTCTCTCAGGTTTAC-1_3	Early-ovulation granulosa cells	-5.31547	8.24908
CTTCTCTTCCGAAGGA-1_3	Early-ovulation granulosa cells	-7.86482	8.89937
CTTGAGAAGTAGCAAT-1_3	Early-ovulation granulosa cells	-7.59836	9.48246
CTTGAGAAGTCACACT-1_3	Smooth muscle cells	8.29589	-2.41677
CTTGAGACACGGAAGT-1_3	Smooth muscle cells	10.7477	0.4948
CTTGAGAGTACCCGAC-1_3	Smooth muscle cells	11.1321	1.00378
CTTGAGATCCAGGACC-1_3	Early-ovulation granulosa cells	-3.62906	6.58384
CTTGATTAGACGATAT-1_3	Pericytes	7.52474	3.49667
CTTGATTAGATGGTCG-1_3	Early-ovulation granulosa cells	-5.48134	7.17789
CTTGATTCAACGCCCA-1_3	Early-ovulation granulosa cells	-8.12111	9.05537
CTTGATTTCACTTGGA-1_3	Early-ovulation granulosa cells	-8.30569	7.13321
CTTGATTTCGACCCAG-1_3	Early-ovulation granulosa cells	-6.66145	7.44701
CTTTCAAAGAATTGCA-1_3	Smooth muscle cells	10.2466	-2.08368
CTTTCAACATATTCGG-1_3	Early-ovulation granulosa cells	-8.23544	7.52719
CTTTCAAGTCCAACGC-1_3	Early-ovulation granulosa cells	-8.41888	8.36644
CTTTCAATCATCCCGT-1_3	Early-ovulation granulosa cells	-5.91613	7.79533
CTTTCAATCTTCGGAA-1_3	Early-ovulation granulosa cells	-8.21179	8.93872
CTTTCGGAGACTAAGT-1_3	Mitotic smooth muscle cells	7.62753	-0.462842
CTTTCGGCATTCAGCA-1_3	Preantral granulosa cells	-0.75751	2.98414
CTTTCGGGTCTACGAT-1_3	Early-ovulation granulosa cells	-7.62564	8.43209
CTTTCGGTCCCAAGTA-1_3	Smooth muscle cells	10.6334	-3.77482
GAAACCTAGCATCAAA-1_3	Early-ovulation cumulus granulosa cells	-1.38652	8.0718
GAAACCTCAGAAGCGT-1_3	Early-ovulation granulosa cells	-7.20898	9.11688
GAAACCTCATCGTTCC-1_3	Early-ovulation granulosa cells	-8.37074	7.35422
GAAACCTGTTGAGGAC-1_3	Smooth muscle cells	11.9138	-1.46609
GAAACCTTCTTCCTAA-1_3	Late-ovulation mitotic granulosa cells	-1.93255	7.73105
GAAATGAAGCGGTAAC-1_3	Early-ovulation granulosa cells	-7.77622	9.16536
GAAATGAAGGAGACCT-1_3	Early-ovulation granulosa cells	-7.08397	7.29386
GAAATGAAGGGCATGT-1_3	Smooth muscle cells	12.1382	-1.74125
GAAATGAAGTTACTCG-1_3	Smooth muscle cells	7.65724	-3.94525
GAAATGATCACCTGGG-1_3	Early-ovulation granulosa cells	-6.09196	7.60767
GAACACTAGAATACAC-1_3	Smooth muscle cells	8.21016	-4.0029
GAACACTCAAGCCATT-1_3	Early-ovulation granulosa cells	-6.18574	7.2959
GAACACTCAGGCGTTC-1_3	Early-ovulation cumulus granulosa cells	-2.34868	5.77544
GAACGTTAGGATGGCT-1_3	Early-ovulation granulosa cells	-6.31623	8.618
GAACGTTCACACCGCA-1_3	Steroidogenic theca cells	7.77193	-8.14697
GAACGTTGTAGGAGTC-1_3	Early-ovulation granulosa cells	-6.66072	9.05416
[truncated: 82,756 more rows]

## Sheet: Fig. 1e
	avg.exp	pct.exp	features.plot	id	avg.exp.scaled
Nrcam	1.27537	20.5634	Nrcam	Early-ovulation granulosa cells	-0.218774
Zbtb16	0.567272	19.4766	Zbtb16	Early-ovulation granulosa cells	-0.482636
Col1a2	0.0908788	4.53874	Col1a2	Early-ovulation granulosa cells	-0.536895
Col3a1	0.117576	5.88644	Col3a1	Early-ovulation granulosa cells	-0.58815
Edn2	1.48158	11.8685	Edn2	Early-ovulation granulosa cells	-0.248123
Slc12a8	0.0530667	2.65194	Slc12a8	Early-ovulation granulosa cells	-0.519029
Pgr	48.6845	72.5502	Pgr	Early-ovulation granulosa cells	1
Grin2b	15.4106	78.2454	Grin2b	Early-ovulation granulosa cells	1
Ube2c	0.222069	11.3294	Ube2c	Early-ovulation granulosa cells	-0.603639
Top2a	0.223861	11.3208	Top2a	Early-ovulation granulosa cells	-0.628814
Nupr1	4.65638	37.1446	Nupr1	Early-ovulation granulosa cells	-0.481537
Ptx3	1.4177	14.9117	Ptx3	Early-ovulation granulosa cells	-0.187084
Inhbb	6.14438	40.0052	Inhbb	Early-ovulation granulosa cells	0.390205
Hsd17b1	14.523	83.6449	Hsd17b1	Early-ovulation granulosa cells	1
Aldh1a1	4.41499	57.7341	Aldh1a1	Early-ovulation granulosa cells	0.0295407
Cyp17a1	0.722279	18.4419	Cyp17a1	Early-ovulation granulosa cells	-0.212105
Tenm4	1.85673	44.057	Tenm4	Early-ovulation granulosa cells	-0.236915
Shroom3	0.0982096	5.26041	Shroom3	Early-ovulation granulosa cells	-0.483311
Rgs5	0.0126793	0.721676	Rgs5	Early-ovulation granulosa cells	-0.261467
Ebf1	0.0302117	1.20859	Ebf1	Early-ovulation granulosa cells	-0.423079
Pclaf	0.166279	6.43422	Pclaf	Early-ovulation granulosa cells	-0.618953
Ctla2a	0.0219012	0.912964	Ctla2a	Early-ovulation granulosa cells	-0.288687
Flt1	0.0510902	2.45196	Flt1	Early-ovulation granulosa cells	-0.263414
Tyrobp	0.00553137	0.208678	Tyrobp	Early-ovulation granulosa cells	-0.258425
Fcer1g	0.0449152	2.92149	Fcer1g	Early-ovulation granulosa cells	-0.259711
Esr2	5.88125	65.5682	Esr2	Early-ovulation granulosa cells	0.75486
Krt18	0.0522046	3.67794	Krt18	Early-ovulation granulosa cells	-0.262151
Krt19	0.00632357	0.365186	Krt19	Early-ovulation granulosa cells	-0.259831
Nrcam1	0.50329	15.1218	Nrcam	Early-ovulation cumulus granulosa cells	-0.383382
Zbtb161	0.559163	27.6627	Zbtb16	Early-ovulation cumulus granulosa cells	-0.485024
Col1a21	0.0533447	6.28862	Col1a2	Early-ovulation cumulus granulosa cells	-0.540984
Col3a11	0.0924103	9.26936	Col3a1	Early-ovulation cumulus granulosa cells	-0.590387
Edn21	0.254364	6.90658	Edn2	Early-ovulation cumulus granulosa cells	-0.450339
Slc12a81	0.0380603	3.63504	Slc12a8	Early-ovulation cumulus granulosa cells	-0.530305
Pgr1	14.5274	39.9491	Pgr	Early-ovulation cumulus granulosa cells	0.759787
Grin2b1	3.18059	48.855	Grin2b	Early-ovulation cumulus granulosa cells	0.443479
Ube2c1	11.1439	76.5903	Ube2c	Early-ovulation cumulus granulosa cells	1
Top2a1	12.3362	81.7884	Top2a	Early-ovulation cumulus granulosa cells	1
Nupr11	16.7522	68.1207	Nupr1	Early-ovulation cumulus granulosa cells	0.286314
Ptx31	5.24215	29.4075	Ptx3	Early-ovulation cumulus granulosa cells	0.750814
Inhbb1	25.2521	77.5718	Inhbb	Early-ovulation cumulus granulosa cells	1
Hsd17b11	21.9809	97.2737	Hsd17b1	Early-ovulation cumulus granulosa cells	1
Aldh1a11	2.27064	52.2356	Aldh1a1	Early-ovulation cumulus granulosa cells	-0.222789
Cyp17a11	0.232599	13.0134	Cyp17a1	Early-ovulation cumulus granulosa cells	-0.256455
Tenm41	8.59746	86.4049	Tenm4	Early-ovulation cumulus granulosa cells	1
Shroom31	0.408195	20.0654	Shroom3	Early-ovulation cumulus granulosa cells	-0.408626
Rgs51	0.0100858	1.09051	Rgs5	Early-ovulation cumulus granulosa cells	-0.261676
Ebf11	0.0220871	1.63577	Ebf1	Early-ovulation cumulus granulosa cells	-0.423943
Pclaf1	4.80597	73.3188	Pclaf	Early-ovulation cumulus granulosa cells	1
Ctla2a1	0.0105409	1.23591	Ctla2a	Early-ovulation cumulus granulosa cells	-0.289431
Flt11	0.0237834	2.03562	Flt1	Early-ovulation cumulus granulosa cells	-0.266033
Tyrobp1	0.00166705	0.181752	Tyrobp	Early-ovulation cumulus granulosa cells	-0.258758
Fcer1g1	0.0487007	5.77972	Fcer1g	Early-ovulation cumulus granulosa cells	-0.259414
Esr21	9.83412	92.3664	Esr2	Early-ovulation cumulus granulosa cells	1
Krt181	0.125237	10.7234	Krt18	Early-ovulation cumulus granulosa cells	-0.260195
Krt191	0.00942108	0.581607	Krt19	Early-ovulation cumulus granulosa cells	-0.259619
Nrcam2	18.6369	82.5175	Nrcam	Mid-ovulation granulosa cells	1
Zbtb162	13.2111	93.8837	Zbtb16	Mid-ovulation granulosa cells	1
Col1a22	0.0678569	4.50492	Col1a2	Mid-ovulation granulosa cells	-0.539403
Col3a12	0.141369	8.49802	Col3a1	Mid-ovulation granulosa cells	-0.586035
Edn22	8.58738	31.5091	Edn2	Mid-ovulation granulosa cells	0.922749
Slc12a82	0.421302	13.2411	Slc12a8	Mid-ovulation granulosa cells	-0.242328
Pgr2	1.2852	23.9434	Pgr	Mid-ovulation granulosa cells	-0.288454
Grin2b2	0.207499	10.1297	Grin2b	Mid-ovulation granulosa cells	-0.308378
Ube2c2	0.128924	7.50481	Ube2c	Mid-ovulation granulosa cells	-0.621437
Top2a2	0.106527	6.35958	Top2a	Mid-ovulation granulosa cells	-0.654784
Nupr12	2.43876	46.0272	Nupr1	Mid-ovulation granulosa cells	-0.622313
Ptx32	0.391414	14.4066	Ptx3	Mid-ovulation granulosa cells	-0.438769
Inhbb2	0.0823745	5.33597	Inhbb	Mid-ovulation granulosa cells	-0.511195
Hsd17b12	0.232191	12.8256	Hsd17b1	Mid-ovulation granulosa cells	-0.570168
Aldh1a12	0.538725	17.822	Aldh1a1	Mid-ovulation granulosa cells	-0.426586
Cyp17a12	0.0286125	1.86987	Cyp17a1	Mid-ovulation granulosa cells	-0.27493
Tenm42	0.260966	13.4995	Tenm4	Mid-ovulation granulosa cells	-0.539553
Shroom32	0.131917	6.51667	Shroom3	Mid-ovulation granulosa cells	-0.47519
Rgs52	0.00924691	0.527009	Rgs5	Mid-ovulation granulosa cells	-0.261744
Ebf12	0.0101367	0.663829	Ebf1	Mid-ovulation granulosa cells	-0.425213
Pclaf2	0.0341916	2.12324	Pclaf	Mid-ovulation granulosa cells	-0.67085
Ctla2a2	0.0272277	1.6013	Ctla2a	Mid-ovulation granulosa cells	-0.288339
Flt12	0.0158324	1.17057	Flt1	Mid-ovulation granulosa cells	-0.266796
Tyrobp2	0.0041438	0.258437	Tyrobp	Mid-ovulation granulosa cells	-0.258545
Fcer1g2	0.0206229	1.6013	Fcer1g	Mid-ovulation granulosa cells	-0.261621
Esr22	0.378061	16.8339	Esr2	Mid-ovulation granulosa cells	-0.564626
Krt182	0.0536043	2.81747	Krt18	Mid-ovulation granulosa cells	-0.262114
Krt192	0.0102307	0.547279	Krt19	Mid-ovulation granulosa cells	-0.259564
Nrcam3	4.42057	51.5126	Nrcam	Late-ovulation granulosa cells	0.451791
Zbtb163	4.33813	51.8019	Zbtb16	Late-ovulation granulosa cells	0.627892
Col1a23	0.0760566	6.18177	Col1a2	Late-ovulation granulosa cells	-0.53851
Col3a13	0.171243	12.2649	Col3a1	Late-ovulation granulosa cells	-0.58338
Edn23	23.5166	54.4127	Edn2	Late-ovulation granulosa cells	1
Slc12a83	5.25278	60.0487	Slc12a8	Late-ovulation granulosa cells	1
Pgr3	0.152593	5.18216	Pgr	Late-ovulation granulosa cells	-0.37811
Grin2b3	0.0897763	4.08391	Grin2b	Late-ovulation granulosa cells	-0.338149
Ube2c3	0.103258	7.85216	Ube2c	Late-ovulation granulosa cells	-0.626341
Top2a3	0.118477	8.89123	Top2a	Late-ovulation granulosa cells	-0.652139
Nupr13	4.13823	58.1876	Nupr1	Late-ovulation granulosa cells	-0.51443
Ptx33	0.132216	7.16822	Ptx3	Late-ovulation granulosa cells	-0.502334
Inhbb3	0.419197	17.013	Inhbb	Late-ovulation granulosa cells	-0.461111
Hsd17b13	1.09724	27.0748	Hsd17b1	Late-ovulation granulosa cells	-0.448878
Aldh1a13	1.30847	28.5611	Aldh1a1	Late-ovulation granulosa cells	-0.336009
Cyp17a13	0.0189617	0.822044	Cyp17a1	Late-ovulation granulosa cells	-0.275804
Tenm43	1.04183	34.5522	Tenm4	Late-ovulation granulosa cells	-0.39146
Shroom33	1.00092	25.5491	Shroom3	Late-ovulation granulosa cells	-0.26582
Rgs53	0.00953968	0.637906	Rgs5	Late-ovulation granulosa cells	-0.26172
Ebf13	0.0117393	0.736551	Ebf1	Late-ovulation granulosa cells	-0.425043
Pclaf3	0.0324187	2.82783	Pclaf	Late-ovulation granulosa cells	-0.671546
Ctla2a3	0.0245628	2.23596	Ctla2a	Late-ovulation granulosa cells	-0.288513
Flt13	0.0130765	1.03249	Flt1	Late-ovulation granulosa cells	-0.26706
Tyrobp3	0.00313459	0.230172	Tyrobp	Late-ovulation granulosa cells	-0.258632
Fcer1g3	0.0290342	2.43983	Fcer1g	Late-ovulation granulosa cells	-0.260959
Esr23	0.747975	22.3596	Esr2	Late-ovulation granulosa cells	-0.475933
Krt183	0.220561	10.7129	Krt18	Late-ovulation granulosa cells	-0.257641
Krt193	0.0114307	0.651059	Krt19	Late-ovulation granulosa cells	-0.259482
Nrcam4	3.21644	52.0877	Nrcam	Late-ovulation mitotic granulosa cells	0.195066
Zbtb164	4.96262	66.4825	Zbtb16	Late-ovulation mitotic granulosa cells	0.811806
Col1a24	0.0675535	8.22096	Col1a2	Late-ovulation mitotic granulosa cells	-0.539436
Col3a14	0.163594	17.1568	Col3a1	Late-ovulation mitotic granulosa cells	-0.58406
Edn24	3.59079	31.6816	Edn2	Late-ovulation mitotic granulosa cells	0.0994268
Slc12a84	1.30839	32.2177	Slc12a8	Late-ovulation mitotic granulosa cells	0.424252
Pgr4	0.964164	24.9716	Pgr	Late-ovulation mitotic granulosa cells	-0.313866
Grin2b4	0.15395	9.48822	Grin2b	Late-ovulation mitotic granulosa cells	-0.32192
Ube2c4	16.2968	97.8554	Ube2c	Late-ovulation mitotic granulosa cells	1
Top2a4	10.8705	97.8554	Top2a	Late-ovulation mitotic granulosa cells	1
Nupr14	24.8246	82.1284	Nupr1	Late-ovulation mitotic granulosa cells	0.798754
Ptx34	7.21564	35.9545	Ptx3	Late-ovulation mitotic granulosa cells	1
Inhbb4	1.05855	22.7295	Inhbb	Late-ovulation mitotic granulosa cells	-0.366041
Hsd17b14	1.93081	53.0138	Hsd17b1	Late-ovulation mitotic granulosa cells	-0.332001
Aldh1a14	0.453715	24.9553	Aldh1a1	Late-ovulation mitotic granulosa cells	-0.436589
Cyp17a14	0.0191478	2.06336	Cyp17a1	Late-ovulation mitotic granulosa cells	-0.275788
Tenm44	1.03146	49.0983	Tenm4	Late-ovulation mitotic granulosa cells	-0.393428
Shroom34	0.223629	15.5158	Shroom3	Late-ovulation mitotic granulosa cells	-0.453094
Rgs54	0.00602742	0.926076	Rgs5	Late-ovulation mitotic granulosa cells	-0.262004
Ebf14	0.0164573	1.54346	Ebf1	Late-ovulation mitotic granulosa cells	-0.424541
Pclaf4	2.90898	81.8846	Pclaf	Late-ovulation mitotic granulosa cells	0.458654
Ctla2a4	0.0193755	3.07067	Ctla2a	Late-ovulation mitotic granulosa cells	-0.288853
Flt14	0.0119051	1.83591	Flt1	Late-ovulation mitotic granulosa cells	-0.267172
Tyrobp4	0.0020535	0.324939	Tyrobp	Late-ovulation mitotic granulosa cells	-0.258725
Fcer1g4	0.0284353	4.35418	Fcer1g	Late-ovulation mitotic granulosa cells	-0.261007
Esr24	1.4887	52.0552	Esr2	Late-ovulation mitotic granulosa cells	-0.29833
Krt184	0.105014	9.0658	Krt18	Late-ovulation mitotic granulosa cells	-0.260737
Krt194	0.0105089	0.828595	Krt19	Late-ovulation mitotic granulosa cells	-0.259545
Nrcam5	1.44464	29.4142	Nrcam	Late-ovulation cumulus granulosa cells	-0.182685
Zbtb165	2.65701	44.9538	Zbtb16	Late-ovulation cumulus granulosa cells	0.132797
Col1a25	0.057379	4.89209	Col1a2	Late-ovulation cumulus granulosa cells	-0.540544
Col3a15	0.128296	11.1408	Col3a1	Late-ovulation cumulus granulosa cells	-0.587197
Edn25	0.936373	15.1901	Edn2	Late-ovulation cumulus granulosa cells	-0.33796
Slc12a85	0.589937	19.26	Slc12a8	Late-ovulation cumulus granulosa cells	-0.115611
Pgr5	1.1472	23.5971	Pgr	Late-ovulation cumulus granulosa cells	-0.299377
Grin2b5	0.115899	6.53649	Grin2b	Late-ovulation cumulus granulosa cells	-0.331543
Ube2c5	0.201334	14.4913	Ube2c	Late-ovulation cumulus granulosa cells	-0.607601
Top2a5	0.192699	15.0874	Top2a	Late-ovulation cumulus granulosa cells	-0.635711
Nupr15	63.2275	96.629	Nupr1	Late-ovulation cumulus granulosa cells	1
Ptx35	14.8501	52.2919	Ptx3	Late-ovulation cumulus granulosa cells	1
Inhbb5	1.08677	18.7461	Inhbb	Late-ovulation cumulus granulosa cells	-0.361846
Hsd17b15	3.16359	72.3947	Hsd17b1	Late-ovulation cumulus granulosa cells	-0.159149
Aldh1a15	0.263741	13.0319	Aldh1a1	Late-ovulation cumulus granulosa cells	-0.458944
Cyp17a15	0.0109294	1.00719	Cyp17a1	Late-ovulation cumulus granulosa cells	-0.276532
Tenm45	1.01742	37.4717	Tenm4	Late-ovulation cumulus granulosa cells	-0.396091
Shroom35	0.10145	6.49538	Shroom3	Late-ovulation cumulus granulosa cells	-0.482531
Rgs55	0.00567384	0.61665	Rgs5	Late-ovulation cumulus granulosa cells	-0.262033
Ebf15	0.0086994	0.924974	Ebf1	Late-ovulation cumulus granulosa cells	-0.425366
Pclaf5	0.0899818	6.82425	Pclaf	Late-ovulation cumulus granulosa cells	-0.64893
Ctla2a5	0.0197212	1.89106	Ctla2a	Late-ovulation cumulus granulosa cells	-0.28883
Flt15	0.0123243	1.25385	Flt1	Late-ovulation cumulus granulosa cells	-0.267132
Tyrobp5	0.00229729	0.226105	Tyrobp	Late-ovulation cumulus granulosa cells	-0.258704
Fcer1g5	0.027291	2.79548	Fcer1g	Late-ovulation cumulus granulosa cells	-0.261096
Esr25	1.82855	51.1819	Esr2	Late-ovulation cumulus granulosa cells	-0.216846
Krt185	0.248763	10.0514	Krt18	Late-ovulation cumulus granulosa cells	-0.256886
Krt195	0.0455908	0.904419	Krt19	Late-ovulation cumulus granulosa cells	-0.257152
Nrcam6	0.403522	9.52381	Nrcam	Luteinising granulosa cells	-0.404653
Zbtb166	0.500597	12.987	Zbtb16	Luteinising granulosa cells	-0.502272
Col1a26	0.0903743	5.62771	Col1a2	Luteinising granulosa cells	-0.53695
Col3a16	0.0755637	6.49351	Col3a1	Luteinising granulosa cells	-0.591884
Edn26	0.840597	19.4805	Edn2	Luteinising granulosa cells	-0.353742
Slc12a86	0.102917	6.06061	Slc12a8	Luteinising granulosa cells	-0.48157
Pgr6	1.37532	9.09091	Pgr	Luteinising granulosa cells	-0.281319
Grin2b6	1.2607	29.0043	Grin2b	Luteinising granulosa cells	-0.0420367
Ube2c6	0.587779	14.2857	Ube2c	Luteinising granulosa cells	-0.533759
Top2a6	0.548359	15.1515	Top2a	Luteinising granulosa cells	-0.55699
Nupr16	10.6601	64.5022	Nupr1	Luteinising granulosa cells	-0.100414
Ptx36	0.979824	17.316	Ptx3	Luteinising granulosa cells	-0.294469
Inhbb6	10.2124	63.6364	Inhbb	Luteinising granulosa cells	0.99511
Hsd17b16	16.2551	90.0433	Hsd17b1	Luteinising granulosa cells	1
Aldh1a16	3.51268	63.2035	Aldh1a1	Luteinising granulosa cells	-0.0766362
Cyp17a16	0.185485	7.35931	Cyp17a1	Luteinising granulosa cells	-0.260722
Tenm46	7.09711	77.0563	Tenm4	Luteinising granulosa cells	0.75693
Shroom36	0.646523	9.95671	Shroom3	Luteinising granulosa cells	-0.351205
Rgs56	0.00495409	0.4329	Rgs5	Luteinising granulosa cells	-0.262091
Ebf16	0.00703504	0.865801	Ebf1	Luteinising granulosa cells	-0.425543
Pclaf6	0.256507	9.95671	Pclaf	Luteinising granulosa cells	-0.583502
Ctla2a6	0.00913232	0.865801	Ctla2a	Luteinising granulosa cells	-0.289523
Flt16	0	0	Flt1	Luteinising granulosa cells	-0.268314
Tyrobp6	0.00231916	0.4329	Tyrobp	Luteinising granulosa cells	-0.258702
Fcer1g6	0.0118573	1.7316	Fcer1g	Luteinising granulosa cells	-0.26231
Esr26	13.3036	89.6104	Esr2	Luteinising granulosa cells	1
Krt186	0.12497	8.65801	Krt18	Luteinising granulosa cells	-0.260202
Krt196	0	0	Krt19	Luteinising granulosa cells	-0.260262
Nrcam7	0.272397	10.4615	Nrcam	Preantral granulosa cells	-0.432609
Zbtb167	0.474494	20.9231	Zbtb16	Preantral granulosa cells	-0.509959
Col1a27	0.107445	6.10256	Col1a2	Preantral granulosa cells	-0.53509
Col3a17	0.20553	10.5641	Col3a1	Preantral granulosa cells	-0.580332
Edn27	0.798905	17.0769	Edn2	Preantral granulosa cells	-0.360612
Slc12a87	0.21871	7.84615	Slc12a8	Preantral granulosa cells	-0.39456
Pgr7	0.228207	9.23077	Pgr	Preantral granulosa cells	-0.372124
Grin2b7	0.203664	8.76923	Grin2b	Preantral granulosa cells	-0.309348
Ube2c7	2.3549	25.4359	Ube2c	Preantral granulosa cells	-0.1961
Top2a7	2.50595	29.8462	Top2a	Preantral granulosa cells	-0.123705
Nupr17	12.906	71.8462	Nupr1	Preantral granulosa cells	0.0421572
Ptx37	0.349766	10.6667	Ptx3	Preantral granulosa cells	-0.448982
Inhbb7	1.6007	35.7949	Inhbb	Preantral granulosa cells	-0.285424
Hsd17b17	3.95663	68.7179	Hsd17b1	Preantral granulosa cells	-0.0479561
Aldh1a17	2.3727	56.9231	Aldh1a1	Preantral granulosa cells	-0.210779
Cyp17a17	0.0779293	4.61538	Cyp17a1	Preantral granulosa cells	-0.270464
Tenm47	19.7835	90.6154	Tenm4	Preantral granulosa cells	1
Shroom37	15.4414	74.0513	Shroom3	Preantral granulosa cells	1
Rgs57	0.0194399	0.615385	Rgs5	Preantral granulosa cells	-0.260921
Ebf17	0.00983371	1.02564	Ebf1	Preantral granulosa cells	-0.425245
Pclaf7	1.70921	24.4103	Pclaf	Preantral granulosa cells	-0.0127345
Ctla2a7	0.0353326	2.25641	Ctla2a	Preantral granulosa cells	-0.287808
Flt17	0.0202922	1.23077	Flt1	Preantral granulosa cells	-0.266368
Tyrobp7	0.0020825	0.153846	Tyrobp	Preantral granulosa cells	-0.258723
Fcer1g7	0.0361367	3.07692	Fcer1g	Preantral granulosa cells	-0.260401
Esr27	6.37935	74.5641	Esr2	Preantral granulosa cells	0.874287
Krt187	1.44745	44.4615	Krt18	Preantral granulosa cells	-0.224774
Krt197	0.0123049	0.769231	Krt19	Preantral granulosa cells	-0.259423
Nrcam8	0.269351	10.5607	Nrcam	Smooth muscle cells	-0.433258
Zbtb168	0.828526	23.1186	Zbtb16	Smooth muscle cells	-0.405695
Col1a28	28.0904	99.021	Col1a2	Smooth muscle cells	1
Col3a18	33.9774	98.5575	Col3a1	Smooth muscle cells	1
Edn28	0.279207	9.99935	Edn2	Smooth muscle cells	-0.446246
Slc12a88	0.143393	10.5933	Slc12a8	Smooth muscle cells	-0.451155
Pgr8	0.389328	12.9822	Pgr	Smooth muscle cells	-0.35937
Grin2b8	0.279821	6.02441	Grin2b	Smooth muscle cells	-0.290089
Ube2c8	0.176173	9.79701	Ube2c	Smooth muscle cells	-0.612409
Top2a8	0.221014	12.6428	Top2a	Smooth muscle cells	-0.629444
Nupr18	18.821	79.9491	Nupr1	Smooth muscle cells	0.41764
Ptx38	0.57031	16.0172	Ptx3	Smooth muscle cells	-0.394897
Inhbb8	0.219664	10.6716	Inhbb	Smooth muscle cells	-0.490781
Hsd17b18	0.148114	6.25938	Hsd17b1	Smooth muscle cells	-0.581957
Aldh1a18	1.54067	32.6545	Aldh1a1	Smooth muscle cells	-0.308685
Cyp17a18	0.0714762	2.64343	Cyp17a1	Smooth muscle cells	-0.271048
Tenm48	3.08255	46.8442	Tenm4	Smooth muscle cells	-0.0044362
Shroom38	1.98237	40.0431	Shroom3	Smooth muscle cells	-0.0293546
Rgs58	0.136049	4.75165	Rgs5	Smooth muscle cells	-0.251505
Ebf18	0.913329	18.3669	Ebf1	Smooth muscle cells	-0.329216
Pclaf8	0.129887	6.23327	Pclaf	Smooth muscle cells	-0.633251
Ctla2a8	0.031371	2.12127	Ctla2a	Smooth muscle cells	-0.288067
Flt18	0.112737	4.62111	Flt1	Smooth muscle cells	-0.257502
Tyrobp8	0.00708029	0.365511	Tyrobp	Smooth muscle cells	-0.258291
Fcer1g8	0.120067	6.63142	Fcer1g	Smooth muscle cells	-0.253804
Esr28	0.475855	13.5892	Esr2	Smooth muscle cells	-0.541178
Krt188	0.0557689	2.72175	Krt18	Smooth muscle cells	-0.262056
Krt198	0.0173058	0.933359	Krt19	Smooth muscle cells	-0.259081
Nrcam9	0.240904	18.9011	Nrcam	Mitotic smooth muscle cells	-0.439323
Zbtb169	0.190779	14.7985	Zbtb16	Mitotic smooth muscle cells	-0.593514
Col1a29	22.2621	99.9267	Col1a2	Mitotic smooth muscle cells	1
Col3a19	25.9506	99.8535	Col3a1	Mitotic smooth muscle cells	1
Edn29	0.132191	13.7729	Edn2	Mitotic smooth muscle cells	-0.470471
Slc12a89	0.176811	21.978	Slc12a8	Mitotic smooth muscle cells	-0.426045
Pgr9	0.14771	10.989	Pgr	Mitotic smooth muscle cells	-0.378496
Grin2b9	0.0334657	3.95604	Grin2b	Mitotic smooth muscle cells	-0.352389
Ube2c9	11.9806	92.2344	Ube2c	Mitotic smooth muscle cells	1
Top2a9	11.6541	94.4322	Top2a	Mitotic smooth muscle cells	1
Nupr19	7.82538	83.2967	Nupr1	Mitotic smooth muscle cells	-0.280367
Ptx39	0.303673	22.7839	Ptx3	Mitotic smooth muscle cells	-0.460286
Inhbb9	0.146645	13.3333	Inhbb	Mitotic smooth muscle cells	-0.501638
Hsd17b19	0.0723784	6.15385	Hsd17b1	Mitotic smooth muscle cells	-0.592576
Aldh1a19	0.794711	28.1319	Aldh1a1	Mitotic smooth muscle cells	-0.396464
Cyp17a19	0.0391783	1.68498	Cyp17a1	Mitotic smooth muscle cells	-0.273973
Tenm49	1.23136	51.2821	Tenm4	Mitotic smooth muscle cells	-0.355516
Shroom39	1.15118	42.7839	Shroom3	Mitotic smooth muscle cells	-0.229616
Rgs59	0.127282	7.10623	Rgs5	Mitotic smooth muscle cells	-0.252213
Ebf19	0.647502	26.2271	Ebf1	Mitotic smooth muscle cells	-0.35747
Pclaf9	9.43777	96.7033	Pclaf	Mitotic smooth muscle cells	1
Ctla2a9	0.0386569	3.36996	Ctla2a	Mitotic smooth muscle cells	-0.28759
Flt19	0.119261	8.71795	Flt1	Mitotic smooth muscle cells	-0.256876
Tyrobp9	0.00166199	0.3663	Tyrobp	Mitotic smooth muscle cells	-0.258759
Fcer1g9	0.0779888	10.7692	Fcer1g	Mitotic smooth muscle cells	-0.257112
Esr29	0.143751	11.5018	Esr2	Mitotic smooth muscle cells	-0.620806
Krt189	0.0433958	5.05495	Krt18	Mitotic smooth muscle cells	-0.262387
Krt199	0.0071349	1.17216	Krt19	Mitotic smooth muscle cells	-0.259775
Nrcam10	2.15512	47.8621	Nrcam	Steroidogenic theca cells	-0.0312072
Zbtb1610	1.55713	36.5977	Zbtb16	Steroidogenic theca cells	-0.191119
Col1a210	8.71623	76.7816	Col1a2	Steroidogenic theca cells	0.402695
Col3a110	21.0203	98.6207	Col3a1	Steroidogenic theca cells	1
Edn210	0.781358	16.5977	Edn2	Steroidogenic theca cells	-0.363503
Slc12a810	1.62961	53.7931	Slc12a8	Steroidogenic theca cells	0.665627
Pgr10	3.22601	25.2874	Pgr	Steroidogenic theca cells	-0.13482
Grin2b10	0.132962	5.93103	Grin2b	Steroidogenic theca cells	-0.327228
Ube2c10	0.409965	11.8621	Ube2c	Steroidogenic theca cells	-0.567736
Top2a10	0.312099	13.977	Top2a	Steroidogenic theca cells	-0.609283
Nupr110	7.64401	61.7011	Nupr1	Steroidogenic theca cells	-0.29188
Ptx310	0.340123	10.6667	Ptx3	Steroidogenic theca cells	-0.451347
Inhbb10	0.15707	11.8621	Inhbb	Steroidogenic theca cells	-0.500088
Hsd17b110	0.235856	14.2069	Hsd17b1	Steroidogenic theca cells	-0.569654
Aldh1a110	33.733	91.8621	Aldh1a1	Steroidogenic theca cells	1
Cyp17a110	42.9531	46.2529	Cyp17a1	Steroidogenic theca cells	1
Tenm410	0.309364	17.3793	Tenm4	Steroidogenic theca cells	-0.530374
Shroom310	0.435778	16.3218	Shroom3	Steroidogenic theca cells	-0.40198
Rgs510	0.0818667	3.12644	Rgs5	Steroidogenic theca cells	-0.25588
Ebf110	0.651326	13.8391	Ebf1	Steroidogenic theca cells	-0.357063
Pclaf10	0.230403	7.17241	Pclaf	Steroidogenic theca cells	-0.593758
Ctla2a10	0.0234893	2.29885	Ctla2a	Steroidogenic theca cells	-0.288583
Flt110	0.0235869	2.2069	Flt1	Steroidogenic theca cells	-0.266052
Tyrobp10	0.00658073	0.551724	Tyrobp	Steroidogenic theca cells	-0.258334
Fcer1g10	0.0886131	8.87356	Fcer1g	Steroidogenic theca cells	-0.256276
Esr210	0.0755078	5.88506	Esr2	Steroidogenic theca cells	-0.637169
Krt1810	0.0657884	4.36782	Krt18	Steroidogenic theca cells	-0.261787
Krt1910	0.0185797	1.05747	Krt19	Steroidogenic theca cells	-0.258995
Nrcam11	0.2282	8.66402	Nrcam	Pericytes	-0.442032
Zbtb1611	0.246776	8.2672	Zbtb16	Pericytes	-0.577023
Col1a211	14.0055	97.3545	Col1a2	Pericytes	0.978874
Col3a111	12.662	83.5317	Col3a1	Pericytes	0.526844
Edn211	0.329779	9.25926	Edn2	Pericytes	-0.437913
Slc12a811	0.189669	9.72222	Slc12a8	Pericytes	-0.416382
Pgr11	0.298647	9.72222	Pgr	Pericytes	-0.366548
Grin2b11	0.0586177	1.85185	Grin2b	Pericytes	-0.346028
Ube2c11	2.04619	13.7566	Ube2c	Pericytes	-0.255087
Top2a11	1.35213	14.6825	Top2a	Pericytes	-0.379086
Nupr111	1.22306	37.6323	Nupr1	Pericytes	-0.699486
Ptx311	0.133142	7.01058	Ptx3	Pericytes	-0.502107
Inhbb11	0.184095	6.54762	Inhbb	Pericytes	-0.49607
Hsd17b111	0.151237	4.96032	Hsd17b1	Pericytes	-0.581519
Aldh1a111	0.218403	7.07672	Aldh1a1	Pericytes	-0.464279
Cyp17a111	0.0829196	2.84392	Cyp17a1	Pericytes	-0.270012
Tenm411	0.206011	7.40741	Tenm4	Pericytes	-0.549975
Shroom311	1.00588	24.4048	Shroom3	Pericytes	-0.264624
Rgs511	48.0152	85.6481	Rgs5	Pericytes	1
Ebf111	34.8219	98.6111	Ebf1	Pericytes	1
Pclaf11	1.13736	13.0291	Pclaf	Pericytes	-0.237413
Ctla2a11	0.0797825	2.97619	Ctla2a	Pericytes	-0.284897
Flt111	0.810762	16.8651	Flt1	Pericytes	-0.190556
Tyrobp11	0.00607732	0.396825	Tyrobp	Pericytes	-0.258378
Fcer1g11	0.216951	6.67989	Fcer1g	Pericytes	-0.246189
Esr211	0.0613288	2.77778	Esr2	Pericytes	-0.640568
Krt1811	0.0156969	1.19048	Krt18	Pericytes	-0.263129
Krt1911	0.0457058	1.0582	Krt19	Pericytes	-0.257144
Nrcam12	0.324623	8.23442	Nrcam	Endothelial cells	-0.421474
Zbtb1612	0.665009	18.0267	Zbtb16	Endothelial cells	-0.453852
Col1a212	0.536108	9.42136	Col1a2	Endothelial cells	-0.488395
Col3a112	0.6335	12.1662	Col3a1	Endothelial cells	-0.542293
Edn212	0.593442	10.6825	Edn2	Endothelial cells	-0.394467
Slc12a812	0.60549	23.7389	Slc12a8	Endothelial cells	-0.103924
Pgr12	0.475473	9.12463	Pgr	Endothelial cells	-0.352551
Grin2b12	0.148579	2.59644	Grin2b	Endothelial cells	-0.323278
Ube2c12	0.968788	13.6499	Ube2c	Endothelial cells	-0.460956
Top2a12	1.167	18.3234	Top2a	Endothelial cells	-0.420062
Nupr112	2.46557	40.3561	Nupr1	Endothelial cells	-0.620611
Ptx312	0.366214	8.53116	Ptx3	Endothelial cells	-0.444949
Inhbb12	5.83833	52.5964	Inhbb	Endothelial cells	0.344697
Hsd17b112	0.173599	5.11869	Hsd17b1	Endothelial cells	-0.578383
Aldh1a112	0.270469	6.67656	Aldh1a1	Endothelial cells	-0.458152
Cyp17a112	0.0935932	2.89318	Cyp17a1	Endothelial cells	-0.269045
Tenm412	0.45	14.6884	Tenm4	Endothelial cells	-0.503702
Shroom312	1.12076	42.0623	Shroom3	Endothelial cells	-0.236945
Rgs512	0.300466	5.48961	Rgs5	Endothelial cells	-0.238228
Ebf112	10.5639	79.0059	Ebf1	Endothelial cells	0.69651
Pclaf12	1.17552	12.9822	Pclaf	Endothelial cells	-0.222424
Ctla2a12	59.2839	94.2136	Ctla2a	Endothelial cells	1
Flt112	40.4804	89.0208	Flt1	Endothelial cells	1
Tyrobp12	0.0694993	0.445104	Tyrobp	Endothelial cells	-0.252902
Fcer1g12	0.136672	3.41246	Fcer1g	Endothelial cells	-0.252499
Esr212	0.199616	4.74777	Esr2	Endothelial cells	-0.607412
Krt1812	0.209604	1.92878	Krt18	Endothelial cells	-0.257935
Krt1912	0.212367	0.964392	Krt19	Endothelial cells	-0.245777
Nrcam13	0.0909441	10.1852	Nrcam	Epithelial cells	-0.471295
Zbtb1613	0.192016	16.6667	Zbtb16	Epithelial cells	-0.59315
Col1a213	0.445017	17.5926	Col1a2	Epithelial cells	-0.498317
Col3a113	4.52283	78.7037	Col3a1	Epithelial cells	-0.196597
Edn213	1.87529	45.3704	Edn2	Epithelial cells	-0.183248
Slc12a813	0.206374	22.2222	Slc12a8	Epithelial cells	-0.40383
Pgr13	0.247047	13.4259	Pgr	Epithelial cells	-0.370633
Grin2b13	0.0282893	2.77778	Grin2b	Epithelial cells	-0.353698
Ube2c13	3.02268	44.9074	Ube2c	Epithelial cells	-0.0685002
Top2a13	2.8718	50.9259	Top2a	Epithelial cells	-0.0427271
Nupr113	1.84521	72.2222	Nupr1	Epithelial cells	-0.659992
Ptx313	0.169113	12.037	Ptx3	Epithelial cells	-0.493285
Inhbb13	0.215388	10.6481	Inhbb	Epithelial cells	-0.491417
Hsd17b113	0.114196	6.94444	Hsd17b1	Epithelial cells	-0.586712
Aldh1a113	9.07514	91.2037	Aldh1a1	Epithelial cells	0.577909
Cyp17a113	0.0351816	4.16667	Cyp17a1	Epithelial cells	-0.274335
Tenm413	0.21761	11.1111	Tenm4	Epithelial cells	-0.547775
Shroom313	7.73068	93.5185	Shroom3	Epithelial cells	1
Rgs513	0.0155641	2.77778	Rgs5	Epithelial cells	-0.261234
Ebf113	0.00770118	1.38889	Ebf1	Epithelial cells	-0.425472
Pclaf13	2.94003	50	Pclaf	Epithelial cells	0.470852
Ctla2a13	0.0840947	2.77778	Ctla2a	Epithelial cells	-0.284615
Flt113	0.0237578	2.31481	Flt1	Epithelial cells	-0.266036
Tyrobp13	0	0	Tyrobp	Epithelial cells	-0.258902
Fcer1g13	0.0113486	0.925926	Fcer1g	Epithelial cells	-0.26235
Esr213	0.0480218	4.62963	Esr2	Epithelial cells	-0.643759
Krt1813	144.765	99.537	Krt18	Epithelial cells	1
Krt1913	56.8132	98.1481	Krt19	Epithelial cells	1
Nrcam14	1.04017	10.8235	Nrcam	Immune cells	-0.268918
Zbtb1614	2.14072	22.5882	Zbtb16	Immune cells	-0.0192506
Col1a214	0.626659	8.23529	Col1a2	Immune cells	-0.478531
Col3a114	1.15799	11.5294	Col3a1	Immune cells	-0.495674
Edn214	0.812966	8.23529	Edn2	Immune cells	-0.358295
Slc12a814	0.22038	4.70588	Slc12a8	Immune cells	-0.393306
Pgr14	0.788734	6.35294	Pgr	Immune cells	-0.327753
Grin2b14	0.0994748	1.88235	Grin2b	Immune cells	-0.335696
Ube2c14	1.0743	11.7647	Ube2c	Immune cells	-0.440795
Top2a14	1.49185	15.2941	Top2a	Immune cells	-0.348161
Nupr114	4.20117	41.1765	Nupr1	Immune cells	-0.510434
Ptx314	0.247218	5.64706	Ptx3	Immune cells	-0.474131
Inhbb14	0.185518	2.82353	Inhbb	Immune cells	-0.495858
Hsd17b114	0.444997	5.88235	Hsd17b1	Immune cells	-0.54033
Aldh1a114	1.69116	17.4118	Aldh1a1	Immune cells	-0.290977
Cyp17a114	1.39115	6.11765	Cyp17a1	Immune cells	-0.151526
Tenm414	0.405755	8.70588	Tenm4	Immune cells	-0.512093
Shroom314	0.0843146	3.05882	Shroom3	Immune cells	-0.486659
Rgs514	0.00620539	0.705882	Rgs5	Immune cells	-0.26199
Ebf114	12.4398	8.70588	Ebf1	Immune cells	0.895888
Pclaf14	1.06986	10.1176	Pclaf	Immune cells	-0.263938
Ctla2a14	6.75661	22.8235	Ctla2a	Immune cells	0.152266
Flt114	0.245493	3.52941	Flt1	Immune cells	-0.244769
Tyrobp14	44.8702	80.4706	Tyrobp	Immune cells	1
Fcer1g14	49.3374	80.2353	Fcer1g	Immune cells	1
Esr214	0.148649	5.17647	Esr2	Immune cells	-0.619632
Krt1814	0.034378	1.41176	Krt18	Immune cells	-0.262629
Krt1914	0.0168679	0.941176	Krt19	Immune cells	-0.259111

## Sheet: Fig. 1f
		Fig. 1f
		All control volumes
				Repeat 1						Repeat 2						Repeat 3						Repeat 4						Repeat 5								Repeat 6
				Control_1	Control_2	Control_3	Control_4	Control_5	Control_6	Control_1	Control_2	Control_3	Control_4	Control_5	Control_6	Control_1	Control_2	Control_3	Control_4	Control_5	Control_6	Control_1	Control_2	Control_3	Control_4	Control_5	Control_6	Control_1	Control_2	Control_3	Control_4	Control_5	Control_6	Control_7	Control_8	Control_1	Control_2	Control_3	Control_4	Control_5	Control_6	Control_7	Control_8
		Time in hours		1	2	3	4	5	6	7	8	9	10	11	12	13	14	15	16	17	18	19	20	21	22	23	24	25	26	27	28	29	30	31	32	33	34	35	36	37	38	39	40		AVERAGE	STDEV	SEM
			0.5	100	100	100	100	100	100	100	100	100	100	100	100	100	100	100	100	100	100	100	100	100	100	100	100	100	100	100	100	100	100	100	100	100	100	100	100	100	100	100	100		100	5.57396e-15	8.8132e-16
			0.75	101.008	102.756	101.416	101.195	102.087	102.088	100.627	101.351	101.599	101.124	101.212	101.008	102.74	101.284	101.261	101	102.028	101.92	102.467	101.636	102.469	103.352	101.193	102.926	101.566	102.183	101.37	102.093	101.681	102.26	100.322	101.178	102.852	101.855	102.941	102.616	103.642	103.311	102.885	103.656		101.954	0.848491	0.134158
		1	1	102.823	103.937	102.832	102.59	103.795	104.802	102.038	102.703	104.263	102.022	102.828	103.023	104.697	103.486	103.151	102.6	104.868	103.84	106.072	102.454	104.444	104.842	103.181	104.255	103.132	103.712	102.397	103.256	103.697	103.766	100.805	102.525	105.704	104.328	105.098	104.628	106.126	107.285	107.692	106.581		103.907	1.48637	0.235016
			1.25	104.839	106.496	104.602	105.179	106.641	106.889	105.329	105.405	108.348	104.719	104.848	105.038	107.828	105.688	106.303	105.2	107.911	106.56	107.59	104.908	106.914	107.076	106.362	106.915	104.698	105.895	104.11	106.047	107.059	105.085	103.382	104.377	108.2	106.646	106.863	107.042	109.106	109.492	110.417	109.506		106.388	1.6164	0.255576
			1.5	106.653	110.236	106.549	107.57	108.159	108.351	109.091	108.88	110.657	107.191	107.879	107.809	112.329	108.624	109.664	107.6	112.17	110.08	109.298	107.566	108.889	109.125	109.145	108.777	106.935	107.86	106.336	107.907	108.908	108.286	106.602	105.892	110.339	108.192	108.627	109.054	110.099	111.479	113.622	112.066		108.862	1.76683	0.27936
			1.75	109.274	112.598	107.434	108.367	110.057	110.021	110.502	111.004	111.901	110.337	108.889	109.824	115.264	111.009	111.765	109.8	115.01	112.8	110.816	109.611	110.617	110.801	111.133	110.106	108.501	108.297	108.904	109.767	110.252	109.793	107.729	107.407	113.012	110.046	110.196	111.066	112.748	113.687	116.186	113.711		110.756	2.08597	0.329821
		2	2	110.081	114.37	109.027	109.96	111.006	111.273	111.285	111.583	113.499	111.011	109.899	111.587	116.83	112.477	113.655	111.4	117.039	115.52	112.524	110.429	111.605	111.732	112.326	111.17	109.396	109.17	110.103	110.93	111.429	110.358	109.179	107.744	115.33	111.437	113.333	112.475	114.238	114.128	118.269	114.808		112.09	2.36939	0.374633
			2.25	111.895	114.961	109.912	110.757	112.334	113.57	112.539	113.514	114.92	112.36	111.313	113.854	118.2	114.128	115.126	112.8	118.053	116	113.472	111.452	112.593	113.408	113.519	111.702	111.186	110.699	111.644	111.163	113.277	109.416	109.662	108.586	115.865	113.138	113.725	114.085	116.225	116.336	119.391	115.905		113.317	2.45433	0.388063
			2.5	113.508	117.126	115.575	115.737	113.472	112.944	113.48	114.093	115.986	113.933	112.929	115.617	119.765	115.413	115.336	114.8	119.473	116.64	114.231	111.861	112.84	113.78	114.911	113.564	111.633	111.572	112.329	112.558	113.95	111.111	109.823	110.101	117.469	114.838	115.098	115.091	117.053	118.543	120.673	117.916		114.669	2.53652	0.401059
			2.75	114.516	117.52	113.805	114.143	114.421	114.614	114.577	115.637	116.163	114.831	113.333	116.121	118.787	116.147	115.756	115.8	120.081	117.44	115.37	112.883	113.827	113.966	115.109	114.628	113.199	112.009	113.185	112.558	115.126	111.299	111.433	110.943	118.538	116.847	116.275	116.097	119.536	119.647	121.635	118.647		115.411	2.51612	0.397833
		3	3	116.331	118.504	115.929	115.339	115.939	115.866	115.204	116.409	117.229	117.753	117.172	118.136	120.548	117.248	117.857	118.4	121.298	121.92	115.56	113.292	114.815	115.456	116.7	115.691	114.094	112.445	114.384	113.256	116.303	112.618	111.594	111.953	119.786	118.393	118.627	117.304	121.192	121.854	122.596	120.11		116.878	2.8454	0.449898
			3.25	118.145	120.472	116.991	116.932	116.509	116.284	116.771	118.533	119.005	115.955	116.97	119.647	121.331	117.798	118.697	118.8	121.704	119.84	116.888	114.315	116.049	116.76	117.893	117.819	114.765	114.192	116.096	114.419	117.311	113.183	113.043	113.805	121.569	119.474	119.804	119.316	122.848	122.958	124.038	121.572		117.963	2.76518	0.437213
			3.5	119.153	122.244	119.646	118.526	118.027	118.372	117.868	120.27	120.249	118.202	119.192	122.67	122.309	119.266	121.429	121.4	123.124	121.28	118.216	116.155	117.284	118.994	119.284	119.415	116.779	115.066	117.123	116.047	118.319	114.124	114.171	114.141	123.173	122.257	121.176	121.73	125.166	124.283	125.321	122.669		119.603	2.93841	0.464604
			3.75	120.766	124.409	121.062	119.92	120.683	119.624	119.279	122.394	121.847	119.775	120.606	125.189	123.679	120.917	123.109	124.6	125.558	122.56	120.493	116.973	119.259	120.484	120.875	122.074	118.345	116.594	118.493	115.581	119.832	115.254	115.298	116.667	124.242	123.493	123.333	123.944	127.483	126.711	127.083	124.497		121.325	3.22923	0.510587
		4	4	121.976	126.772	122.655	121.713	121.822	121.086	121.63	123.938	123.091	121.348	123.636	126.7	125.636	122.018	124.58	127.2	126.775	124.16	125.427	121.472	123.704	126.071	125.249	126.33	120.358	118.559	119.863	118.837	121.176	116.196	116.425	117.34	125.668	125.039	126.078	126.157	129.139	128.698	128.846	125.96		123.483	3.3315	0.526756
			4.25	123.589	127.756	124.779	123.506	124.288	123.8	123.041	125.869	125.044	124.944	125.253	129.219	127.593	124.22	126.891	129.2	129.006	125.92	124.858	120.859	122.716	125.14	124.652	125.798	122.819	119.432	121.404	120.233	122.689	118.079	117.391	119.024	128.164	127.048	128.431	129.577	131.126	131.126	130.769	127.971		125.081	3.53365	0.55872
			4.5	125.403	130.118	125.841	125.498	125.427	125.887	124.608	127.606	126.465	128.09	126.869	132.494	129.55	125.505	128.992	132.2	130.02	126.56	126.565	122.495	124.198	127.188	126.243	127.394	124.609	121.834	122.945	122.791	124.37	119.209	119.002	120.539	129.412	128.439	130.392	131.187	133.113	133.113	132.212	129.799		126.854	3.65574	0.578024
			4.75	126.815	131.102	128.673	126.892	127.324	126.931	126.019	130.309	128.597	130.562	129.495	135.013	131.703	127.706	130.462	134.4	131.643	128	127.704	123.108	125.679	128.119	127.435	129.255	125.727	123.362	124.829	124.884	125.714	120.716	120.612	122.054	131.373	130.448	132.157	133.602	134.768	135.541	133.333	130.896		128.574	3.83743	0.606751
		5	5	127.621	133.465	130.796	128.088	127.704	128.81	127.743	131.853	130.018	133.034	131.313	137.531	133.855	128.44	133.403	136.2	132.657	128	129.791	124.744	127.654	130.168	128.628	130.851	127.517	125.983	126.884	126.977	128.067	121.846	121.578	123.906	133.155	131.839	133.725	136.016	136.424	137.748	134.615	131.993		130.266	4.00517	0.633273
			5.25	129.032	134.449	132.743	129.482	129.791	130.48	129.31	133.784	131.261	134.607	133.131	140.05	134.442	130.459	135.294	138.8	134.077	129.28	130.93	125.767	128.889	131.099	129.622	132.181	129.53	128.166	128.596	129.767	128.908	123.352	123.349	124.916	134.403	133.23	135.686	137.626	139.073	140.397	136.058	133.821		131.896	4.19157	0.662746
			5.5	130.242	136.614	134.513	131.076	131.499	131.942	130.564	135.907	132.86	136.629	134.747	141.814	136.008	131.56	136.975	140.2	134.28	129.76	132.448	127.198	130.37	132.588	130.616	134.043	130.872	129.476	129.795	130.698	131.092	124.294	124.155	127.273	136.007	135.24	137.255	139.638	140.894	142.826	137.34	134.552		133.396	4.38557	0.69342
			5.75	131.855	138.583	136.991	132.271	133.207	132.985	131.818	138.031	133.748	137.753	136.566	144.081	136.791	132.844	138.235	142.2	135.497	131.04	134.345	128.425	132.346	134.078	131.61	134.84	132.438	131.223	132.021	131.86	132.773	125.235	125.604	128.451	137.79	136.94	138.235	140.644	143.046	143.929	137.981	136.015		134.858	4.4791	0.708207
		6	6	133.065	140.551	139.292	133.466	134.156	134.447	133.699	140.154	135.346	140	138.99	146.348	138.748	133.761	139.706	144.4	136.917	131.2	135.674	130.061	133.086	135.754	132.803	135.106	133.333	133.624	132.705	132.791	134.454	125.8	127.214	129.966	138.859	138.485	140.196	142.052	145.695	145.475	138.942	136.563		136.322	4.78828	0.757094
			6.25	134.073	142.126	140.708	135.06	136.053	136.117	135.266	142.471	137.123	141.573	140.808	148.111	139.335	134.312	140.546	145.4	136.714	131.84	137.571	131.493	134.568	136.499	133.797	136.702	135.794	134.279	134.932	133.721	136.134	126.93	127.375	131.313	140.82	140.804	142.157	143.461	147.682	148.124	142.468	137.843		137.803	5.08046	0.803292
			6.5	135.887	143.898	143.894	136.853	137.761	136.534	136.207	144.788	138.366	143.371	142.222	149.622	140.509	135.229	142.017	147.6	137.323	132.96	138.899	132.924	136.049	137.803	134.99	136.968	136.465	135.59	137.158	135.116	137.815	126.93	127.858	132.323	142.424	142.195	143.529	144.064	149.503	148.786	141.026	138.94		139.06	5.28778	0.836072
			6.75	136.895	145.866	145.487	137.45	139.279	138.622	137.618	146.332	139.432	144.719	144.444	151.889	142.661	136.33	143.487	148.6	138.54	133.76	140.987	132.72	136.79	138.361	135.785	138.032	137.808	137.336	138.527	135.349	139.328	128.249	129.469	134.68	143.494	143.277	145.098	146.881	152.152	150.773	142.308	140.219		140.476	5.59001	0.883858
		7	7	137.903	147.638	147.965	138.645	140.987	139.457	138.871	148.069	139.964	145.843	146.465	153.149	143.249	137.248	144.958	150.4	139.554	134.88	141.366	133.742	138.519	139.106	135.984	139.894	138.479	138.646	139.555	135.581	140.84	128.249	130.596	135.185	144.92	144.359	146.275	146.076	153.808	151.656	142.949	140.768		141.545	5.809	0.918483
			7.25	138.71	150.787	150.265	139.641	142.125	140.71	139.969	150.772	141.918	146.742	147.879	154.156	144.618	137.615	145.588	151.2	139.959	135.84	143.074	134.765	139.753	139.665	136.779	140.957	138.926	139.956	140.925	136.744	141.849	128.814	130.274	136.532	146.168	146.059	147.059	147.082	156.623	152.318	143.75	141.682		142.706	6.16032	0.974033
			7.5	139.718	151.969	152.212	140.637	143.074	141.754	140.752	151.737	141.563	147.865	148.889	156.675	145.597	138.532	146.849	152	140.974	135.68	144.023	135.583	140.741	139.665	136.779	141.755	139.597	140.175	141.438	137.209	142.857	129.19	130.596	137.879	147.059	146.832	149.02	147.485	158.278	152.98	144.391	143.327		143.583	6.48486	1.02535
			7.75	140.524	152.756	153.805	141.036	143.833	141.754	141.223	152.896	141.918	148.315	150.101	157.431	147.162	139.45	147.479	152	141.582	136.48	144.782	136.605	140.988	139.292	136.978	142.553	140.045	141.266	142.637	137.674	143.193	129.19	130.274	138.047	147.594	147.604	149.608	149.497	159.603	154.084	145.032	142.23		144.213	6.75047	1.06734
		8	8	140.726	152.756	154.867	141.633	144.402	142.797	141.536	154.054	141.03	148.539	152.323	158.69	147.75	139.817	148.319	151.8	142.394	137.92	145.541	137.423	141.481	139.292	137.575	142.819	140.045	141.266	142.979	137.674	143.529	129.379	130.435	138.384	147.95	147.45	150.196	148.893	162.086	154.305	145.192	142.962		144.705	6.9821	1.10397
			8.25	140.726	152.953	155.575	141.833	144.402	143.006	141.85	155.985	140.497	147.416	152.525	159.698	147.554	140.183	148.319	151.6	142.596	138.4	145.351	137.832	142.222	138.734	137.376	143.085	140.045	141.266	142.808	137.442	143.529	129.567	129.952	138.384	148.128	147.45	150.98	148.491	161.755	152.98	146.795	142.413		144.793	7.08613	1.12041
			8.5	141.734	151.575	155.398	141.833	145.351	142.797	141.536	156.757	138.721	146.517	152.121	159.698	148.337	140.55	148.739	150.8	143.205	138.56	145.351	137.628	142.716	137.989	136.978	143.883	140.045	140.83	143.151	137.907	143.361	129.379	129.308	137.879	147.772	145.904	151.373	147.082	161.755	152.539	146.795	141.499		144.634	7.11423	1.12486
			8.75	140.927	150	156.106	142.231	144.402	141.754	139.969	157.336	137.655	146.742	152.323	159.698	148.532	140.367	147.899	149.8	142.799	138.56	144.782	137.832	142.716	137.058	136.382	143.351	139.374	139.956	142.979	137.674	143.697	129.002	128.663	137.205	146.702	144.822	150.588	146.881	160.099	150.552	146.474	139.122		144.075	7.15252	1.13091
		9	9	139.516	149.606	154.867	142.629	144.213	141.336	138.715	157.336	135.702	144.944	151.919	159.446	148.337	140.734	147.059	148.6	143.408	138.24	144.023	137.832	141.481	135.196	135.785	143.085	137.36	139.083	142.637	137.209	143.361	129.379	127.536	136.195	145.989	143.74	150	143.26	157.781	148.124	145.673	136.563		143.197	7.12789	1.12702
			9.25	139.315	147.835	154.336	141.434	143.454	140.084	136.677	156.178	133.748	142.921	151.515	158.186	148.141	139.633	145.588	147.8	143.408	137.28	143.074	137.832	140.741	134.451	134.99	141.223	135.794	138.865	141.61	136.047	143.193	128.437	126.409	135.017	145.098	142.813	149.216	142.656	156.623	146.799	144.712	133.821		142.174	7.20597	1.13936
			9.5	138.508	147.244	153.097	141.434	140.607	139.248	135.11	156.371	131.083	141.124	150.505	157.431	146.575	138.532	144.538	146.8	141.582	136.8	141.746	137.423	139.012	132.775	133.996	140.426	134.004	137.991	141.267	134.651	141.849	126.742	125.282	134.007	143.316	141.886	147.647	139.034	155.132	145.695	143.59	131.81		140.897	7.38203	1.1672
			9.75	137.903	144.094	152.743	140.837	139.279	138.413	133.229	155.019	129.663	138.876	149.495	156.171	145.597	137.248	143.277	146.6	141.176	135.52	141.176	136.401	137.778	131.844	133.002	140.957	131.767	136.9	141.61	133.256	141.513	125.612	124.477	133.333	143.494	141.422	145.686	137.223	151.49	144.15	141.667	129.799		139.742	7.33231	1.15934
		10	10	138.306	145.079	150.973	141.434	137.951	136.743	132.132	153.861	128.064	138.427	148.485	154.156	143.64	135.596	141.387	146.6	139.757	133.6	141.366	135.787	137.284	132.588	132.406	137.766	130.201	135.808	138.87	131.163	141.176	124.294	125.121	132.828	141.176	142.658	143.529	135.815	150.497	144.371	139.904	128.154		138.724	7.26391	1.14853
			10.25	138.306	143.504	153.274	140.837	136.622	136.743	130.251	152.124	126.821	138.202	147.677	153.149	141.879	134.495	140.546	146.6	137.931	132.16	140.797	134.56	137.778	132.961	132.207	135.638	128.859	135.153	139.041	129.302	140.336	122.599	124.316	132.997	140.463	143.122	142.549	134.205	150.166	145.033	138.301	127.239		137.969	7.53291	1.19106
			10.5	138.911	144.488	153.097	142.829	136.243	136.743	129.937	151.351	125.222	137.528	147.273	152.141	139.726	132.294	140.546	149.2	136.511	132.16	139.848	133.742	138.519	132.961	133.002	135.638	127.069	134.934	138.356	128.372	140.672	121.281	123.671	132.997	139.75	145.131	141.961	133.803	150.497	147.241	137.66	127.057		137.759	7.93913	1.25529
			10.75	139.919	145.472	155.044	141.434	136.812	137.996	129.624	150.772	123.979	138.652	147.071	150.882	137.769	131.56	139.916	148.4	135.497	130.88	139.469	133.538	139.012	133.706	132.604	135.106	127.964	134.934	138.356	127.209	139.832	120.716	123.671	134.007	139.929	147.295	142.549	134.205	151.656	145.916	136.538	124.132		137.601	8.23311	1.30177
		11	11	141.935	148.228	158.23	142.032	137.002	137.578	129.937	149.421	123.623	140.225	147.273	150.126	136.791	130.459	139.706	148.8	134.686	130.56	137.571	133.129	140.247	135.382	132.406	134.84	129.306	133.406	138.527	126.279	135.126	119.774	123.349	133.165	140.82	148.841	143.137	135.412	152.318	144.15	135.417	124.68		137.597	8.62318	1.36344
			11.25	142.339	153.15	157.168	142.829	133.586	138.205	130.408	149.421	123.268	142.697	149.091	151.134	135.812	129.908	140.126	146.4	133.671	130.72	137.381	132.72	149.383	133.147	132.803	137.5	135.57	137.773	135.616	126.279	130.588	119.962	124.316	132.323	139.037	148.532	143.922	137.223	153.974	143.929	133.814	128.154		138.097	8.92681	1.41145
			11.5	139.718	151.181	152.566	142.43	132.258	137.578	131.505	149.421	122.913	143.82	144.848	151.134	135.812	129.174	135.714	144.8	133.469	130.24	137.002	133.333	154.321	131.844	133.996	136.968	136.465	142.358	134.76	125.814	130.084	118.832	125.121	133.165	134.759	145.75	145.49	136.217	155.96	145.475	135.417	132.724		137.861	8.76454	1.3858
			11.75	139.718	146.457	152.389	142.829	133.966	139.457	132.445	151.737	123.446	137.303	143.636	152.393	136.008	128.624	136.555	144.6	133.469	129.76	138.52	133.947	157.037	131.471	134.394	143.617	137.808	145.197	135.445	126.977	130.588	116.761	125.121	133.333	134.581	145.44	135.294	135.01	159.934	147.02	136.859	136.929		138.152	9.06831	1.43383
		12	12	140.121	147.638	154.69	139.841	135.294	147.182	132.915	151.158	124.334	134.382	141.212	154.66	133.464	128.44	138.025	145	133.266	132.48	141.935	134.151	160.247	131.471	132.406	145.745	140.268	149.127	137.158	126.279	131.933	117.137	125.282	135.185	137.433	145.131	135.686	136.217	158.775	150.331	137.66	138.757		139.06	9.52526	1.50608
