# Supplementary material for: Ex vivo imaging reveals the spatiotemporal control of ovulation
Source: Nat Cell Biol. 2024 Oct 16;26(11):1997–2008. doi: 10.1038/s41556-024-01524-6 (PMC11567896; doi:10.1038/s41556-024-01524-6)
Supplement: Supplementary file 7 — Source data for Fig. 2. [file 41556_2024_1524_MOESM7_ESM.xlsx]

## Sheet: Fig. 2b
	Fig. 2b
	HABP timecourse
	Repeat 1					Repeat 2
	Time in hours post hCG addition					Time in hours post hCG addition						Time in hours post hCG addition					T.test	p value	stars
	0	3	6	9		0	3	6	9			0	3	6	9		0 v 3 hours	0.0015589	**
N =	47	46	59	49		51	57	34	27		N =	98	103	93	76		3 v 6 hours	1.23167e-14	****
	0.0799996	0.0927612	0.208282	0.224376		0.0263936	0.0462617	0.093592	0.0607997		AVERAGE	0.0599832	0.079057	0.184082	0.221266		6 v 9 hours	0.0957071	ns
	0.00962237	0.140095	0.0765504	0.177083		0.0608503	0.0374548	0.100623	0.0642423
	0.098777	0.0794819	0.202946	0.131864		0.0509345	0.0406072	0.0956049	0.0465089
	0.058547	0.101414	0.111636	0.155347		0.0247977	0.0268781	0.070886	0.101243
	0.0723199	0.171395	0.170152	0.330101		0.0441486	0.0641084	0.0603461	0.065384
	0.0242007	0.201164	0.14746	0.223441		0.0175125	0.0389864	0.103019	0.074785
	0.0853911	0.067716	0.260251	0.678888		0.0414875	0.027183	0.0932905	0.0614466
	0.0139191	0.146001	0.239633	0.332801		0.0158154	0.0517909	0.107636	0.0664837
	0.0704977	0.158394	0.261324	0.30298		0.0601704	0.0975754	0.118923	0.251554
	0.0588419	0.160812	0.391771	0.254163		0.0166252	0.0977383	0.0979904	0.111859
	0.0580402	0.038952	0.238514	0.537959		0.0391117	0.0655239	0.0484187	0.101573
	0.053769	0.0802709	0.2417	0.534945		0.0308382	0.0321927	0.0689169	0.0722965
	0.0718008	0.116831	0.328553	0.229743		0.0337331	0.038608	0.102915	0.0544517
	0.103147	0.10867	0.25642	0.444472		0.0457714	0.0477908	0.112187	0.0761495
	0.0628782	0.0662778	0.281202	0.264509		0.0556626	0.0400242	0.0900181	0.109421
	0.0547237	0.193718	0.13975	0.444425		0.0164028	0.0305235	0.0908197	0.0817487
	0.0617059	0.0676426	0.259046	0.179403		0.0396515	0.0272562	0.0816159	0.0950781
	0.130859	0.0777841	0.130182	0.231851		0.0322056	0.0516435	0.120856	0.301943
	0.0517276	0.208251	0.116098	0.264403		0.0545291	0.0408438	0.105763	0.0969513
	0.071261	0.0505854	0.179176	0.390417		0.0204361	0.032274	0.125079	0.0503944
	0.112521	0.0768332	0.101238	0.11872		0.0179185	0.0268669	0.0676773	0.145943
	0.0631446	0.107566	0.108889	0.100203		0.0480418	0.0657813	0.108705	0.275151
	0.0548042	0.0959492	0.175338	0.162119		0.0250508	0.0317153	0.106226	0.121721
	0.0653764	0.0602283	0.176998	0.191754		0.0546191	0.0341069	0.0877618	0.0834176
	0.0747799	0.0779949	0.0982966	0.216653		0.0520446	0.0184304	0.0865165	0.0927563
	0.0377933	0.0860505	0.252589	0.1453		0.0564937	0.0288382	0.115958	0.0466455
	0.0679901	0.138025	0.207606	0.128053		0.0467268	0.0710539	0.13293	0.141848
	0.0542983	0.111346	0.156271	0.214822		0.0922538	0.030957	0.103866
	0.0484341	0.150549	0.29845	0.151077		0.058542	0.0275873	0.089765
	0.128551	0.0767572	0.212258	0.23317		0.0471163	0.039185	0.119203
	0.0614815	0.0834957	0.171014	0.360109		0.0845271	0.0427643	0.0841468
	0.0599501	0.151182	0.156507	0.316985		0.036312	0.0514684	0.0445274
	0.0560424	0.171424	0.147837	0.182085		0.0600901	0.0315503	0.0735525
	0.0752433	0.198716	0.130887	0.235027		0.0333005	0.03646	0.0653256
	0.170866	0.0971772	0.213733	0.232945		0.051954	0.0721229
	0.106137	0.147912	0.12227	0.159805		0.0747259	0.0461587
	0.0505552	0.0820129	0.175793	0.0818728		0.0636359	0.0431566
	0.0590648	0.0574513	0.18565	0.169679		0.049977	0.0700704
	0.0676027	0.0324011	0.171763	0.192507		0.0428649	0.0679904
	0.106377	0.136774	0.28461	0.183907		0.0334708	0.0571742
	0.189415	0.186199	0.188947	0.210738		0.0503752	0.0720261
	0.0674436	0.0749138	0.116726	0.0725402		0.0250676	0.0937814
	0.105135	0.0881564	0.222815	0.784533		0.0331549	0.0625962
	0.17758	0.102628	0.341671	0.277362		0.0405187	0.0612117
	0.205612	0.175811	0.348905	0.210179		0.0333865	0.0794833
	0.0594906	0.150508	0.470821	0.379724		0.0417785	0.0577553
	0.0908432		0.313765	0.380494		0.0328492	0.0350637
			0.123784	0.785466		0.0441369	0.0650407
			0.249518	0.753383		0.047749	0.048284
			0.273447			0.031659	0.0463798
			0.317919			0.0323737	0.0475703
			0.144856				0.0824562
			0.477419				0.0308694
			0.184314				0.117364
			0.43311				0.0612481
			0.410084				0.0636126
			0.390599				0.0431454
			0.720579
			0.42704

## Sheet: Fig. 2d
		Fig. 2d
		HABP +/- 4-MU
		Repeat 1			Repeat 2
		Control	4-MU		Control	4-MU			Control	4-MU		T.test	p value	stars
	N =	61	44		17	48		N =	78	92		Control v 4-MU	7.0863e-21	****
		0.0969193	0.0532414		0.131416	0.107999		AVERAGE	0.178708	0.0792535
		0.145107	0.0377139		0.284429	0.0644805
		0.165496	0.0505394		0.170283	0.173383
		0.18345	0.0327981		0.256744	0.163997
		0.154804	0.021105		0.139988	0.114717
		0.14108	0.0582397		0.20292	0.060054
		0.121952	0.0330733		0.158681	0.163239
		0.159458	0.0291189		0.209522	0.0585064
		0.105581	0.0463947		0.196427	0.0926689
		0.154705	0.0720142		0.120277	0.28449
		0.0958657	0.0298827		0.216024	0.0390212
		0.154362	0.0709404		0.195363	0.0791938
		0.169212	0.0478496		0.203801	0.270692
		0.177156	0.0276761		0.161033	0.0494434
		0.102327	0.0449053		0.20113	0.159558
		0.123772	0.0413163		0.252667	0.0244417
		0.171576	0.0228741		0.248984	0.112974
		0.146949	0.0223687			0.0509817
		0.149478	0.0639761			0.133063
		0.279662	0.0716678			0.152626
		0.146367	0.093043			0.0565653
		0.208102	0.0391317			0.149781
		0.406164	0.0286093			0.0945501
		0.295499	0.0231486			0.0795002
		0.127922	0.0359442			0.202236
		0.221054	0.0670664			0.123981
		0.179825	0.0164583			0.0842436
		0.17172	0.0828736			0.235068
		0.151661	0.0452007			0.0615944
		0.222009	0.0303054			0.187134
		0.141468	0.0694547			0.0609176
		0.232481	0.0410838			0.112005
		0.116699	0.0412137			0.0553298
		0.0895198	0.0579858			0.0337816
		0.152762	0.0176551			0.0486494
		0.190252	0.0619536			0.0556305
		0.278731	0.0344828			0.0782089
		0.250667	0.0224463			0.0431181
		0.157848	0.0540018			0.120151
		0.170982	0.037795			0.0779076
		0.247915	0.0648166			0.114352
		0.196869	0.0542331			0.205018
		0.146199	0.0226726			0.0825683
		0.102926	0.0405404			0.0774897
		0.274743				0.161257
		0.189808				0.0896249
		0.163311				0.105969
		0.217722				0.179348
		0.217925
		0.323168
		0.286531
		0.113486
		0.200399
		0.185645
		0.0784842
		0.117865
		0.234538
		0.11435
		0.146224
		0.0806941
		0.0400544

## Sheet: Fig. 2e
	Fig. 2e
	4-MU			Repeat 1						Repeat 2						Repeat 1						Repeat 2						Repeat 1						Repeat 2										4-MU			4-MU
				Control_1	Control_2	Control_3	Control_4	Control_5	Control_6	Control_1	Control_2	Control_3	Control_4	Control_5	Control_6	1uM_7	1uM_8	1uM_9	1uM_10	1uM_11	1uM_12	1uM_7	1uM_8	1uM_9	1uM_10	1uM_11	1uM_12	0.5uM_13	0.5uM_14	0.5uM_15	0.5uM_16	0.5uM_17	0.5uM_18	0.5uM_13	0.5uM_14	0.5uM_15	0.5uM_16	0.5uM_17	0.5uM_18		Control			1uM			0.5uM
		Time in hours		1	2	3	4	5	6	7	8	9	10	11	12	1	2	3	4	5	6	7	8	9	10	11	12	1	2	3	4	5	6	7	8	9	10	11	12		AVERAGE	STDEV	SEM	AVERAGE	STDEV	SEM	AVERAGE	STDEV	SEM
			0.5	100	100	100	100	100	100	100	100	100	100	100	100	100	100	100	100	100	100	100	100	100	100	100	100	100	100	100	100	100	100	100	100	100	100	100	100		100	6.05953e-15	1.74924e-15	100	6.05953e-15	1.74924e-15	100	4.28473e-15	1.2369e-15
			0.75	102.74	101.284	101.261	101	102.028	101.92	102.467	101.636	102.469	103.352	101.193	102.926	101.34	101.527	101.527	101.544	101.399	101.512	103.866	103.579	103.825	102.669	103.036	102.597	101.465	101.483	100.833	100.858	101.468	101.715	101.357	101.452	100.968	100.692	101.161	101.361		102.023	0.769498	0.222135	102.368	1.0111	0.291881	101.234	0.323573	0.0934075
		1	1	104.697	103.486	103.151	102.6	104.868	103.84	106.072	102.454	104.444	104.842	103.181	104.255	102.178	102.099	102.099	103.431	104.336	105.86	105.714	106.526	107.65	104.107	104.364	104.267	106.227	105.931	104.5	103.433	102.773	103.259	102.519	102.722	101.107	101.73	102.515	101.701		103.991	1.06745	0.308145	104.386	1.79691	0.518722	103.201	1.60973	0.464688
			1.25	107.828	105.688	106.303	105.2	107.911	106.56	107.59	104.908	106.914	107.076	106.362	106.915	103.35	103.626	103.626	103.431	102.937	103.781	107.395	106.947	107.377	105.133	105.693	106.308	105.311	104.283	103.667	103.863	104.568	105.66	103.876	103.448	101.383	102.941	103.482	103.061		106.604	0.973813	0.281116	104.967	1.70767	0.492962	103.795	1.12594	0.325031
			1.5	112.329	108.624	109.664	107.6	112.17	110.08	109.298	107.566	108.889	109.125	109.145	108.777	105.025	105.725	105.725	104.631	103.217	104.537	108.739	109.053	108.197	106.982	106.452	107.236	107.143	106.096	105.333	105.794	105.71	106.518	104.845	104.356	102.905	103.806	104.642	103.571		109.439	1.50066	0.433204	106.293	1.81343	0.523492	105.06	1.2693	0.366416
			1.75	115.264	111.009	111.765	109.8	115.01	112.8	110.816	109.611	110.617	110.801	111.133	110.106	106.533	104.771	104.771	106.175	103.916	105.86	109.748	109.684	109.016	107.392	107.78	108.349	108.242	106.755	107	107.511	107.341	107.376	105.814	106.352	105.947	104.844	105.416	106.463		111.561	1.87606	0.541573	107	1.97827	0.571077	106.588	0.975444	0.281587
		2	2	116.83	112.477	113.655	111.4	117.039	115.52	112.524	110.429	111.605	111.732	112.326	111.17	107.035	106.489	106.489	106.175	105.594	106.238	110.084	110.737	110.383	108.624	108.159	108.905	109.707	108.896	108.333	108.369	108.646	109.091	107.171	108.893	106.777	105.882	106.576	108.333		113.059	2.23077	0.643969	107.909	1.81828	0.524892	108.056	1.17303	0.338626
			2.25	118.2	114.128	115.126	112.8	118.053	116	113.472	111.452	112.593	113.408	113.519	111.702	108.375	106.87	106.87	106.861	105.734	107.372	110.588	110.316	110.109	108.83	108.729	109.647	111.538	109.39	110.5	109.227	110.277	110.635	109.109	109.619	108.437	108.131	108.124	109.014		114.204	2.23401	0.644902	108.359	1.60737	0.464007	109.5	1.06318	0.306913
			2.5	119.765	115.413	115.336	114.8	119.473	116.64	114.231	111.861	112.84	113.78	114.911	113.564	109.213	107.252	107.252	107.204	106.573	109.263	110.924	112.211	110.656	109.24	109.298	110.019	112.454	109.885	112	110.944	111.746	111.835	110.271	110.526	108.852	108.478	110.058	110.544		115.218	2.4088	0.69536	109.092	1.73661	0.501315	110.633	1.23673	0.357012
			2.75	118.787	116.147	115.756	115.8	120.081	117.44	115.37	112.883	113.827	113.966	115.109	114.628	109.883	108.397	108.397	108.405	106.853	109.074	111.092	112.842	110.929	109.24	109.867	110.204	113.736	111.203	113	111.373	112.887	113.208	111.434	111.434	109.682	109.17	110.058	111.224		115.816	2.08574	0.602102	109.599	1.57526	0.454737	111.534	1.44859	0.418172
		3	3	120.548	117.248	117.857	118.4	121.298	121.92	115.56	113.292	114.815	115.456	116.7	115.691	110.72	109.542	109.542	107.376	107.972	109.641	112.101	112.842	110.929	109.856	110.057	110.946	113.919	112.521	116.667	112.661	113.703	114.237	113.178	113.43	110.235	109.862	111.799	111.905		117.399	2.71188	0.782852	110.127	1.54175	0.445065	112.843	1.82697	0.5274
			3.25	121.331	117.798	118.697	118.8	121.704	119.84	116.888	114.315	116.049	116.76	117.893	117.819	111.558	109.733	109.733	107.89	107.692	109.83	112.605	113.474	111.475	109.651	110.057	111.317	115.018	112.521	115	112.446	115.008	113.208	113.76	114.338	111.203	111.073	112.573	112.755		118.158	2.11638	0.610945	110.418	1.73648	0.501278	113.242	1.39921	0.403916
			3.5	122.309	119.266	121.429	121.4	123.124	121.28	118.216	116.155	117.284	118.994	119.284	119.415	111.893	110.687	110.687	108.062	107.692	111.531	112.605	113.895	111.475	110.267	109.677	112.616	115.568	113.839	116.167	112.661	115.661	114.408	114.922	115.064	111.203	111.765	113.54	113.946		119.846	2.09306	0.604214	110.924	1.83054	0.52843	114.062	1.56278	0.451135
			3.75	123.679	120.917	123.109	124.6	125.558	122.56	120.493	116.973	119.259	120.484	120.875	122.074	114.07	111.641	111.641	109.434	109.231	112.098	113.109	114.526	111.202	110.883	110.626	113.544	116.117	114.827	117.667	114.378	116.639	115.78	115.891	116.152	112.725	111.938	115.087	114.626		121.715	2.38552	0.688641	111.834	1.71206	0.494228	115.152	1.61301	0.465636
		4	4	125.636	122.018	124.58	127.2	126.775	124.16	125.427	121.472	123.704	126.071	125.249	126.33	114.238	112.023	112.023	110.12	109.79	112.287	113.613	114.947	112.295	112.731	112.524	114.842	117.766	115.98	118.667	114.163	117.781	116.295	120.736	121.597	113.97	113.322	116.248	116.156		124.885	1.79119	0.517071	112.62	1.62838	0.470073	116.89	2.56726	0.741104
			4.25	127.593	124.22	126.891	129.2	129.006	125.92	124.858	120.859	122.716	125.14	124.652	125.798	115.41	111.641	111.641	110.463	110.769	113.8	114.79	116.421	113.388	111.91	111.385	115.584	119.048	116.31	119.5	115.451	118.923	117.667	119.186	119.601	113.831	114.187	118.182	116.837		125.571	2.42509	0.700062	113.1	2.06633	0.596498	117.393	2.05662	0.593696
			4.5	129.55	125.505	128.992	132.2	130.02	126.56	126.565	122.495	124.198	127.188	126.243	127.394	115.243	112.595	112.595	110.463	110.629	115.312	116.303	117.684	116.667	112.731	112.524	115.955	119.231	118.122	121.333	116.094	119.902	119.726	119.574	120.871	114.799	114.533	118.375	118.027		127.242	2.65361	0.766032	114.058	2.42414	0.699788	118.382	2.22056	0.64102
			4.75	131.703	127.706	130.462	134.4	131.643	128	127.704	123.108	125.679	128.119	127.435	129.255	116.08	112.977	112.977	111.664	112.168	114.367	117.143	117.684	115.574	113.142	111.385	117.44	119.963	117.792	121.667	116.953	120.718	120.412	121.512	121.779	115.353	115.571	120.503	119.048		128.768	2.98973	0.86306	114.383	2.31476	0.668214	119.272	2.31777	0.669082
		5	5	133.855	128.44	133.403	136.2	132.657	128	129.791	124.744	127.654	130.168	128.628	130.851	117.42	113.931	113.931	113.036	111.608	115.69	117.143	117.895	116.12	113.142	112.334	117.254	122.161	119.44	123.333	116.953	122.349	122.47	123.256	123.412	116.459	116.09	122.05	119.898		130.366	3.19903	0.923481	114.959	2.2121	0.638578	120.656	2.79803	0.807721
			5.25	134.442	130.459	135.294	138.8	134.077	129.28	130.93	125.767	128.889	131.099	129.622	132.181	117.42	114.695	114.695	114.237	112.587	116.446	118.487	119.158	117.213	114.168	112.713	118.738	122.161	120.923	124	118.884	123.328	122.813	124.419	125.045	117.012	118.339	123.985	121.088		131.737	3.47048	1.00184	115.88	2.3256	0.671342	121.833	2.61389	0.754566
			5.5	136.008	131.56	136.975	140.2	134.28	129.76	132.448	127.198	130.37	132.588	130.616	134.043	118.425	115.84	115.84	113.894	113.846	117.58	119.16	120.421	119.126	114.99	114.421	120.223	123.443	122.57	125.333	119.313	123.817	125.729	125.969	125.771	118.119	118.685	125.532	121.769		133.004	3.5511	1.02511	116.98	2.46089	0.710397	123.004	2.92943	0.845654
			5.75	136.791	132.844	138.235	142.2	135.497	131.04	134.345	128.425	132.346	134.078	131.61	134.84	119.263	116.031	116.031	114.065	113.706	117.769	119.832	122.105	119.672	115.606	114.421	120.965	124.176	124.712	126.833	120.815	125.612	127.444	126.744	127.042	118.672	119.723	127.853	123.469		134.354	3.62005	1.04502	117.455	2.862	0.826189	124.425	3.15637	0.911166
		6	6	138.748	133.761	139.706	144.4	136.917	131.2	135.674	130.061	133.086	135.754	132.803	135.106	119.598	118.13	118.13	115.78	114.685	118.904	120.336	122.526	120.492	116.222	114.991	121.892	126.007	125.206	128	121.674	126.917	127.959	127.907	128.494	119.087	120.069	129.4	124.32		135.601	3.97457	1.14736	118.474	2.63106	0.759522	125.42	3.45345	0.996926
			6.25	139.335	134.312	140.546	145.4	136.714	131.84	137.571	131.493	134.568	136.499	133.797	136.702	119.933	117.557	117.557	116.295	115.105	118.904	121.008	123.579	120.765	116.427	114.611	123.191	126.74	126.03	129.333	123.176	128.548	130.36	129.264	129.038	119.779	121.626	130.174	125.34		136.565	3.90121	1.12618	118.744	2.98955	0.863009	126.617	3.51799	1.01556
			6.5	140.509	135.229	142.017	147.6	137.323	132.96	138.899	132.924	136.049	137.803	134.99	136.968	120.436	118.13	118.13	116.81	115.385	120.227	121.681	124.211	122.678	118.686	115.939	123.377	127.656	128.007	131.167	123.605	129.853	131.389	130.814	131.216	120.747	121.799	131.141	126.361		137.773	4.13461	1.19356	119.641	2.93114	0.846147	127.813	3.88277	1.12086
			6.75	142.661	136.33	143.487	148.6	138.54	133.76	140.987	132.72	136.79	138.361	135.785	138.032	120.938	118.13	118.13	117.496	115.664	119.66	123.193	125.474	123.77	118.686	116.509	123.377	128.938	127.677	131.333	124.464	130.506	132.933	131.589	131.942	121.162	123.01	132.108	127.381		138.838	4.47351	1.29139	120.085	3.20038	0.92387	128.587	3.91293	1.12956
		7	7	143.249	137.248	144.958	150.4	139.554	134.88	141.366	133.742	138.519	139.106	135.984	139.894	121.776	118.511	118.511	118.696	116.364	120.605	123.361	126.105	124.317	118.48	115.75	125.974	130.037	129.325	133.167	125.536	130.995	134.134	133.14	133.757	121.992	123.356	133.269	128.231		139.908	4.64503	1.34091	120.704	3.57	1.03057	129.745	4.19697	1.21156
			7.25	144.618	137.615	145.588	151.2	139.959	135.84	143.074	134.765	139.753	139.665	136.779	140.957	121.441	119.656	119.656	119.211	116.783	121.928	124.37	126.105	125.137	119.097	116.698	126.16	130.586	130.313	134.5	125.966	132.463	135.334	133.527	134.301	122.407	123.875	134.043	129.422		140.818	4.68351	1.35201	121.353	3.40357	0.982527	130.561	4.37448	1.2628
			7.5	145.597	138.532	146.849	152	140.974	135.68	144.023	135.583	140.741	139.665	136.779	141.755	122.948	120.229	120.229	119.383	117.902	122.684	125.378	128.421	125.41	120.945	117.457	126.902	131.502	130.478	136	126.395	133.279	136.535	133.915	135.027	122.96	124.74	135.59	130.272		141.515	4.92	1.42028	122.324	3.56842	1.03011	131.391	4.58123	1.32249
			7.75	147.162	139.45	147.479	152	141.582	136.48	144.782	136.605	140.988	139.292	136.978	142.553	122.948	120.611	120.611	120.069	118.042	123.062	126.387	128.842	127.049	120.534	118.406	127.273	132.418	131.301	137.333	127.468	134.584	137.393	135.078	136.661	122.96	124.913	137.137	130.782		142.113	4.9026	1.41526	122.819	3.71294	1.07183	132.336	5.00058	1.44354
		8	8	147.75	139.817	148.319	151.8	142.394	137.92	145.541	137.423	141.481	139.292	137.575	142.819	123.451	121.756	121.756	120.926	119.021	123.44	127.395	129.474	127.322	120.945	118.216	127.087	133.7	131.96	138.833	128.97	135.073	138.25	135.853	137.568	123.237	125.26	137.524	131.463		142.678	4.73315	1.36634	123.399	3.63614	1.04966	133.141	5.13937	1.48361
			8.25	147.554	140.183	148.319	151.6	142.596	138.4	145.351	137.832	142.222	138.734	137.376	143.085	123.786	121.947	121.947	121.441	118.741	125.142	127.395	130.105	129.235	122.382	118.975	128.2	134.432	132.29	139.833	128.112	136.052	138.937	136.047	137.75	123.513	125.433	137.911	132.143		142.771	4.61517	1.33228	124.108	3.87955	1.11993	133.538	5.37837	1.5526
			8.5	148.337	140.55	148.739	150.8	143.205	138.56	145.351	137.628	142.716	137.989	136.978	143.883	124.456	123.092	123.092	122.642	119.86	125.52	127.899	131.789	129.781	122.382	119.165	128.571	135.348	132.949	141	128.755	137.031	140.137	136.24	139.02	124.066	126.298	138.104	132.993		142.895	4.71464	1.361	124.854	3.9381	1.13683	134.329	5.48608	1.5837
			8.75	148.532	140.367	147.899	149.8	142.799	138.56	144.782	137.832	142.716	137.058	136.382	143.351	124.456	123.664	123.664	122.985	120	126.654	128.571	132.211	130.055	122.177	118.596	129.314	135.348	133.114	142.167	129.399	137.357	140.995	136.628	139.927	124.066	126.471	138.878	134.694		142.507	4.61035	1.33089	125.195	4.18974	1.20947	134.92	5.73812	1.65645
		9	9	148.337	140.734	147.059	148.6	143.408	138.24	144.023	137.832	141.481	135.196	135.785	143.085	125.126	124.618	124.618	123.671	120.559	126.843	129.244	132	130.055	122.382	118.975	129.128	135.897	132.949	143.167	130.258	138.01	141.509	137.209	140.109	124.62	126.471	139.072	135.034		141.982	4.62064	1.33386	125.602	3.9726	1.14679	135.359	5.81651	1.67908
			9.25	148.141	139.633	145.588	147.8	143.408	137.28	143.074	137.832	140.741	134.451	134.99	141.223	125.461	124.427	124.427	124.014	121.399	127.788	130.084	132.632	131.694	122.587	118.406	129.87	136.996	133.443	144.167	130.258	138.825	141.166	137.403	141.016	124.62	127.163	139.652	135.204		141.18	4.60104	1.32821	126.066	4.37837	1.26393	135.826	5.9561	1.71938
			9.5	146.575	138.532	144.538	146.8	141.582	136.8	141.746	137.423	139.012	132.775	133.996	140.426	126.131	125.763	125.763	125.043	121.259	128.544	131.261	133.474	131.967	123.203	118.596	130.983	136.813	133.773	145.167	129.828	138.825	141.338	137.597	141.561	124.62	127.509	139.652	135.034		140.017	4.51319	1.30285	126.832	4.55571	1.31512	135.976	6.13164	1.77005
			9.75	145.597	137.248	143.277	146.6	141.176	135.52	141.176	136.401	137.778	131.844	133.002	140.957	126.633	125.191	125.191	125.214	121.958	129.49	131.092	133.263	132.787	123.203	118.406	130.612	137.546	134.267	145.167	130.258	139.152	142.024	138.178	141.742	125.311	127.163	139.072	136.224		139.215	4.69959	1.35665	126.92	4.5944	1.32629	136.342	6.08104	1.75544
		10	10	143.64	135.596	141.387	146.6	139.757	133.6	141.366	135.787	137.284	132.588	132.406	137.766	126.801	125.954	125.954	125.557	122.238	130.057	131.765	133.474	133.333	124.23	118.406	131.354	137.546	133.443	146.5	130.901	138.825	142.71	138.566	142.65	124.896	127.855	139.652	135.034		138.148	4.49823	1.29853	127.427	4.66471	1.34658	136.548	6.39096	1.84491
			10.25	141.879	134.495	140.546	146.6	137.931	132.16	140.797	134.56	137.778	132.961	132.207	135.638	126.801	126.718	126.718	126.072	122.238	130.246	132.269	133.684	135.519	123.819	118.596	131.911	138.095	134.926	147.333	130.472	139.152	142.882	138.372	142.468	124.896	128.374	139.652	136.224		137.296	4.47385	1.29149	127.882	4.99826	1.44287	136.904	6.42677	1.85525
			10.5	139.726	132.294	140.546	149.2	136.511	132.16	139.848	133.742	138.519	132.961	133.002	135.638	127.136	127.099	127.099	126.415	123.077	131.569	132.437	134.105	135.246	124.435	118.406	132.468	138.645	134.432	146.833	130.901	139.152	143.225	138.178	142.65	125.45	128.547	139.845	135.884		137.012	4.9529	1.42978	128.291	5.00012	1.44341	136.978	6.28187	1.81342
			10.75	137.769	131.56	139.916	148.4	135.497	130.88	139.469	133.538	139.012	133.706	132.604	135.106	127.303	127.863	127.863	127.101	123.077	131.758	131.933	134.526	136.066	125.051	118.786	132.282	138.095	134.596	147.833	130.258	139.152	144.082	137.984	143.376	125.035	128.028	140.232	134.524		136.455	4.86815	1.40531	128.634	4.95356	1.42997	136.933	6.78504	1.95867
		11	11	136.791	130.459	139.706	148.8	134.686	130.56	137.571	133.129	140.247	135.382	132.406	134.84	127.973	128.244	128.244	127.616	124.615	132.325	133.782	134.526	136.885	124.641	118.027	132.468	138.828	134.926	148	129.828	138.989	144.425	137.984	143.92	124.896	128.72	140.619	135.374		136.215	5.07282	1.4644	129.112	5.23335	1.51074	137.209	6.86429	1.98155
			11.25	135.812	129.908	140.126	146.4	133.671	130.72	137.381	132.72	149.383	133.147	132.803	137.5	128.811	128.244	128.244	127.616	124.196	132.892	134.286	135.158	136.612	126.489	118.216	132.653	139.011	134.761	148	129.614	139.478	144.597	137.209	143.376	125.588	129.412	140.426	135.034		136.631	6.05449	1.74778	129.451	5.2103	1.50408	137.209	6.68822	1.93072
			11.5	135.812	129.174	135.714	144.8	133.469	130.24	137.002	133.333	154.321	131.844	133.996	136.968	128.476	128.626	128.626	127.959	124.476	133.081	134.622	135.158	137.432	126.489	118.975	132.839	138.645	135.091	148.333	128.97	139.152	144.94	137.403	143.739	125.45	128.547	140.619	135.034		136.389	6.92765	1.99984	129.73	5.17449	1.49375	137.16	6.96777	2.01142
			11.75	136.008	128.624	136.555	144.6	133.469	129.76	138.52	133.947	157.037	131.471	134.394	143.617	128.811	129.58	129.58	128.816	124.755	134.216	134.79	135.158	136.885	125.873	118.027	134.508	138.462	135.091	148.667	128.326	139.641	145.798	136.047	142.831	125.726	129.758	140.232	134.694		137.333	7.90235	2.28121	130.083	5.44426	1.57162	137.106	6.95174	2.00679
		12	12	133.464	128.44	138.025	145	133.266	132.48	141.935	134.151	160.247	131.471	132.406	145.745	128.978	129.389	129.389	128.645	125.035	134.405	135.126	135.579	137.432	126.078	119.165	134.137	138.645	135.255	148.667	127.897	139.315	145.626	135.659	142.831	125.726	129.585	141.006	134.184		138.053	8.90834	2.57162	130.28	5.30234	1.53065	137.033	7.04753	2.03445

## Sheet: Fig. 2f
	Fig. 2f			4-MU	4-MU
	4-MU		Control	0.5 mM	1 mM		T.test	p value	stars
							Control v 0.5 mM	0.000101921	***
		Repeat 1	147.75	133.7	123.451		Control v 1 mM	1.50557e-10	****
			139.816	131.96	121.756		1 mM v 0.5 mM	2.21158e-05	****
			148.319	138.833	121.756
			151.8	128.97	120.926
			142.393	135.073	119.021
			137.92	138.25	123.441
		Repeat 2	145.541	135.853	127.395
			137.423	137.568	129.474
			141.482	123.237	127.322
			139.292	125.26	120.945
			137.575	137.524	118.216
			142.819	131.463	127.087
		AVERAGE	142.678	133.141	123.399

## Sheet: Fig. 2g
	Fig. 2g
	4-MU
			Repeat 1	Repeat 2	Total				Ovulated	Failed		Total
	Control	Ovulated	6	6	12			Control	12	0		12
		%	100	100	100			4-MU 1 mM	0	12		12
		Failed	0	0	0
		%	0	0	0			Total	12	12		24
		Total	6	6	12
	4-MU 0.5 mM	Ovulated	0	2	2								YATES CORRECTION
		%	0	33.3333	16.6667				Expected numbers		O-E		IO-EI-0.5		(IO-EI-0.5)^2/E
		Failed	6	4	10				Ovulated	Failed	Ovulated	Failed	Ovulated	Failed	Ovulated	Failed
		%	100	66.6667	83.3333			Control	6	6	6	-6	5.5	5.5	5.04167	5.04167
		Total	6	6	12			4-MU 1 mM	6	6	-6	6	5.5	5.5	5.04167	5.04167
	4-MU 1 mM	Ovulated	0	0	0												chi-squared	DF		P-Value - Yates Corrected		stars
		%	0	0	0										10.0833	10.0833	20.1667	1		< .00001		****
		Failed	6	6	12
		%	100	100	100
		Total	6	6	12															P-Value - Uncorrected
																				9.63357e-07
									Ovulated	Failed		Total
								Control	12	0		12
								4-MU 0.5 mM	2	10		12
								Total	14	10		24
													YATES CORRECTION
									Expected numbers		O-E		IO-EI-0.5		(IO-EI-0.5)^2/E
									Ovulated	Failed	Ovulated	Failed	Ovulated	Failed	Ovulated	Failed
								Control	7	5	5	-5	4.5	4.5	2.89286	4.05
								4-MU 0.5 mM	7	5	-5	5	4.5	4.5	2.89286	4.05
																	chi-squared	DF		P-Value - Yates Corrected		stars
															5.78571	8.1	13.8857	1		0.000194		***
																				P-Value - Uncorrected
																				3.46711e-05

## Sheet: Fig. 2h
	Fig. 2h
	Dextran		Repeat 1						Repeat 2						Repeat 1						Repeat 2						Repeat 1						Repeat 2										Dextran			Dextran
			Control_1	Control_2	Control_3	Control_4	Control_5	Control_6	Control_1	Control_2	Control_3	Control_4	Control_5	Control_6	Dex25_7	Dex25_8	Dex25_9	Dex25_10	Dex25_11	Dex25_12	Dex25_7	Dex25_8	Dex25_9	Dex25_10	Dex25_11	Dex25_12	Dex50_13	Dex50_14	Dex50_15	Dex50_16	Dex50_17	Dex50_18	Dex50_13	Dex50_14	Dex50_15	Dex50_16	Dex50_17	Dex50_18		Control			25 mg/ml			50 mg/ml
	Time in hours		1	2	3	4	5	6	7	8	9	10	11	12	1	2	3	4	5	6	7	8	9	10	11	12	1	2	3	4	5	6	7	8	9	10	11	12		AVERAGE	STDEV	SEM	AVERAGE	STDEV	SEM	AVERAGE	STDEV	SEM
		0.5	100	100	100	100	100	100	100	100	100	100	100	100	100	100	100	100	100	100	100	100	100	100	100	100	100	100	100	100	100	100	100	100	100	100	100	100		100	4.28473e-15	1.2369e-15	100	7.42138e-15	2.14237e-15	100	8.56947e-15	2.47379e-15
		0.75	101.008	102.756	101.416	101.195	102.087	102.088	100.627	101.351	101.599	101.124	101.212	101.008	102.714	102.206	101.617	100.419	101.101	102.345	103.204	101.75	101.521	101.946	101.364	102.051	101.975	101.923	101.406	100.633	100.911	100.258	100.651	101.617	101.186	101.52	102.663	102.586		101.456	0.591394	0.170721	101.853	0.73961	0.213507	101.444	0.761806	0.219914
	1	1	102.823	103.937	102.832	102.59	103.795	104.802	102.038	102.703	104.263	102.022	102.828	103.023	104.593	103.431	102.079	103.564	103.084	103.838	104.805	104.25	103.422	103.307	102.955	103.077	103.704	104.701	102.811	101.899	102.278	102.067	102.169	102.309	101.976	103.951	104.116	102.299		103.138	0.871319	0.251528	103.534	0.755837	0.218191	102.857	0.98348	0.283906
		1.25	104.839	106.496	104.602	105.179	106.641	106.889	105.329	105.405	108.348	104.719	104.848	105.038	106.681	105.637	105.081	104.403	104.626	106.61	106.178	105.5	105.133	108.366	105	104.359	105.926	106.197	105.02	103.797	104.1	103.876	104.121	103.695	103.162	105.471	105.327	104.023		105.695	1.14875	0.331615	105.631	1.16551	0.336453	104.56	0.98247	0.283615
		1.5	106.653	110.236	106.549	107.57	108.159	108.351	109.091	108.88	110.657	107.191	107.879	107.809	109.186	108.088	107.852	107.338	105.947	107.463	107.78	107.25	107.414	111.089	107.727	105.385	107.901	108.547	106.627	106.118	106.15	105.685	105.64	105.312	104.743	107.903	106.78	105.747		108.252	1.28712	0.37156	107.71	1.43911	0.415436	106.429	1.1636	0.335902
		1.75	109.274	112.598	107.434	108.367	110.057	110.021	110.502	111.004	111.901	110.337	108.889	109.824	111.691	110.539	110.162	109.644	107.489	109.168	110.755	109.5	107.605	113.23	110	107.949	110.617	110.256	108.434	107.806	108.428	108.01	106.725	107.159	106.126	107.599	108.717	107.471		110.017	1.43919	0.415457	109.811	1.68057	0.485138	108.112	1.31416	0.379364
	2	2	110.081	114.37	109.027	109.96	111.006	111.273	111.285	111.583	113.499	111.011	109.899	111.587	113.987	112.745	111.778	110.901	109.251	110.235	112.357	110.75	109.125	114.202	111.364	109.487	111.852	112.393	110.04	108.861	109.795	110.078	108.026	108.083	107.115	109.726	109.201	108.333		111.215	1.50519	0.434512	111.349	1.72851	0.498979	109.459	1.54843	0.446992
		2.25	111.895	114.961	109.912	110.757	112.334	113.57	112.539	113.514	114.92	112.36	111.313	113.854	115.449	114.951	113.164	112.788	111.894	111.087	113.272	112.75	109.506	114.591	112.955	109.744	114.321	113.462	110.643	110.759	111.845	111.111	108.243	108.776	108.103	109.119	109.927	108.908		112.661	1.57158	0.453677	112.679	1.8831	0.543605	110.435	2.00395	0.57849
		2.5	113.508	117.126	115.575	115.737	113.472	112.944	113.48	114.093	115.986	113.933	112.929	115.617	116.91	114.951	114.319	114.885	112.555	114.286	114.416	113	109.506	115.564	114.091	110.256	114.815	115.385	111.647	112.658	116.401	114.987	109.328	109.931	108.3	110.334	110.169	109.77		114.533	1.39749	0.403419	113.728	2.11881	0.611648	111.977	2.77046	0.799763
		2.75	114.516	117.52	113.805	114.143	114.421	114.614	114.577	115.637	116.163	114.831	113.333	116.121	117.328	116.422	115.242	114.465	112.775	112.793	114.645	114.25	109.696	115.953	114.545	111.026	115.556	116.667	112.249	112.869	113.212	113.178	109.978	110.624	109.486	110.638	111.138	111.207		114.974	1.17631	0.339571	114.095	2.20559	0.636698	112.233	2.19436	0.633458
	3	3	116.331	118.504	115.929	115.339	115.939	115.866	115.204	116.409	117.229	117.753	117.172	118.136	118.163	117.647	116.628	116.562	114.537	113.433	115.789	118	112.928	117.121	115	111.026	118.272	118.162	113.454	113.924	115.034	113.953	110.195	110.393	109.486	112.158	111.864	111.782		116.651	1.09041	0.314775	115.569	2.23788	0.64602	113.223	2.86744	0.82776
		3.25	118.145	120.472	116.991	116.932	116.509	116.284	116.771	118.533	119.005	115.955	116.97	119.647	119.624	119.363	117.783	117.191	116.3	114.712	116.018	115.25	111.597	117.899	115.455	112.308	118.519	118.803	114.659	113.502	115.034	114.47	110.846	109.931	110.672	112.462	112.107	113.218		117.685	1.44691	0.417687	116.125	2.48791	0.718198	113.685	2.83513	0.818432
		3.5	119.153	122.244	119.646	118.526	118.027	118.372	117.868	120.27	120.249	118.202	119.192	122.67	120.877	120.588	118.245	118.658	116.52	115.991	117.162	117.25	111.217	119.066	116.818	112.821	119.753	119.872	115.06	114.768	115.718	115.245	111.497	111.316	110.87	113.982	112.833	114.368		119.535	1.58672	0.458046	117.101	2.83861	0.819437	114.607	2.92541	0.844493
		3.75	120.766	124.409	121.062	119.92	120.683	119.624	119.279	122.394	121.847	119.775	120.606	125.189	122.129	121.324	119.861	120.545	117.621	117.271	118.535	116.5	113.878	119.844	117.955	113.846	120.247	120.085	116.466	116.245	117.312	116.021	112.364	111.547	111.858	114.286	112.833	114.943		121.296	1.87357	0.540853	118.276	2.66263	0.768635	115.351	2.95349	0.852598
	4	4	121.976	126.772	122.655	121.713	121.822	121.086	121.63	123.938	123.091	121.348	123.636	126.7	123.173	122.549	121.709	122.013	118.502	119.403	119.222	117.5	114.259	120.623	119.545	114.872	120	120.299	117.671	116.667	118.223	117.571	112.798	111.547	112.846	115.198	114.528	115.805		123.031	1.9466	0.561935	119.447	2.84743	0.821983	116.096	2.82672	0.816004
		4.25	123.589	127.756	124.779	123.506	124.288	123.8	123.041	125.869	125.044	124.944	125.253	129.219	125.261	123.775	123.326	124.319	120.264	121.322	120.137	118.5	115.589	121.595	121.364	116.154	120.988	120.726	118.273	117.089	119.818	117.313	113.883	112.471	113.834	115.805	115.981	115.805		125.091	1.81359	0.523538	120.967	3.06222	0.883986	116.832	2.75123	0.794211
		4.5	125.403	130.118	125.841	125.498	125.427	125.887	124.608	127.606	126.465	128.09	126.869	132.494	127.557	125.245	124.249	126.205	120.925	122.175	121.51	121.75	116.92	122.179	122.045	117.949	122.469	120.513	118.876	118.354	120.957	118.346	114.534	112.702	115.02	116.717	116.223	118.391		127.026	2.28308	0.65907	122.393	3.10501	0.896339	117.758	2.84866	0.822337
		4.75	126.815	131.102	128.673	126.892	127.324	126.931	126.019	130.309	128.597	130.562	129.495	135.013	130.898	126.961	127.021	128.302	124.009	124.307	123.57	122.75	118.821	123.541	123.409	118.974	124.444	121.154	119.679	118.776	123.007	118.863	115.184	112.471	115.613	117.325	118.402	118.966		128.978	2.53028	0.73043	124.38	3.52548	1.01772	118.657	3.32041	0.95852
	5	5	127.621	133.465	130.796	128.088	127.704	128.81	127.743	131.853	130.018	133.034	131.313	137.531	132.15	128.922	128.176	131.027	124.89	126.013	124.256	123.25	120.342	124.125	125.227	121.538	126.42	122.009	119.277	119.62	123.462	119.897	115.835	113.164	116.403	119.757	119.613	120.402		130.665	3.00788	0.868302	125.826	3.61653	1.044	119.655	3.48855	1.00706
		5.25	129.032	134.449	132.743	129.482	129.791	130.48	129.31	133.784	131.261	134.607	133.131	140.05	133.82	130.882	129.561	132.914	126.872	127.292	125.858	125.75	122.053	125.292	125.909	123.077	127.16	123.077	120.884	119.831	124.829	120.413	116.703	114.088	117.589	120.973	121.065	120.69		132.343	3.18113	0.918312	127.44	3.66481	1.05794	120.608	3.50057	1.01053
		5.5	130.242	136.614	134.513	131.076	131.499	131.942	130.564	135.907	132.86	136.629	134.747	141.814	136.743	132.108	131.64	135.01	128.194	129.211	127.231	127	122.053	126.265	127.045	124.615	128.395	122.863	122.289	120.886	126.879	121.447	117.787	114.781	119.17	122.492	123.487	122.414		134.034	3.37796	0.975132	128.926	4.25605	1.22862	121.908	3.66154	1.057
		5.75	131.855	138.583	136.991	132.271	133.207	132.985	131.818	138.031	133.748	137.753	136.566	144.081	138.413	133.333	133.487	136.897	129.956	130.49	128.604	128.75	123.194	127.043	128.636	127.436	129.136	123.504	122.691	121.519	128.246	122.997	118.872	115.242	120.553	125.228	126.877	123.851		135.657	3.68775	1.06456	130.52	4.32371	1.24815	123.226	3.94297	1.13824
	6	6	133.065	140.551	139.292	133.466	134.156	134.447	133.699	140.154	135.346	140	138.99	146.348	140.919	135.539	134.642	138.784	131.057	132.409	129.748	130	123.954	128.794	129.091	128.462	130.37	124.573	124.096	121.941	129.841	123.514	119.957	116.628	122.134	127.052	126.634	125.862		137.459	4.06577	1.17369	131.95	4.77839	1.3794	124.384	3.95008	1.14029
		6.25	134.073	142.126	140.708	135.06	136.053	136.117	135.266	142.471	137.123	141.573	140.808	148.111	143.424	136.029	135.797	141.09	132.819	133.902	130.892	131.5	124.525	128.794	129.545	128.974	132.346	127.137	125.1	122.363	131.207	126.615	121.041	116.859	123.518	129.787	128.087	125.862		139.124	4.17476	1.20515	133.108	5.36119	1.54764	125.827	4.4288	1.27849
		6.5	135.887	143.898	143.894	136.853	137.761	136.534	136.207	144.788	138.366	143.371	142.222	149.622	145.72	136.765	137.413	141.929	134.361	135.608	132.037	134.25	124.525	130.35	130.227	131.026	133.333	126.709	126.305	123.629	132.346	127.39	121.475	117.552	124.704	130.699	130.024	128.161		140.784	4.4282	1.27831	134.518	5.6337	1.62631	126.861	4.57052	1.3194
		6.75	136.895	145.866	145.487	137.45	139.279	138.622	137.618	146.332	139.432	144.719	144.444	151.889	146.555	138.971	138.799	144.235	135.242	136.674	133.181	133.5	125.856	130.934	131.818	131.282	134.568	127.35	126.707	124.895	133.713	129.199	122.56	118.476	125.889	132.827	131.235	129.023		142.336	4.73916	1.36808	135.587	5.85732	1.69086	128.037	4.75306	1.37209
	7	7	137.903	147.638	147.965	138.645	140.987	139.457	138.871	148.069	139.964	145.843	146.465	153.149	148.434	140.931	139.492	146.122	137.004	138.166	134.554	135.75	126.236	131.712	132.5	133.077	136.79	127.991	128.514	125.949	134.852	130.491	123.21	119.4	127.668	134.347	131.477	129.885		143.746	5.00957	1.44614	136.998	6.20842	1.79222	129.215	4.95551	1.43053
		7.25	138.71	150.787	150.265	139.641	142.125	140.71	139.969	150.772	141.918	146.742	147.879	154.156	150.522	140.686	141.801	146.96	138.106	139.019	135.927	136.5	127.567	132.685	133.409	133.846	137.531	128.846	128.715	126.582	136.219	131.266	124.078	120.092	128.458	134.65	132.688	131.322		145.306	5.37952	1.55293	138.086	6.33675	1.82926	130.037	5.02575	1.45081
		7.5	139.718	151.969	152.212	140.637	143.074	141.754	140.752	151.737	141.563	147.865	148.889	156.675	151.357	142.402	142.956	148.847	138.546	139.872	137.071	136.25	128.327	132.685	133.864	134.615	138.765	129.274	129.719	127.848	137.358	133.333	124.729	120.554	129.644	136.17	133.172	131.322		146.404	5.82316	1.681	138.899	6.66342	1.92356	130.991	5.24449	1.51395
		7.75	140.524	152.756	153.805	141.036	143.833	141.754	141.223	152.896	141.918	148.315	150.101	157.431	153.236	142.892	143.88	150.734	139.427	140.299	137.529	137	127.947	133.268	134.773	135.385	139.506	129.915	129.92	129.114	139.18	134.367	125.163	120.785	130.04	137.082	134.625	132.184		147.133	6.09321	1.75896	139.697	7.18247	2.0734	131.823	5.55339	1.60313
	8	8	140.726	152.756	154.867	141.633	144.402	142.797	141.536	154.054	141.03	148.539	152.323	158.69	154.489	144.363	144.573	151.992	140.088	141.151	138.444	138	127.757	133.852	135.909	136.667	139.506	130.769	130.12	129.536	139.18	134.367	126.681	121.709	131.028	137.69	135.109	133.046		147.78	6.48722	1.8727	140.607	7.46224	2.15416	132.395	5.23119	1.51011
		8.25	140.726	152.953	155.575	141.833	144.402	143.006	141.85	155.985	140.497	147.416	152.525	159.698	155.741	145.098	144.573	153.249	140.308	140.938	138.673	138.5	127.757	133.463	136.364	136.41	139.753	131.41	130.522	130.38	140.091	136.434	127.332	121.94	131.225	138.602	135.593	133.046		148.039	6.91674	1.99669	140.923	7.88404	2.27593	133.027	5.38444	1.55435
		8.5	141.734	151.575	155.398	141.833	145.351	142.797	141.536	156.757	138.721	146.517	152.121	159.698	156.367	145.098	144.804	153.459	141.189	141.791	139.588	139.5	126.996	133.658	136.136	137.179	140.247	131.41	130.723	130.802	140.319	137.468	127.766	122.633	131.423	138.602	135.835	132.759		147.836	7.00102	2.02102	141.314	8.06024	2.32679	133.332	5.34371	1.5426
		8.75	140.927	150	156.106	142.231	144.402	141.754	139.969	157.336	137.655	146.742	152.323	159.698	156.576	146.324	145.035	153.249	140.529	141.151	139.588	139.5	126.426	133.463	136.136	137.179	139.506	131.624	131.124	131.857	140.547	138.501	128.416	122.864	130.83	139.818	135.351	133.908		147.429	7.4884	2.16172	141.263	8.24845	2.38112	133.696	5.32365	1.53681
	9	9	139.516	149.606	154.867	142.629	144.213	141.336	138.715	157.336	135.702	144.944	151.919	159.446	157.203	146.324	145.035	152.411	139.868	140.299	139.817	138.75	126.046	133.074	135.227	136.667	139.506	132.479	130.723	131.224	141.002	138.501	129.067	123.095	130.83	139.21	135.109	133.908		146.686	7.79812	2.25112	140.893	8.44235	2.4371	133.721	5.23213	1.51038
		9.25	139.315	147.835	154.336	141.434	143.454	140.084	136.677	156.178	133.748	142.921	151.515	158.186	156.367	146.569	144.342	151.363	138.987	139.659	139.359	139.75	125.095	131.712	133.864	136.41	138.765	132.051	128.715	131.857	141.002	138.501	128.85	124.018	130.04	139.514	134.867	134.483		145.474	8.009	2.312	140.29	8.53335	2.46337	133.555	5.21514	1.50548
		9.5	138.508	147.244	153.097	141.434	140.607	139.248	135.11	156.371	131.083	141.124	150.505	157.431	155.741	147.059	143.418	149.895	137.445	139.232	139.13	138.25	124.715	130.35	133.864	135.897	137.778	132.051	128.514	131.857	140.547	139.018	129.067	123.557	130.237	139.514	134.383	134.195		144.314	8.48967	2.45076	139.583	8.51362	2.45767	133.393	5.17442	1.49373
		9.75	137.903	144.094	152.743	140.837	139.279	138.413	133.229	155.019	129.663	138.876	149.495	156.171	154.906	147.304	142.725	149.057	136.344	138.166	137.757	138.5	124.335	128.599	132.045	134.872	137.531	131.838	127.711	131.435	139.863	139.535	129.501	123.788	130.04	138.298	133.414	135.345		142.977	8.59262	2.48048	138.718	8.70849	2.51392	133.191	5.05685	1.45979
	10	10	138.306	145.079	150.973	141.434	137.951	136.743	132.132	153.861	128.064	138.427	148.485	154.156	154.489	146.569	141.801	146.96	134.802	137.1	137.3	138	123.574	128.016	130.909	134.103	135.802	131.838	126.506	131.224	139.863	139.276	129.067	123.788	130.237	137.994	133.656	135.057		142.134	8.43506	2.43499	137.802	8.65684	2.49902	132.859	5.03051	1.45218
		10.25	138.306	143.504	153.274	140.837	136.622	136.743	130.251	152.124	126.821	138.202	147.677	153.149	153.445	146.078	140.416	145.493	133.48	135.608	136.156	136.75	123.194	126.459	129.091	133.077	134.815	131.838	125.703	130.591	139.18	138.501	128.85	123.095	130.04	136.778	132.93	135.632		141.459	8.73496	2.52157	136.604	8.68394	2.50684	132.329	4.97323	1.43565
		10.5	138.911	144.488	153.097	142.829	136.243	136.743	129.937	151.351	125.222	137.528	147.273	152.141	152.818	145.833	138.799	143.816	132.819	134.542	135.011	136.25	122.433	124.903	127.5	132.564	134.074	132.051	125.1	130.38	139.18	138.76	129.284	122.633	130.435	136.17	132.93	135.345		141.314	8.84098	2.55217	135.607	8.79648	2.53933	132.195	5.03023	1.4521
		10.75	139.919	145.472	155.044	141.434	136.812	137.996	129.624	150.772	123.979	138.652	147.071	150.882	151.983	145.833	138.106	144.235	130.837	133.689	134.783	135.75	122.433	123.93	126.591	131.282	133.58	132.265	124.096	129.958	138.497	139.793	129.067	121.478	131.028	135.866	131.961	135.92		141.471	9.031	2.60703	134.954	8.97146	2.58984	131.959	5.41627	1.56354
	11	11	141.935	148.228	158.23	142.032	137.002	137.578	129.937	149.421	123.623	140.225	147.273	150.126	151.566	145.343	137.413	141.929	130.176	132.409	133.638	134.25	122.243	122.763	125.682	130.769	133.086	131.624	124.096	129.747	138.041	138.76	129.501	121.709	131.028	134.954	132.446	136.207		142.134	9.44741	2.72723	134.015	8.90969	2.572	131.767	5.1356	1.48252
		11.25	142.339	153.15	157.168	142.829	133.586	138.205	130.408	149.421	123.268	142.697	149.091	151.134	153.236	145.343	136.259	144.025	129.736	131.983	132.723	134.75	122.243	122.374	125.909	129.744	132.346	131.838	123.896	129.958	138.041	139.276	129.501	121.478	130.632	133.739	132.446	136.782		142.774	10.035	2.89685	134.027	9.46622	2.73266	131.661	5.24812	1.515
		11.5	139.718	151.181	152.566	142.43	132.258	137.578	131.505	149.421	122.913	143.82	144.848	151.134	152.61	144.608	136.49	143.816	129.956	131.343	132.494	134	123.194	122.179	125.909	129.231	131.111	131.624	122.892	129.325	137.585	139.276	129.501	121.016	130.83	133.131	132.203	136.782		141.614	9.23624	2.66627	133.819	9.20172	2.65631	131.273	5.4045	1.56015
		11.75	139.718	146.457	152.389	142.829	133.966	139.457	132.445	151.737	123.446	137.303	143.636	152.393	152.818	145.098	135.335	143.606	129.956	132.409	131.579	134.25	123.194	122.179	127.045	129.487	130.37	132.051	123.092	129.325	137.358	138.76	129.718	120.785	130.237	131.915	131.719	138.218		141.315	8.85332	2.55573	133.913	9.1518	2.6419	131.129	5.45475	1.57465
	12	12	140.121	147.638	154.69	139.841	135.294	147.182	132.915	151.158	124.334	134.382	141.212	154.66	151.357	145.098	136.028	144.235	128.855	132.623	131.808	134.25	123.574	121.79	127.727	129.487	129.877	132.265	123.092	128.481	136.674	139.018	130.369	121.016	128.458	131.611	131.477	139.08		141.952	9.39166	2.71114	133.903	8.96417	2.58773	130.952	5.56471	1.60639

## Sheet: Fig. 2i
	Fig. 2i			Dextran	Dextran		T.test	p value	stars
	Dextran		Control	25 mg/ml	50 mg/ml		Control v 25 mg/ml	0.0198	*
							Control v 50 mg/ml	1.95795e-06	****
		Repeat 1	141.536	138.444	126.681		25 mg/ml v 50 mg/ml	0.00497	**
			154.054	138	121.709
			141.03	127.757	131.028
			148.539	133.852	137.69
			152.323	135.909	135.109
			158.69	136.667	133.046
		Repeat 2	140.726	154.488	139.506
			152.756	144.363	130.769
			154.867	144.573	130.12
			141.633	151.992	129.536
			144.402	140.088	139.18
			142.798	141.151	134.367
		AVERAGE	147.78	140.607	132.395

## Sheet: Fig. 2j
	Fig. 2j
	Dextran
				Repeat 1	Repeat 2	Total				Ovulated	Failed		Total
		Control	Ovulated	5	6	11			Control	11	1		12
			%	83.3333	100	91.6667			Dextran 25 mg/ml	3	3		6
			Failed	1	0	1
			%	16.6667	0	8.33333			Total	14	4		18
			Total	6	6	12
		Dex 25 mg/ml	Ovulated	3	3	6								YATES CORRECTION
			%	50	50	50				Expected numbers		O-E		IO-EI-0.5		(IO-EI-0.5)^2/E
			Failed	3	3	6				Ovulated	Failed	Ovulated	Failed	Ovulated	Failed	Ovulated	Failed
			%	50	50	50			Control	9.33333	2.66667	1.66667	-1.66667	1.16667	1.16667	0.145833	0.510417
			Total	6	6	12			Dextran 25 mg/ml	4.66667	1.33333	-1.66667	1.66667	1.16667	1.16667	0.291667	1.02083
		Dex 50 mg/ml	Ovulated	1	1	2												chi-squared	DF		P-Value - Yates Corrected		stars
			%	16.6667	16.6667	16.6667										0.4375	1.53125	1.96875	1		0.160586		ns
			Failed	5	5	10
			%	83.3333	83.3333	83.3333
			Total	6	6	12															P-Value - Uncorrected
																					0.0450209
										Ovulated	Failed		Total
									Control	11	1		12
									Dextran 50 mg/ml	2	10		12
									Total	13	11		24
														YATES CORRECTION
										Expected numbers		O-E		IO-EI-0.5		(IO-EI-0.5)^2/E
										Ovulated	Failed	Ovulated	Failed	Ovulated	Failed	Ovulated	Failed
									Control	6.5	5.5	4.5	-4.5	4	4	2.46154	2.90909
									Dextran 50 mg/ml	6.5	5.5	-4.5	4.5	4	4	2.46154	2.90909
																		chi-squared	DF		P-Value - Yates Corrected		stars
																4.92308	5.81818	10.7413	1		0.001048		*
																					P-Value - Uncorrected
																					0.000226861

## Sheet: Fig. 2m
	Fig. 2m
	Dye movement
			Repeat 1								Repeat 2							Repeat 3							Repeat 4							Repeat 1							Repeat 2						Repeat 1
			Control_1	Control_2	Control_3	Control_4	Control_5	Control_6	Control_7	Control_8	Control_1	Control_2	Control_3	Control_4	Control_5	Control_6	Control_7	Control_1	Control_2	Control_3	Control_4	Control_5	Control_6	Control_7	Control_1	Control_2	Control_3	Control_4	Control_5	Control_6	Control_7	no hCG_8	no hCG_9	no hCG_10	no hCG_11	no hCG_12	no hCG_13	no hCG_14	no hCG_8	no hCG_9	no hCG_10	no hCG_11	no hCG_12	no hCG_13	4-MU 9	4-MU_10	4-MU_11	4-MU 12	4-MU_13
		Time in hours	1	2	3	4	5	6	7	8	9	10	11	12	13	14	15	16	17	18	19	20	21	22	23	24	25	26	27	28	29	1	2	3	4	5	6	7	8	9	10	11	12	13	1	2	3	4	5
		0.25	4489.1	3602.3	3681.5	3327.8	3720.6	4496.9	3680.9	4556.4	2378.9	2482.1	2404.3	2325.2	3485.7	2696.5	2247.3	2841.9	2200.4	2221.9	3091.9	3302.5	1756.8	2897.8	2962.1	2229.2	2256.1	2498.5	2284.4	2730.9	2846	2146.8	2112.9	2390.8	2527.3	1749.7	1591.5	2517.1	1695.3	2203	2286.3	2609	2445.2	1551.8		3306.7	2776.5	2670.8	4039
		0.5	4436.3	3764	3750.6	3470.7	3871.7	4633.2	3868	4719.3	2405.8	2458.9	2310.3	2261.3	3285.2	2569	2185.3	3167.7	2451	2527.8	3071.3	3366.5	1955.5	3135.4	3044.1	2260.3	2342	2556.8	2400.9	2792.1	2983.4	2342.9	2388.5	2633.3	2830.3	1891.7	1776.2	2716	1887	2442.9	2507.3	2837.4	2670.2	1627.2	3462.4	3292	2783.6	2661	4209.5
		0.75	4418.3	3831.3	3826.1	3643.9	4030.5	4818.9	4065.3	4970	2440.4	2401.2	2233.7	2268.3	3162.5	2531.2	2173.9	3470.9	2708.9	2816.5	3121.1	3346.3	2085.6	3315.8	3134.6	2319.9	2354.5	2609.7	2528.6	2935.2	3141.6	2438.3	2514.9	2714.5	2981.6	1984.9	1886.7	2815.2	2019.3	2574.6	2608.9	2988.3	2831.7	1713.5		3361.7	2824.8	2696.2	4384.8
		1	4467.1	3693.4	3736.8	3660.5	4183.8	5046.4	4294.1	5176	2577.2	2364.6	2240.3	2323.9	3150.2	2564.7	2175	3685.1	2960.5	3115.3	3299	3368.5	2259.9	3399.9	3273.6	2387.6	2485.9	2714.2	2674.3	3161.1	3269.1	2564.5	2629.6	2849.7	3040.2	2083.3	1975.7	2865.1	2104.5	2657.1	2665.4	3126.4	2972.4	1804.2	3689.6	3421.7	2897.7	2739.2	4538.6
		1.25	4710.5	4241.9	4390.7	4111.7	4423.9	5292.8	4550.9	5418.5	2673.2	2386.3	2281	2368.5	3142.5	2638.2	2290.2	3886.4	3194.4	3361.8	3465.8	3438.3	2376.9	3551.3	3458.5	2522.8	2630.3	2822.1	2852.9	3426	3512.2	2615.1	2694.5	2913.3	3103.4	2184.2	2071.7	2894.2	2181.7	2796.7	2745.3	3229.3	3100.2	1889.7	3825.2	3551.8	2991.8	2890.8	4736.2
		1.5	4847.5	4499.2	4559.2	4358.2	4677.6	5547.4	4749	5699	2823.8	2514.5	2425.1	2486.3	3238.8	2803.4	2429.6	4042.7	3462.7	3616.7	3655.4	3599.3	2515.7	3755.5	3598.4	2631.3	2787	2946.5	3058.1	3701.4	3805	2658.4	2750.1	2946.6	3155.3	2250.8	2129.9	2931.8	2282	2918.7	2852.3	3400.6	3186.5	1988.3	3955.9	3659.9	3073	2979	4879.7
		1.75	4987.3	4773.9	4668.3	4567.4	4937.9	5801.4	4958.2	5739.5	3013.6	2768.3	2627.4	2702.5	3419.1	2978.7	2543.4	4314.6	3778	3925.8	3960.4	3775.8	2678.6	3922	3893	2854.6	2945.1	3198.1	3264.5	4066	3970.7	2803.5	2897.2	3109.1	3283.2	2319.2	2229.5	3026.3	2388.7	3066.7	2946.8	3567	3487.4	2101.8	4107.8	3787.4	3187.6	3030.8	5023.8
		2	5107.9	4980.4	4793.2	4738.7	5181.1	6025.4	5102.4	6239.5	3257.5	2996	2765.9	2888.4	3587.5	3114.6	2605	4662.8	4015.9	4164.6	4188.1	3959.8	2816.6	4136	4097.9	3016.1	3077.5	3358.7	3403.2	4413.4	4121.7	2920.3	3022.3	3205.4	3366.2	2392.8	2328.6	3132.3	2508.9	3211.6	3103.9	3790.5	3687.8	2198.6	4209.7	3853.9	3279.1	3057.5	4971.5
		2.25	5060.6	4974.8	4574.2	4665.5	5424.8	6238.5	5307	6409.9	3442	3160.9	2890.9	3023	3793.2	3257.4	2727.5	4953.4	4288.7	4427.2	4390.2	4104.4	2936.6	4290.5	4259.4	3121.3	3177.3	3488.1	3583.5	4631.2	4316.7	3016.6	3109.6	3289.1	3483.5	2482.1	2409.7	3202.9	2630	3298.6	3224.1	3974.3	3880.2	2298.1	4325.2	3958.2	3324.2	3096.2	5152.4
		2.5	5386.4	5247.9	4962.5	5017.2	5575.4	6403.9	5430.9	6269.5	3652.8	3302.3	3048	3146.3	3969	3423.9	2828	5269.5	4490.9	4709.1	4559.1	4217.8	3118.5	4417.7	4399.5	3228.3	3287.8	3586.1	3724.2	4848.6	4497.2	3184.2	3261	3436.1	3565.5	2541.9	2486.9	3275.1	2765.6	3435.4	3340.2	4121.9	4051.1	2400.1	4424.1	4036.7	3423.9	3223.1	4781.8
		2.75	5468.5	5336.5	5149.4	5083.4	5342.4	6252.8	5626	6856.8	3793.4	3399.4	3195.7	3253.9	4092.3	3575.9	2911.8	5444.9	4658.2	4874.2	4692.7	4362.6	3221.9	4708.9	4592.6	3367.4	3420	3682.6	3899.8	5051.6	4630.3	3287.4	3362.5	3527.5	3682.6	2572.7	2615.5	3370.1	2893.5	3537.1	3420.7	4249.5	4198	2511.6	4494.3	4118.8	3475.5	3267.9	5259.1
		3	5614.5	5471.9	5312.5	5404.3	5795.5	6810.4	5790.7	7090.8	4051.4	3502.5	3344.3	3361.3	4252.7	3742.6	3022.1	5688.3	4912.2	5133	4884.4	4546.9	3314.8	4862.8	4763.6	3478.9	3548.7	3787.3	4068.6	5297	4928.4	3377.2	3414.5	3610.4	3735.3	2620.2	2694.5	3450.3	2999.1	3669.7	3491	4386.1	4300.8	2598	4580.2	4149.7	3515.7	3282.6	5333.7
		3.25	5751.1	5654.9	5449.9	5416.7	5673.8	6482.1	5415.1	7209.5	4213.3	3616.9	3448.8	3459.1	4436.3	3903.8	3113.3	5885.7	5158.3	5418.1	5122.6	4650.2	3474.5	5102.8	5028.6	3589.1	3664.4	3911.2	4235.9	5574.8	5102.3	3566.9	3558.9	3720	3836.7	2668	2759	3506.2	3070.3	3789.6	3612.1	4535.3	4419.2	2677.4	4637.4	4210.2	3559.2	3300.7	5333.9
		3.5	5792.7	5767.3	5617.2	5776	6126.6	7234.3	6125.4	7529.3	4295.2	3710.4	3568.5	3580.5	4581.1	4052.2	3236.5	6092.6	5385.6	5595.8	5380.5	4819.2	3598.8	5464.4	5239	3664.7	3746.1	4064.8	4355.1	5895.7	5288.3	3650.1	3596.4	3786.8	3878.9	2742.5	2849.1	3585.5	3205.4	3892.8	3695.7	4708.3	4587	2751.6	4665	4234.5	3579.4	3329.2	5335.4
		3.75	5934.7	5980.8	5794.3	6048.7	6316.4	7518.8	6334.5	7732.3	4244.7	3781.6	3686.8	3699.1	4760.3	4227.7	3362.6	6357.2	5674.6	5857.5	5532.7	4976.8	3681	5668.9	5469.9	3811.3	3858.7	4203.4	4552.8	6196.8	5461.7	3734.8	3651.8	3854.8	4007.7	2771.9	2906.4	3622.8	3368.2	4008.8	3786	4851.2	4748.8	2834.3	4710.4	4286.3	3627.8	3353.7	5347.2
		4	6018.3	6207.2	5908.9	6210.9	6463.9	7760.4	6512.6	8022.3	4455.3	3890.5	3797.4	3845	4908.5	4374.4	3510.8	6556.9	5952.1	6186	5811	5117.3	3872.9	5864.9	5640.1	3903.6	3925.8	4280.5	4537.5	6409.2	5552.2	3909.8	3792.7	3953.7	4041.6	2777.7	2954.3	3664.9	3434	4135	3886.8	5003.4	4899.5	2904.6	4814	4339.2	3657	3387.8	5348.8
		4.25	6142.9	6368.5	6048.3	6409	6634.7	8071.7	6714.4	8312.5	4585.2	4048	3910.4	3970.3	5119.3	4561.5	3601.8	6729.2	6154.8	6458.7	6038	5238.8	3979.6	6231.5	5821.4	3999.1	3997.8	4386	4721.7	6762.8	5795.3	3987.5	3857.9	4026.7	4101	2827.6	3101.4	3746.8	3532.7	4256.3	3991	5202.4	5021.7	2965.7	4855.1	4344.4	3683.3	3407.2	5405.5
		4.5	6254.5	6119.2	6222.2	6657.8	6832.9	8384.9	6917.3	8621.2	4695.4	4148	4003.7	4076.9	5254.5	4738	3744.9	6912.2	6393.1	6679.9	6280.2	5347	4088.9	6488.6	5982.9	4046.4	4098.2	4430.6	4859.5	7054	5922	4068.7	3942.3	4131.1	4122.6	2886.7	3176.5	3825.9	3644.9	4367.2	4075.9	5300.7	5191.8	3053.7	4930.3	4415	3717.4	3414.3	5522.6
		4.75	6395.8	6546.5	5631.4	6198	6926.4	8696	7019.8	8428.7	4844.5	4278.9	4097.9	4220.9	5434	4933.2	3827.4	7210.3	6767.2	7076.6	6631.8	5468.1	4219.5	6673.4	6132.2	4120.6	4183	4511	4928.3	7108.1	6142.7	4149	3940.4	4155.9	4176.7	2913.1	3186.6	3866.4	3735.5	4437.2	4185.9	5458.2	5270.3	3159.6	5019.2	4450.5	3760.4	3486.6	5613.7
		5	6546.5	6812.7	6554.7	7178.7	7175.9	8955.4	7225.2	8949.2	5019.8	4390.3	4197	4369.2	5583.1	5102.5	3940.4	7374.8	6982.6	7275.6	6836.8	5582.9	4356.5	6910.6	6367.9	4182.4	4254.1	4636.4	5029.9	7219.9	6271.2	4292.5	4052.2	4270.9	4222.8	2962.9	3221.9	3909.5	3816.3	4574.9	4236.2	5690.7	5367.9	3242.7	5044.6	4481.4	3810.2	3488.1	5699.1
		5.25	6697.4	6930.9	6729.5	7423	7314.9	9175.5	7361.7	9106.5	5206.8	4557.6	4310.6	4500.1	5727.9	5255.5	4027.8	7492	7150.6	7451.8	6998.3	5727.4	4418.3	7285.6	6619.3	4279.4	4346.9	4746	5211.9	7437.6	6451.3	4339.2	4104.6	4305.9	4318.2	3003.2	3282.1	4034.2	3908.6	4643.4	4351.5	5759.8	5449.7	3329.6	5110.9	4546.5	3890.6	3522.6	5812.5
		5.5	6880.6	7172	6890.4	7648.7	7428.8	9469.4	7529.5	8953.3	5335.4	4653	4417.8	4650.8	5914.9	5456.1	4174.7	7972.4	7487.7	7833.3	7217.3	5845.6	4533.9	7482.1	6862.8	4385	4448.9	4880.2	5329.3	7601.7	6533.1	4406	4167.5	4351.4	4333.8	3050.6	3359.7	4099.1	3941.2	4698.1	4399.3	5823.6	5591.1	3398.1	5144.5	4559.6	3917.9	3525.2	5944.3
		5.75	7055.4	7209.3	7023.2	7816.1	7494.2	9619	7655	9376.3	5439.7	4745.5	4507.9	4794.6	5960	5570.6	4258.7	8211.2	7706.7	8022	7522.8	5959.1	4710.7	7668.4	7118.5	4466.1	4568.1	5008.3	5490.8	7625.6	6628	4591.4	4313.7	4556.8	4455	3084.9	3464.3	4192.5	4003.3	4797.1	4483.4	5920.6	5724.4	3479.7	5178.9	4577.6	3936.3	3578.2	5975.4
		6	7129.4	7362.9	7177.2	8017.5	7580.1	9798.3	7814.5	9444.1	5564	4898.4	4684.3	4932.3	6188	5774.6	4323.2	8393	7849.2	8162.8	7739.2	6033.4	4773.4	8034.9	7343.8	4598.6	4734.2	5189.8	5480.9	7766.6	6862.2	4685	4396.8	4601.6	4501.5	3126.1	3509.7	4276.6	4067.6	4909.6	4569.3	6011.1	5813	3514.6	5255	4625	3977.8	3606.7	6206.1
		6.25	7419	7444.1	7332.4	8211.2	7638.9	9909.1	7883.7	9560.2	5590.9	4967.4	4838.5	5003.8	6268.6	5854.9	4443.5	8847.9	8155.8	8391.8	7913.4	6135.3	4829.1	8188.9	7568.8	4719	4889.2	5333.1	5716.5	7965.3	6956.5	4793.7	4412.8	4664.6	4550.7	3173.3	3546.1	4318.8	4108.6	4979.7	4624	6115.4	5926.3	3592.5	5306.2	4657	4048.2	3635.7	6235.7
		6.5	7604.6	7454.3	7472.8	8394.7	7757.9	10111.3	8044.5	9575.8	5729	5104.1	4974.7	5102.9	6401.5	6022	4495	9066	8303.5	8710.9	8193.8	6316.5	4964.6	8227.3	7645.9	4744.7	4904.3	5254	5588.1	7709.4	7066.6	4939.1	4520.2	4765	4643.9	3192.8	3571.6	4333	4178.8	5041.5	4680.4	6195.3	6058.3	3638.8	5237.3	4671.9	4094.8	3630.4	6360.6
		6.75	7737.1	7514.2	7677.5	8432.6	7761.6	10205.4	8090	9634	5842.6	5196.3	5131.3	5200.2	6493.5	6129.2	4589.8	9155.7	8403.7	8894.5	8355.4	6429.8	5037.1	8449.8	7914.3	4952.1	5192	5536.2	5973.4	8187.2	7212.6	5054.6	4622.9	4926.5	4702.6	3269.4	3696.7	4399.6	4343.7	5136.3	4792.4	6302.2	6174.2	3685	5368.6	4735.7	4147.8	3691.3	6469.6
		7	7863.7	7505.5	7813.3	8608.1	7805.4	10241	8192.1	9812.2	5873.5	5241.5	5212.4	5260.4	6512.4	6194	4659.1	9352.6	8474.4	8870.5	8397.6	6521.7	5078.6	8554.9	8030.3	5049.4	5344.5	5622.1	5961.5	8217	7371.7	5094.9	4641.3	4938.6	4786.1	3311.9	3724	4398.4	4336.8	5278.1	4890	6427.8	6230.5	3753.9	5502.1	4496.7	4106.9	3332.1	6543
		7.25	7969.5	7487.7	7914.9	8621.8	7807.3	10240.4	8208.6	9930.9	5934.2	5398.6	5321.3	5312.2	6650.1	6317.7	4740	9741.4	8714.7	9486.3	8683.7	6602.1	5197.3	8605.7	8070.7	5158.6	5467.5	5670.3	6036.9	8325.9	7488.5	5241.5	4701.3	4996.8	4785.5	3372.7	3763	4407.1	4318.1	5344.1	5031.6	6609.9	6351.9	3802.9	5552	4817.5	4211.9	3681.6	6285.8
		7.5	8124	7459.1	8097.3	8761.9	7870.2	10243.9	8266.3	10122.7	5903	5467.1	5389	5268.9	6691.7	6371.2	4846.4	9910.5	8725.7	9596.4	8755.6	6667.5	5213.3	8700.5	8232	5266.7	5632.5	5801.9	5951.5	8327.4	7637.1	5316.7	4788.2	5164.4	4840	3437.7	3872.5	4496.9	4496.5	5432.2	5113.8	6783.4	6486	3910	5639.5	4877	4255.5	3784.9	6783.3
		7.75	8198.3	7363.3	8219.4	8772.7	7787.8	10162.5	8312.1	10195.6	5916.8	5614.6	5430.6	5256.2	6837.5	6475.7	4878.8	9995.6	8721.3	9644.7	8755.9	6686	5251.1	8768	8341.7	5374.3	5776.1	5847.8	5939.5	8331.9	6842.7	5427.8	4830.5	5220.1	4868.8	3481	3907.5	4572.5	4548.2	5552	5147.6	6846.3	6619.9	4001.2	5665.3	4951.8	4286.3	3799.3	6902.8
		8	8270	7407.2	8320.5	8716.8	7780.1	10115.7	8326.8	10499	5920.7	5666.9	5466.5	5173.5	6831.2	6515.2	4899.8	10235.5	8920.4	10155.4	9032.2	6793	5370.1	8700.5	8286	5419.3	5878.8	5857.7	5997	8277.5	7658.7	5537.8	4940.1	5264.4	4929.1	3573.9	3895	4574.5	4604.1	5600.8	5252.9	6944.2	6695.7	4055.6	5711.4	5017.7	4341.3	3843	7090
		8.25	8401.8	7533.1	8375.5	8711.2	7719.4	10029.4	8411.1	10591.8	5996.3	5746.8	5429.6	5106.2	6898.6	6486	4916.1	10104.8	8834.7	10183.8	9014.8	6765	5374.7	8732.6	8482.7	5483.7	5968.4	5864.5	6028	8428.1	7777.2	5618.6	4968.8	5374.1	5091.5	3617	3992.5	4653.7	4623.6	5586.4	5303.4	7013.4	6728.5	4106.9	5746.5	5074.1	4361.4	3894.2	7268.7
		8.5	8500.3	7787.6	8402.4	8737.4	7699.2	9976.3	8434.9	10699.4	5987.7	5848.5	5322.4	5068.8	7054.6	6591.4	4924.3	10195.7	8736.5	10136.5	8989.7	6760.7	5387.4	8714.2	8499.2	5453.2	5960.1	5885.5	6104.8	8530.9	7659.7	5682.8	5022.8	5378	5092.2	3576.7	4068.3	4693.2	4673.3	5653.7	5320.3	6922	6785.3	3967.3	5807.2	5141.7	4402.4	3958.7	7442.1
		8.75	8533.6	8233.1	8066.6	8749.7	7677.4	10005.1	8305.1	10771	5964.2	5889.7	5264.6	4962.7	7072.7	6588	4892.1	10333.9	8899.1	10406.7	9093.6	6775.7	5463.8	8606.4	8442.5	5506	6063.2	5931.9	6026.2	8673.1	7411.5	5779.2	5068.3	5345.5	5082.7	3574.7	4104.3	4730.2	4795.8	5747.5	5501	7312.1	6938.1	4236	5851.2	5229.3	4455.4	3990.8	7720.9
		9	8530.1	8824.6	8508.6	8776.1	7586.7	10024.5	8395.6	10842.5	5964.4	6005.9	5237.1	4867	7234.1	6738.6	4830.7	10265	8839.3	10457.5	8967.1	6837.8	5517.8	8534.1	8349.6	5481.6	6091.6	5973.7	6020.2	8779.3	7342.8	5936.7	5226.5	5560.5	5246.4	3643.1	4221.9	4803.8	4864.4	5768.3	5558.6	7332.2	6955.5	4308.7	5966.1	5299.8	4466.5	4018.4	7880.1
[truncated: 16 more columns]

## Sheet: Fig. 2n
	Fig. 2n
	Dye movement
			Control	no hCG	4-MU		T.test	p value	stars
		N =	29	13	12		Control v no hCG	0.000124474	***
			8530.1	5936.7	5966.1		Control v 4-MU	1.1545e-05	****
			8824.6	5226.5	5299.8
			8508.6	5560.5	4466.5
			8776.1	5246.4	4018.4
			7586.7	3643.1	7880.1
			10024.5	4221.9	5733.5
			8395.6	4803.8	3462.3
			10842.5	4864.4	4678.4
			5964.4	5768.3	3962.6
			6005.9	5558.6	4395
			5237.1	7332.2	4012.1
			4867	6955.5	2918.8
			7234.1	4308.7
			6738.6
			4830.7
			10265
			8839.3
			10457.5
			8967.1
			6837.8
			5517.8
			8534.1
			8349.6
			5481.6
			6091.6
			5973.7
			6020.2
			8779.3
			7342.8
		AVERAGE	7580.13	5340.51	4732.8
