# Supplementary material for: Ex vivo imaging reveals the spatiotemporal control of ovulation
Source: Nat Cell Biol. 2024 Oct 16;26(11):1997–2008. doi: 10.1038/s41556-024-01524-6 (PMC11567896; doi:10.1038/s41556-024-01524-6)
Supplement: Supplementary file 8 — Source data for Fig. 3. [file 41556_2024_1524_MOESM8_ESM.xlsx]

## Sheet: Fig. 3a
	Fig. 3a
	Mifepristone		Repeat 1					Repeat 2								Repeat 1						Repeat 2
			Control_1	Control_2	Control_3	Control_4	Control_5	Control_1	Control_2	Control_3	Control_4	Control_5	Control_6	Control_7	Control_8	Mif_7	Mif_8	Mif_9	Mif_10	Mif_11	Mif_12	Mif_10	Mif_11	Mif_12	Mif_13	Mif_14	Mif_15	Mif_16		Control			Mifepristone
		Time in hours	1	2	3	4	5	6	7	8	9	10	11	12	13	1	2	3	4	5	6	7	8	9	10	11	12	13		AVERAGE	STDEV	SEM	AVERAGE	STDEV	SEM
			100	100	100	100	100	100	100	100	100	100	100	100	100	100	100	100	100	100	100	100	100	100	100	100	100	100		100	4.10232e-15	1.13778e-15	100	4.10232e-15	1.13778e-15
			102.081	103.235	102.342	102.694	102.552	101.52	102.992	101.382	102.481	102.53	101.947	101.189	101.425	102.273	101.942	102.116	102.136	102.152	101.323	101.562	100.982	101.673	101.402	102.033	101.346	100.645		102.182	0.652128	0.180868	101.66	0.503927	0.139764
		7	103.699	106.324	105.035	104.209	104.785	102.128	104.409	102.151	103.817	103.72	101.947	102.08	102.461	104.87	103.883	103.385	103.392	104.017	102.91	102.812	102.161	102.788	102.96	103.049	102.5	100.968		103.597	1.37192	0.380501	103.054	0.946632	0.262548
			105.202	109.559	106.792	106.229	107.815	103.495	105.039	102.919	104.962	105.804	103.009	102.526	103.368	105.519	104.854	105.501	104.899	105.739	104.233	103.438	102.554	103.903	104.05	103.252	103.462	101.774		105.132	2.10624	0.584165	104.091	1.20048	0.332953
			105.896	112.206	108.08	107.407	109.888	104.407	106.299	104.608	106.679	108.185	104.071	103.863	104.922	106.981	105.825	106.488	106.03	107.317	105.688	104.844	103.929	104.647	104.984	103.659	104.231	102.419		106.655	2.4769	0.686969	105.157	1.40674	0.390159
			106.821	114.706	108.665	108.754	111.483	105.623	106.457	105.684	107.443	109.077	104.602	104.755	105.829	108.117	107.767	107.757	107.412	108.465	107.143	105.781	104.715	106.32	106.854	104.675	105.769	102.903		107.684	2.88488	0.800122	106.437	1.62061	0.449476
		8	107.63	115.588	109.602	109.596	113.397	106.535	107.244	106.759	108.969	111.31	106.018	105.944	106.865	109.416	108.738	109.027	108.794	109.182	108.333	107.188	105.305	107.807	107.944	105.894	106.154	104.032		108.881	2.9925	0.829971	107.524	1.69186	0.469236
			108.092	116.471	110.656	110.269	114.195	107.599	107.717	107.68	109.351	112.649	106.549	106.686	107.902	110.227	109.709	110.014	109.925	110.187	109.524	108.125	106.876	109.108	110.125	107.114	107.692	104.839		109.678	3.07339	0.852406	108.728	1.67701	0.46512
			108.902	117.794	110.656	110.606	114.514	107.447	108.661	109.217	110.115	114.286	108.142	108.767	109.197	111.851	110.68	110.437	111.055	111.334	110.185	109.844	108.448	111.152	111.838	108.943	109.231	105.806		110.639	3.03792	0.842567	110.062	1.6681	0.462647
			109.364	116.912	110.422	111.616	114.833	107.903	108.976	109.677	110.115	115.327	108.85	109.658	109.456	112.338	111.65	111.566	111.558	111.908	110.847	110.938	109.823	112.639	113.707	110.163	110.577	107.097		111.008	2.83994	0.787657	111.139	1.60625	0.445494
		9	108.324	117.647	110.539	111.279	116.108	108.511	109.291	110.445	110.878	116.815	109.912	110.847	109.974	113.636	111.65	112.412	111.935	112.339	111.243	112.656	111.002	115.056	115.109	111.179	112.308	108.065		111.582	3.14701	0.872822	112.199	1.82192	0.505309
			107.977	117.353	110.422	111.448	116.108	108.207	110.551	111.214	110.496	117.56	110.265	111.738	110.751	113.961	112.621	112.694	112.814	112.626	111.772	113.906	112.377	116.357	117.29	112.602	112.692	108.548		111.853	3.15102	0.873937	113.097	2.11482	0.586546
			107.746	115.735	109.836	111.111	114.673	109.119	110.709	111.06	110.305	118.006	110.442	113.224	110.751	115.422	112.621	112.976	113.568	113.056	112.302	114.688	112.967	117.286	118.38	113.211	113.846	109.355		111.748	2.87406	0.797121	113.821	2.27792	0.631782
			108.092	115	109.133	111.448	113.876	108.663	111.024	111.521	111.26	118.899	112.035	113.224	110.492	115.747	112.621	113.54	114.07	112.769	112.434	115.469	114.342	119.145	119.782	114.024	114.615	110		111.897	2.89264	0.802274	114.505	2.65176	0.735467
		10	106.936	112.5	108.548	111.616	112.6	108.055	111.181	111.367	110.687	119.94	111.504	114.71	109.715	116.234	112.621	114.245	114.573	112.769	112.831	116.094	115.128	120.074	120.717	114.837	114.808	110.484		111.489	3.28057	0.909866	115.032	2.85337	0.791384
			105.665	109.412	107.963	111.953	111.643	107.143	111.811	111.214	110.687	119.643	112.743	115.602	108.42	116.721	112.621	114.386	114.698	113.199	112.831	117.031	116.11	120.818	121.495	114.837	116.346	110.645		111.069	3.68244	1.02133	115.518	3.10561	0.86134
			104.509	107.059	107.494	110.438	109.888	105.775	111.496	110.906	109.924	119.792	112.035	115.75	107.254	117.045	111.65	115.092	114.698	113.056	113.36	117.5	116.896	121.747	122.274	115.447	116.731	110.806		110.178	4.14746	1.1503	115.869	3.43035	0.951407
			103.468	104.412	106.792	110.269	108.612	105.015	111.496	109.831	108.779	118.75	111.858	115.899	105.311	118.019	111.65	114.245	114.573	112.912	114.153	117.656	117.878	123.048	123.364	115.854	116.923	111.613		109.269	4.51516	1.25228	116.299	3.76602	1.04451
		11	103.121	103.382	106.674	108.586	108.772	103.647	111.024	108.909	108.015	117.262	111.504	116.493	104.145	118.019	111.65	115.233	114.95	112.769	113.228	118.594	119.45	123.234	123.676	115.244	116.923	111.129		108.58	4.63165	1.28459	116.469	4.031	1.118
			102.312	102.353	105.972	106.061	107.815	101.672	110.551	108.449	107.634	115.327	111.15	116.196	102.461	118.344	111.65	115.374	114.824	112.769	113.228	118.281	119.843	123.978	123.676	115.244	117.5	110.968		107.535	4.81057	1.33421	116.591	4.18788	1.16151
			101.04	102.059	105.972	103.535	107.815	99.5441	109.921	108.141	105.725	113.69	110.619	116.345	101.036	118.994	111.65	115.374	115.075	112.912	112.831	118.438	120.825	125.093	124.299	114.837	118.077	111.29		106.573	5.15661	1.43019	116.9	4.53512	1.25782
			100.347	103.088	106.323	100.673	112.919	97.8723	109.449	108.141	104.962	112.649	110.088	116.493	100.259	119.805	110.68	114.669	115.201	112.912	112.434	118.75	121.807	125.093	124.922	116.463	117.308	111.29		106.405	5.78977	1.60579	117.026	4.84295	1.34319
		12	100.578	102.647	111.593	98.6532	113.557	96.3526	108.031	107.22	104.008	111.458	109.027	116.048	99.7409	119.481	110.68	114.528	114.698	113.199	112.302	119.688	122.79	126.022	126.012	116.057	117.308	111.452		106.07	6.22274	1.72588	117.247	5.23111	1.45085

## Sheet: Fig. 3b
	Fig. 3b
	JKC-301		Repeat 1								Repeat 2		Repeat 1								Repeat 2
			Control_1	Control_2	Control_3	Control_4	Control_5	Control_6	Control_7	Control_8	Control_1	Control_2	JCK-301_9	JKC-301_10	JKC-301_11	JKC-301_12	JKC-301_13	JKC-301_14	JKC-301_15	JKC-301_16	JCK-301_3	JKC-301_4	JKC-301_5		Control			JKC-301
		Time in hours	1	2	3	4	5	6	7	8	9	10	1	2	3	4	5	6	7	8	9	10	11		AVERAGE	STDEV	SEM	AVERAGE	STDEV	SEM
			100	100	100	100	100	100	100	100	100	100	100	100	100	100	100	100	100	100	100	100	100		100	0	0	100	0	0
			103.364	102.95	103.367	103.004	104.231	102.901	103.375	102.913	103.704	102.426	102.853	102.96	102.294	103.908	104.054	103.01	103.371	101.466	102.88	103.239	103.556		103.223	0.502125	0.158786	103.054	0.727777	0.219433
		7	105.199	104.658	105.892	106.009	107.052	106.107	106.217	106.149	106.173	104.043	105.705	104.984	104.893	106.039	106.757	105.759	106.367	103.372	105.44	105.466	106.276		105.75	0.87399	0.27638	105.551	0.920366	0.277501
			107.339	106.366	108.249	108.155	109.45	108.702	108.171	108.252	108.519	105.256	107.924	106.386	106.881	108.348	109.459	107.984	108.989	104.985	106.56	107.895	109.414		107.846	1.22201	0.386433	107.711	1.391	0.419401
			109.327	108.075	109.764	110.3	111.566	110.992	110.124	110.194	110.988	105.795	109.826	108.1	109.021	110.302	111.318	109.424	111.236	106.158	108.96	109.717	111.506		109.713	1.68737	0.533594	109.597	1.57126	0.473753
			110.856	109.627	110.943	111.588	112.976	113.13	111.723	111.489	112.222	107.008	111.727	109.813	110.55	112.078	114.02	111.911	112.921	107.625	110.4	112.146	113.598		111.156	1.78391	0.564123	111.526	1.83616	0.553624
		8	111.927	110.404	112.458	112.876	114.104	115.115	113.499	112.945	113.333	107.143	113.312	111.059	111.927	113.677	115.709	113.22	113.858	108.651	111.68	113.158	114.435		112.38	2.22915	0.704919	112.79	1.89349	0.57091
			112.844	110.404	113.468	113.734	115.656	116.183	114.742	113.592	114.568	107.951	114.739	112.617	112.997	114.387	117.399	114.136	115.169	109.531	113.28	114.98	116.527		113.314	2.47328	0.782119	114.16	2.10016	0.633221
			113.609	111.801	115.32	114.592	116.361	117.557	115.808	114.401	115.185	108.625	116.482	113.084	114.373	115.986	118.919	115.314	115.356	110.557	114.08	115.789	117.573		114.326	2.5379	0.802555	115.229	2.23763	0.67467
			113.914	111.801	115.32	115.451	116.643	118.168	116.163	114.563	115.432	109.164	117.75	114.486	114.985	116.163	120.101	115.838	115.73	111.144	115.2	117.004	117.992		114.662	2.56244	0.810313	116.036	2.29162	0.690951
		9	113.914	112.267	115.657	115.88	117.207	119.389	116.519	115.049	115.309	109.704	118.384	114.798	116.055	116.874	121.791	116.361	116.667	111.877	116.16	117.611	118.619		115.089	2.67432	0.845694	116.836	2.46565	0.743423
			113.609	112.578	116.498	115.236	117.63	119.847	117.94	114.563	115.679	109.838	120.127	115.732	116.361	117.584	122.973	116.754	117.041	112.317	116.32	119.028	119.874		115.342	2.8923	0.914626	117.647	2.7937	0.842332
			112.997	112.888	116.33	115.236	117.066	120.611	116.163	114.887	115.062	110.108	121.712	115.732	117.584	117.94	124.662	117.539	117.79	113.343	117.12	119.838	120.502		115.135	2.81203	0.889243	118.524	3.0466	0.918585
			112.997	112.267	116.667	114.592	116.361	120.153	116.519	113.916	113.951	109.973	122.821	116.355	118.807	118.828	125.845	117.932	118.352	113.93	117.6	120.85	121.757		114.739	2.82847	0.89444	119.371	3.27497	0.987441
		10	110.856	111.025	116.33	114.163	116.643	119.847	116.341	113.107	112.963	108.491	124.089	117.445	118.96	119.183	127.365	118.717	119.476	114.223	118.72	121.862	122.594		113.977	3.38411	1.07015	120.24	3.5459	1.06913
			109.174	109.472	115.825	112.876	114.669	118.473	115.453	112.621	110.864	107.143	126.149	118.069	119.725	119.716	128.547	119.764	120.974	115.689	119.68	123.077	123.64		112.657	3.52247	1.1139	121.366	3.69628	1.11447
			106.881	107.143	116.667	112.017	113.399	116.947	114.565	111.165	108.765	104.987	127.417	118.847	121.101	120.604	130.743	120.288	121.348	115.836	120.48	124.089	124.268		111.253	4.20789	1.33065	122.275	4.13308	1.24617
			104.281	104.658	115.488	109.657	111.001	115.878	114.21	109.223	106.667	103.1	128.843	119.938	121.713	120.604	131.926	120.681	121.348	117.009	121.92	125.506	126.151		109.416	4.72191	1.4932	123.24	4.37412	1.31885
		11	102.294	102.174	114.141	109.227	109.168	113.893	112.433	107.443	104.815	100.674	129.952	120.872	123.089	121.314	133.953	121.466	122.097	117.595	122.56	125.911	126.987		107.626	4.9912	1.57836	124.163	4.66617	1.4069
			100.459	99.5342	112.121	108.155	107.475	112.214	111.723	106.796	103.457	97.3046	131.379	121.34	123.547	120.959	134.966	121.99	123.034	117.742	122.72	126.923	127.824		105.924	5.4855	1.73467	124.766	5.03716	1.51876
			99.6942	97.205	110.269	107.94	105.783	109.924	110.302	107.929	103.951	94.4744	132.33	122.118	124.465	121.67	136.149	122.644	123.408	118.475	123.2	128.34	128.452		104.747	5.75536	1.82	125.568	5.20689	1.56994
			99.2355	94.8758	109.764	108.798	106.065	108.092	109.591	109.061	105.432	92.9919	133.281	123.053	125.841	121.492	136.824	123.298	123.783	119.501	123.84	127.935	130.126		104.391	6.34029	2.00498	126.27	5.27519	1.59053
		12	99.2355	94.4099	109.764	109.442	106.065	110.229	109.769	109.709	107.284	92.4528	132.964	123.988	126.758	122.025	137.838	124.084	124.719	119.501	124.32	128.34	130.753		104.836	6.86037	2.16944	126.845	5.28811	1.59443

## Sheet: Fig. 3c
	Fig. 3c
	Mifepristone and JKC-301
			Control	Mifepristone	JKC-301		T.test	p value	stars
		N =	23	13	11		Control v Mifepristone	6.13425e-06	****
			103.121	118.019	129.952		Control v JKC-301	1.29472e-10	****
			103.382	111.65	120.872
			106.674	115.233	123.089
			108.586	114.95	121.314
			108.772	112.769	133.953
			103.647	113.228	121.466
			111.024	118.594	122.097
			108.909	119.45	117.595
			108.015	123.234	122.56
			117.262	123.676	125.911
			111.504	115.244	126.987
			116.493	116.923
			104.145	111.129
			102.294
			102.174
			114.141
			109.228
			109.168
			113.893
			112.433
			107.443
			104.815
			100.674
		AVERAGE	108.165	116.469	124.163

## Sheet: Fig. 3d
	Fig. 3d
	Mifepristone and JKC-301
			Mifepristone		JKC-301						Ovulated	Failed		Total
			Repeat 1	Repeat 2	Repeat 1	Repeat 2	Total			Control	12	2		14
	Control	Ovulated	5	7	8	2	22			Mifepristone	0	14		14
		%	83.3333	87.5	100	100	91.6667
		Failed	1	1	0	0	2			Total	12	16		28
		%	16.6667	12.5	0	0	8.33333
		Total	6	8	8	2	24								YATES CORRECTION
	Mifepristone	Ovulated	0	0			0				Expected numbers		O-E		IO-EI-0.5		(IO-EI-0.5)^2/E
		%	0	0			0				Ovulated	Failed	Ovulated	Failed	Ovulated	Failed	Ovulated	Failed
		Failed	6	8			14			Control	6	8	6	-6	5.5	5.5	5.04167	3.78125
		%	100	100			100			Mifepristone	6	8	-6	6	5.5	5.5	5.04167	3.78125
		Total	6	8			14												chi-squared	DF		P-Value - Yates Corrected		stars
	JKC-301	Ovulated			3	1	4										10.0833	7.5625	17.6458	1		2.7e-05		****
		%			37.5	33.3333	36.3636
		Failed			5	2	7
		%			62.5	66.6667	63.6364															P-Value - Uncorrected
		Total			8	3	11															4.59283e-06
											Ovulated	Failed		Total
										Control	10	0		10
										JKC-301	4	7		11
										Total	14	7		21
															YATES CORRECTION
											Expected numbers		O-E		IO-EI-0.5		(IO-EI-0.5)^2/E
											Ovulated	Failed	Ovulated	Failed	Ovulated	Failed	Ovulated	Failed
										Control	6.66667	3.33333	3.33333	-3.33333	2.83333	2.83333	1.20417	2.40833
										JKC-301	7.33333	3.66667	-3.33333	3.33333	2.83333	2.83333	1.0947	2.18939
																			chi-squared	DF		P-Value - Yates Corrected		stars
																	2.29886	4.59773	6.89659	1		0.008636		*
																						P-Value - Uncorrected
																						0.00200445

## Sheet: Fig. 3e
ID	Description	numerator	denominator	BgRatio	pvalue	p.adjust	qvalue	geneID	Count	geneprop	logpadjust
GO:0007005	mitochondrion organization	124	1972	479/19033	1.26228e-22	6.9804e-19	6.41636e-19	Chchd10/Ndufs7/Hebp2/Afg1l/Aifm2/Timm13/Mapk9/Plscr3/Coa3/Vat1/Wipi1/Pnpt1/Mtfp1/Thg1l/Srebf1/Mief2/Poldip2/Inf2/Siva1/Nubpl/Adck1/Wdr35/Higd2a/Ptcd2/Mipep/Ccar2/Dnajc15/Cox14/Ndufb9/Ndufa6/Tspo/Samm50/Mpv17l/Parl/Pam16/Mrpl39/Sod2/Ndufa11/Ndufaf7/Camkmt/Zfp13/Ndufb10/Bak1/Uqcc2/Alkbh7/Synj2/Acaa2/Timm21/Camk2a/Fas/Ndufs8/Uqcc3/Fxn/Aip/Ndufb8/Prdx3/Bad/Rab29/Cox20/Sdhaf4/Coa5/Ndufb3/Ndufs1/Bok/Nd…	124	6.28803	18.1561
GO:0033108	mitochondrial respiratory chain complex assembly	39	1972	81/19033	7.14544e-18	1.97571e-14	1.81607e-14	Ndufs7/Coa3/Nubpl/Cox14/Ndufb9/Ndufa6/Samm50/Ndufa11/Ndufaf7/Ndufb10/Uqcc2/Timm21/Ndufs8/Uqcc3/Ndufb8/Cox20/Sdhaf4/Coa5/Ndufb3/Ndufs1/Ndufaf1/Ndufaf5/Ndufa8/Oma1/Ndufaf6/Ndufs5/Dmac1/Smim20/Ndufa9/Sdhaf3/Coa4/Ndufab1/Sdhaf1/Tmem126b/Ndufc2/Ndufb7/Ndufaf3/Foxred1/Aifm1	39	1.97769	13.7043
GO:0006091	generation of precursor metabolites and energy	84	1972	399/19033	1.6273e-10	9.99883e-08	9.19089e-08	Chchd10/Ndufs7/Ndufa12/Coq10a/Afg1l/Cisd1/Cyb561/Galk1/Mdh1/Pnpt1/C1qtnf2/Uqcrq/Tefm/Entpd5/Uqcrb/Sdha/Tkt/Dnajc15/Pfkm/Ndufb9/Cyc1/Sod2/Jmjd8/Uqcc2/Ndufv2/Msh2/Tkfc/Ndufs8/Ppp1ca/Uqcc3/Fxn/Ide/Ndufv1/Ndufb8/Idh1/Sdhc/Cox20/Hsd11b1/Sdhaf4/Ndufb3/Ndufs1/Ndufaf1/Atp5c1/Cat/Ndufa8/Slc25a12/Adh5/Acadm/Etfdh/Gale/Sdhb/Pgd/Prdm16/Galt/Vcp/Stoml2/Dnajc30/Gapdh/Etfbkmt/Tpi1/Etfrf1/Suclg1/Dguok/Cavin3/Coq…	84	4.25963	7.00005
GO:0006119	oxidative phosphorylation	35	1972	106/19033	2.10337e-10	1.05742e-07	9.7198e-08	Chchd10/Ndufa12/Afg1l/Uqcrq/Tefm/Uqcrb/Sdha/Dnajc15/Ndufb9/Cyc1/Uqcc2/Ndufv2/Msh2/Ndufs8/Uqcc3/Fxn/Ndufv1/Ndufb8/Sdhc/Ndufs1/Ndufaf1/Atp5c1/Ndufa8/Vcp/Stoml2/Dnajc30/Dguok/Coq7/Nupr1/Ndufc2/Gadd45gip1/Coq9/Uqcrc1/Sdhd/Abcd1	35	1.77485	6.97575
GO:0006979	response to oxidative stress	69	1972	410/19033	3.43572e-05	0.00197912	0.0018192	Ndufa12/Stat6/Aifm2/Gpx4/Mapk9/Cygb/Pnpt1/Thg1l/Rhob/Fos/Ercc6l2/Ripk3/Apex1/Psmb5/Naprt/Ndufa6/Txnrd2/Hmox2/Sod2/Cyp1b1/Ndufs8/Ccs/Capn1/Fxn/Ide/Prdx3/Idh1/Glrx2/Ptgs2/Prdx6/Sirpa/Mapkap1/Cat/Ggt7/Gclm/Casp6/Etfdh/Gpx7/Selenon/Atp13a2/Sigmar1/Xpa/Txn1/Jun/Hspb1/Hsph1/Il6/Mpv17/Mgst1/Htra2/Lig1/Xrcc1/Coq7/Mapk3/Bnip3/Pnkp/Zfp580/Nqo1/Brf2/Gsr/Casp3/Tmem161a/Hyal2/Keap1/Cyp11a1/Pml/Aifm1/Abcd1/G6p…	69	3.49899	2.70353

## Sheet: Fig. 3f
gene	log2FoldChange	contrast
Cnn2	0.14906	time_9_vs_6
Actg1	0.221394	time_9_vs_6
Atp5g1	0.350147	time_9_vs_6
Mrps16	0.57266	time_9_vs_6
Atp5g2	0.399986	time_9_vs_6
Cox14	0.392437	time_9_vs_6
Mrpl14	0.748976	time_9_vs_6
Cox20	0.637076	time_9_vs_6
Ndufaf1	0.550464	time_9_vs_6
Mrps12	0.599819	time_9_vs_6
Sdhaf1	0.53248	time_9_vs_6
Mrpl34	0.767227	time_9_vs_6
Ndufaf3	0.760553	time_9_vs_6
Cnn2	1.08759	time_12_vs_9
Actg1	0.490305	time_12_vs_9
Atp5g1	0.00722471	time_12_vs_9
Mrps16	-0.121685	time_12_vs_9
Atp5g2	0.190085	time_12_vs_9
Cox14	-0.0468007	time_12_vs_9
Mrpl14	-0.1438	time_12_vs_9
Cox20	0.321269	time_12_vs_9
Ndufaf1	-0.41197	time_12_vs_9
Mrps12	-0.279358	time_12_vs_9
Sdhaf1	-0.790226	time_12_vs_9
Mrpl34	-0.156542	time_12_vs_9
Ndufaf3	-0.0256026	time_12_vs_9

## Sheet: Fig. 3g
	Fig. 3g
	FCCP		Repeat 1							Repeat 2								Repeat 1							Repeat 2
			Control_1	Control_2	Control_3	Control_4	Control_5	Control_6	Control_7	Control_1	Control_2	Control_3	Control_4	Control_5	Control_6	Control_7	Control_8	FCCP_8	FCCP_9	FCCP_10	FCCP_11	FCCP_12	FCCP_13	FCCP_14	FCCP_9	FCCP_10	FCCP_11	FCCP_12	FCCP_13	FCCP_14	FCCP_15	FCCP_16		Control			FCCP
		Time in hours	1	2	3	4	5	6	7	8	9	10	11	12	13	14	15	1	2	3	4	5	6	7	8	9	10	11	12	13	14	15		AVERAGE	STDEV	SEM	AVERAGE	STDEV	SEM
			100	100	100	100	100	100	100	100	100	100	100	100	100	100	100	100	100	100	100	100	100	100	100	100	100	100	100	100	100	100		100	3.79801e-15	9.80642e-16	100	5.3712e-15	1.38684e-15
			102.796	103.956	103.931	103.322	104.545	104.057	102.73	102.707	102.261	103.12	102.656	102.083	102.415	102.189	101.619	102.987	102.251	101.948	102.516	101.382	102.721	102.027	102	101.091	102.689	101.005	101.592	100.635	100.76	101.518		102.959	0.844695	0.218099	101.808	0.688472	0.177763
		7	104.794	106.804	106.447	104.545	106.818	106.288	105.29	103.846	103.324	105.052	104.375	103.255	104.67	104.241	103.036	104.286	103.376	102.208	103.145	103.392	104.626	104.054	102	102.319	103.866	102.848	101.274	101.587	101.368	102.657		104.852	1.26589	0.326853	102.867	0.875793	0.226129
			106.525	108.544	108.491	105.944	108.949	108.316	107.679	104.274	104.521	106.241	105.781	104.818	105.475	106.019	103.644	105.195	104.019	102.727	103.564	103.141	105.578	105.405	102.4	103.001	104.034	103.183	101.592	102.381	101.52	103.226		106.348	1.70122	0.439254	103.398	0.86037	0.222147
			108.522	110.601	110.377	106.818	110.511	109.736	110.41	105.84	105.984	107.281	106.875	105.599	105.958	106.977	103.239	106.234	103.215	101.039	103.774	101.759	106.395	105.18	102.533	103.547	104.706	103.685	102.07	102.063	101.52	102.657		107.649	2.26027	0.583598	103.358	1.053	0.271884
			109.854	112.816	111.792	108.217	112.5	111.156	111.775	105.698	106.25	109.212	108.125	107.161	107.085	108.618	103.239	106.234	102.572	101.299	103.983	101.382	106.122	104.505	102.667	103.547	104.37	103.685	101.274	101.587	101.368	102.087		108.9	2.77504	0.716514	103.112	1.18143	0.305043
		8	111.318	114.082	113.836	108.566	113.92	111.765	113.14	106.41	106.649	109.955	109.219	108.073	107.568	109.302	103.441	105.844	102.733	100.519	103.145	100.754	106.531	103.378	102.267	102.865	104.874	103.685	101.911	101.111	101.368	101.328		109.816	3.17211	0.819036	102.821	1.31557	0.339678
			113.715	118.196	116.981	111.364	117.33	113.185	114.164	106.553	106.915	110.996	109.688	108.724	107.568	109.713	103.036	105.584	102.251	100.13	102.516	99.2462	106.259	103.153	101.467	102.729	103.866	102.513	101.274	101.587	101.064	100.569		111.208	4.3873	1.1328	102.28	1.07374	0.277239
			113.182	116.614	115.252	110.315	116.335	113.185	115.7	106.553	107.447	111.887	110.781	109.896	107.89	110.534	103.441	105.974	102.09	100	102.725	99.3719	105.578	103.829	100.933	102.183	104.034	103.35	100	101.111	100.608	99.6205		111.267	3.87809	1.00132	102.094	1.57461	0.406562
			113.182	118.038	115.881	110.839	117.045	113.185	116.382	106.125	107.048	112.779	111.25	111.458	107.729	111.765	103.441	106.104	101.929	100.39	101.887	100	106.122	102.703	100.8	101.364	103.193	102.848	98.8854	100.635	100.152	99.0512		111.743	4.2374	1.09409	101.738	1.57548	0.406788
		9	114.115	118.829	116.352	111.014	117.898	113.59	116.212	106.125	106.782	113.224	111.25	111.979	107.89	111.354	102.632	106.753	102.412	101.688	101.258	101.256	106.939	102.027	100	100.682	102.689	102.68	98.4076	99.5238	99.5441	97.9127		111.95	4.58965	1.18504	101.585	1.77068	0.457188
			113.582	120.253	116.509	111.538	118.04	114.807	116.041	105.128	106.383	113.373	111.25	112.24	108.857	111.081	102.227	106.623	103.055	103.377	100.419	103.894	106.122	101.126	99.2	100.409	102.857	102.178	98.2484	99.2063	98.9362	97.723		112.087	4.92269	1.27103	101.558	1.83359	0.47343
			111.851	120.57	116.981	111.189	117.756	115.01	115.529	103.704	105.585	112.779	110.625	111.979	108.052	112.449	101.822	106.753	104.341	106.104	101.048	107.035	106.122	101.126	99.7333	99.5907	103.697	102.68	98.7261	98.5714	98.6322	96.5844		111.725	5.2393	1.35278	102.05	2.32672	0.600756
			110.919	121.203	116.195	112.238	116.619	115.619	115.188	102.849	104.255	112.63	109.844	112.24	107.407	111.218	101.215	107.143	103.376	106.883	103.774	107.915	105.306	102.027	99.4667	99.1814	103.866	102.513	99.0446	98.0952	98.0243	96.2049		111.309	5.52784	1.42728	102.188	2.49091	0.64315
		10	108.921	121.677	115.094	111.014	115.341	116.024	114.164	101.994	103.191	112.63	109.688	112.37	106.28	109.713	99.7976	106.623	104.662	107.273	106.918	109.925	108.027	102.027	99.8667	99.8636	104.202	103.015	100.796	98.4127	98.9362	97.5332		110.527	5.87721	1.51749	103.205	2.2769	0.587893
			105.992	121.044	114.623	110.49	112.784	116.024	112.287	101.709	101.729	112.63	108.281	111.849	105.475	110.123	98.7854	106.364	103.376	106.883	107.338	110.176	108.163	102.027	99.7333	99.4543	104.706	104.02	101.911	99.0476	100.456	99.241		109.588	5.99449	1.54777	103.526	2.23093	0.576023
			103.063	120.728	113.679	109.266	110.085	116.836	111.433	102.707	100	111.738	106.562	111.328	104.348	109.85	97.3684	106.753	104.823	106.364	109.015	109.925	109.252	102.027	100.8	99.8636	105.21	105.528	103.025	99.2063	102.584	100.38		108.599	6.31313	1.63004	104.317	2.40628	0.6213
			100	119.304	112.264	108.566	107.386	116.633	110.068	100.997	99.2021	110.847	105.312	110.807	103.543	109.986	96.7611	105.974	104.502	105.195	109.853	109.673	107.619	102.928	101.2	100.273	106.05	106.198	103.025	100	104.103	101.139		107.445	6.46209	1.6685	104.515	2.48954	0.642796
		11	96.8043	118.354	110.849	107.168	104.688	116.836	109.044	101.14	98.9362	109.807	104.688	110.807	104.509	109.986	96.9636	105.584	105.788	104.286	110.063	108.92	106.939	103.153	101.867	100.546	105.882	106.198	103.503	100	104.711	101.708		106.705	6.52265	1.68414	104.61	2.3806	0.614669
			95.0732	116.93	110.22	105.42	102.131	116.024	107.679	101.14	98.9362	108.618	104.062	110.417	104.67	111.354	95.9514	105.325	104.019	102.857	109.224	107.412	105.986	102.928	101.867	101.228	106.555	106.365	103.025	100.159	105.015	101.328		105.908	6.60203	1.70464	104.22	2.47896	0.640064
			95.739	114.399	110.22	104.895	101.136	115.213	106.143	101.425	98.9362	108.618	103.75	108.333	104.67	112.449	95.3441	105.065	104.662	102.208	107.966	105.528	105.034	103.604	102	101.501	106.555	105.863	102.229	99.8413	105.015	102.087		105.418	6.23027	1.60865	103.944	2.37231	0.612527
			96.1385	112.975	108.962	103.322	101.562	114.807	106.826	101.14	98.9362	108.47	103.125	107.682	105.314	111.218	96.3563	104.286	104.502	101.558	107.338	104.02	103.673	103.378	101.2	100.955	106.218	105.025	100.955	98.7302	104.103	101.708		105.122	5.72986	1.47944	103.177	2.50496	0.646778
		12	94.9401	112.025	107.862	103.497	102.415	115.01	108.362	100.712	98.5372	108.321	103.906	108.854	105.797	111.628	96.7611	105.584	103.376	100.649	106.289	103.266	103.265	103.604	100.8	101.091	105.882	104.188	99.5223	97.9365	103.647	100.759		105.242	5.84314	1.50869	102.657	2.63055	0.679204

## Sheet: Fig. 3h
	Fig. 3h
	FCCP
			Control	FCCP		T.test	p value	stars
		N =	15	15		Control v FCCP	6.56134e-06	****
			-17.3102	-1.16883
			-0.47468	3.37621
			-5.50314	2.5974
			-3.84615	8.80503
			-13.2102	7.66332
			3.24544	0
			-7.16724	1.12613
			-4.98575	1.86667
			-7.84574	-0.13643
			-3.41753	3.19328
			-6.5625	3.51759
			-1.17188	5.09554
			-3.38164	0.47619
			-1.36799	5.16717
			-5.66802	3.79507
		AVERAGE	-5.24449	3.02496

## Sheet: Fig. 3i
	Fig. 3i
	FCCP
				Repeat 1	Repeat 2	Total			Ovulated	Failed		Treatment
		Control	Ovulated	6	8	14		Control	14	1		15
			%	85.7143	100	93.3333		FCCP	0	15		15
			Failed	1	0	1
			%	14.2857	0	6.66667		Total	14	16		30
			Total	7	8	15
		FCCP	Ovulated	0	0	0							YATES CORRECTION
			%	0	0	0			Expected numbers		O-E		IO-EI-0.5		(IO-EI-0.5)^2/E
			Failed	7	8	15			Ovulated	Failed	Ovulated	Failed	Ovulated	Failed	Ovulated	Failed
			%	100	100	100		Control	7	8	7	-7	6.5	6.5	6.03571	5.28125
			Total	7	8	15		FCCP	7	8	-7	7	6.5	6.5	6.03571	5.28125
																	chi-squared	DF		P-Value - Yates Corrected		stars
															12.0714	10.5625	22.6339	1		< .00001		****
																				P-Value - Uncorrected
																				2.99955e-07

## Sheet: Fig. 3j
ID	Description	numerator	denominator	BgRatio	pvalue	p.adjust	qvalue	geneID	Count	geneprop	logpadjust
GO:0003012	muscle system process	58	1115	409/19033	3.52103e-10	9.50679e-08	7.57949e-08	Myl6/Smtn/Jup/Myl4/Prkca/Anxa6/Adora2b/Tbx2/Rock2/Ndufs6/Mef2c/F2r/Kcnma1/Adk/Gata4/Dock5/Stc1/Fbxo32/Ptk2/Myh11/Slc8a1/Nfatc1/Acta2/Prkg1/Hdac4/Sulf1/Ptgs2/Calcrl/Cacnb2/Kcnd3/Ank2/Camk2d/Fdps/Tpm2/Edn2/Selenon/Htr1d/Ece1/Nr4a3/Tbx3/Cacna2d1/Cacna1c/Foxp1/Lmcd1/Fxyd1/Akap13/Dmpk/Trpm4/Mef2a/Agt/Tmem38a/Ednra/Map2k1/Tpm1/Tmod3/Arhgap42/Flna/Dmd	58	5.20179	7.02197
GO:0007179	transforming growth factor beta receptor signaling pathway	34	1115	173/19033	3.79558e-10	9.76006e-08	7.78141e-08	Cited2/Chst11/Flcn/Nlk/Aspn/Dcp1a/Fermt2/Dab2/Acvrl1/Amhr2/Ptk2/Itgb5/Vasn/Ltbp1/Nrep/Lox/Fbn2/Ldlrad4/Zeb1/Zfp451/Acvr1/Spred1/Thbs1/Bmp2/Pmepa1/Adamtsl2/Smurf1/Emilin1/Htra3/Zyx/Col1a2/Tgfb1i1/Htra1/Snx25	34	3.04933	7.01055
GO:0090257	regulation of muscle system process	40	1115	243/19033	2.78713e-09	6.5437e-07	5.21711e-07	Smtn/Jup/Prkca/Anxa6/Adora2b/Rock2/Mef2c/F2r/Kcnma1/Adk/Gata4/Dock5/Stc1/Fbxo32/Ptk2/Slc8a1/Nfatc1/Prkg1/Hdac4/Ptgs2/Calcrl/Ank2/Camk2d/Fdps/Edn2/Selenon/Ece1/Nr4a3/Cacna1c/Foxp1/Lmcd1/Fxyd1/Dmpk/Trpm4/Mef2a/Agt/Tmem38a/Map2k1/Arhgap42/Dmd	40	3.58744	6.18418
GO:1903034	regulation of response to wounding	29	1115	167/19033	1.27816e-07	1.68343e-05	1.34215e-05	Lrp1/Gja1/Actg1/Grn/Kremen1/F2r/Fermt2/Ptk2/Ano6/Smoc2/Tnfrsf12a/Hbegf/Acta2/Prkg1/Epha4/Thbs1/Serping1/Mdk/Anxa5/Fgf2/Ptn/Xylt1/Vkorc1/Apoe/Cadm4/Clasp2/Ubash3b/Map2k1/Flna	29	2.6009	4.77381
GO:0007015	actin filament organization	51	1115	441/19033	2.70933e-06	0.000166254	0.00013255	Rhobtb1/Arhgap18/Hsp90b1/Actg1/Myo1d/Rock2/Phactr1/Rasa1/Jmy/Ptk2b/Diaph3/Fermt2/Rgcc/Sema5a/Itgb5/Cdc42ep3/Plekhh2/Snx9/Arhgap28/Fhod3/Spire1/Dpysl3/Abl2/F11r/Dstn/Tpm2/Stmn1/Hip1/Baiap2l1/Slit2/Rufy3/Ctnna2/Wasl/Zyx/Capg/Inppl1/Mical2/Pycard/Vasp/Gas2/Dlc1/Cx3cl1/Clasp2/Tpm1/Myo1e/Tmod3/Flna/Sh3kbp1/Arhgap6/Shroom4/Pls3	51	4.57399	3.77923

[truncated: 6 more sheets: Fig. 3k, Fig. 3l, Fig. 3m, Fig. 3n, Fig. 3o, Fig. 3q]
