# Supplementary material for: Ex vivo imaging reveals the spatiotemporal control of ovulation
Source: Nat Cell Biol. 2024 Oct 16;26(11):1997–2008. doi: 10.1038/s41556-024-01524-6 (PMC11567896; doi:10.1038/s41556-024-01524-6)
Supplement: Supplementary file 9 — Source data for Fig. 4. [file 41556_2024_1524_MOESM9_ESM.xlsx]

## Sheet: Fig. 4c
	Fig. 4c
	Follicle width		Repeat 1				Repeat 2							Repeat 3
			F1	F3	F4	F6	F1	F2	F3	F4	F5	F6	F7	F1	F2	F4
		Time	1	2	3	4	5	6	7	8	9	10	11	12	13	14		AVERAGE	STDEV	SEM
		-90	651.804	607.363	562.921	642.916	545.15	554.025	557	622.175	533.3	577.725	551.075	657.725	574.775	521.45		582.815	45.3702	12.1257
		-80	642.916	595.512	554.033	634.027	536.25	554.025	545.15	622.175	533.3	571.8	542.175	660.7	559.95	518.475		576.463	46.0583	12.3096
		-70	636.99	589.586	545.145	625.139	527.375	539.225	542.175	616.25	521.45	568.85	536.25	651.8	551.075	512.55		568.847	46.4389	12.4113
		-60	631.065	580.698	556.996	616.251	521.45	527.375	536.25	616.25	524.4	559.95	524.4	645.875	539.225	506.625		563.344	46.3794	12.3954
		-50	619.214	568.847	551.071	613.288	515.525	533.3	521.45	598.475	524.4	548.1	521.45	639.95	524.4	497.75		555.516	44.9865	12.0231
		-40	613.288	565.884	542.182	604.4	509.6	524.4	524.4	586.625	518.475	536.25	515.525	634.025	512.55	491.825		548.531	44.5064	11.8948
		-30	607.363	562.921	533.294	601.437	509.6	518.475	518.475	577.725	515.525	524.4	515.525	625.15	497.75	485.9		542.396	44.2719	11.8322
		-20	601.437	545.145	521.443	592.549	509.6	500.7	521.45	562.925	509.6	521.45	518.475	628.1	491.825	477		535.836	44.5363	11.9028
		-10	595.512	539.22	503.667	583.661	503.675	491.825	515.525	557	500.7	527.375	509.6	619.225	482.925	462.2		528.008	45.6058	12.1887

## Sheet: Fig. 4d
	Fig. 4d
	Follicle length		Repeat 1				Repeat 2							Repeat 3
			F1	F3	F4	F6	F1	F2	F3	F4	F5	F6	F7	F1	F2	F4
		Time	1	2	3	4	5	6	7	8	9	10	11	12	13	14		AVERAGE	STDEV	SEM
		-90	580.698	595.512	592.549	613.288	586.625	565.875	586.625	601.425	509.6	642.925	548.1	625.15	592.55	539.225		584.296	34.8475	9.31339
		-80	580.698	592.549	583.661	610.325	577.725	548.1	577.725	598.475	500.7	634.025	536.25	619.225	583.65	539.225		577.309	35.8359	9.57753
		-70	577.735	586.623	583.661	601.437	562.925	533.3	568.85	589.575	503.675	625.15	530.325	613.3	574.775	536.25		570.542	34.3509	9.18067
		-60	577.735	586.623	580.698	601.437	551.075	536.25	557	577.725	509.6	619.225	521.45	607.375	565.875	530.325		565.885	33.2174	8.87772
		-50	577.735	592.549	583.653	601.437	542.175	527.375	551.075	565.875	521.45	613.3	515.525	601.425	559.95	527.375		562.921	32.9484	8.80582
		-40	580.698	604.4	592.549	607.363	542.175	521.45	554.025	565.875	533.3	610.325	518.475	604.4	551.075	533.3		565.672	33.8091	9.03587
		-30	589.586	613.288	613.288	610.325	548.1	509.6	559.95	565.875	545.15	625.15	518.475	610.325	542.175	542.175		570.962	38.7087	10.3453
		-20	595.512	622.176	634.027	628.102	565.875	515.525	583.65	571.8	557	645.875	536.25	616.25	533.3	557		583.024	41.4801	11.086
		-10	604.4	642.916	636.99	654.767	586.625	548.1	583.65	583.65	562.925	648.85	551.075	634.025	548.1	580.7		597.627	39.1598	10.4659

## Sheet: Fig. 4e
	Fig. 4e
	Follicle length/width		Repeat 1				Repeat 2							Repeat 3
			F1	F3	F4	F6	F1	F2	F3	F4	F5	F6	F7	F1	F2	F4
		Time	1	2	3	4	5	6	7	8	9	10	11	12	13	14		AVERAGE	STDEV	SEM
		-90	0.890909	0.980488	1.05263	0.953917	1.07608	1.02139	1.05319	0.966649	0.95556	1.11286	0.994601	0.950473	1.03093	1.03409		1.00527	0.0596692	0.0159473
		-80	0.903226	0.995025	1.05348	0.962617	1.07734	0.989306	1.05975	0.961908	0.938871	1.10882	0.989072	0.937226	1.04233	1.04002		1.00421	0.0604781	0.0161634
		-70	0.906977	0.994975	1.07065	0.962085	1.06741	0.989012	1.0492	0.956714	0.965912	1.09897	0.988951	0.940933	1.04301	1.04624		1.00579	0.0569439	0.0152189
		-60	0.915493	1.0102	1.04255	0.975962	1.05681	1.01683	1.03869	0.937485	0.971777	1.10586	0.994375	0.940391	1.04942	1.04678		1.00733	0.0540771	0.0144527
		-50	0.933014	1.04167	1.05913	0.980676	1.05169	0.98889	1.05681	0.945528	0.994375	1.11896	0.988637	0.9398	1.06779	1.05952		1.01618	0.0564955	0.0150991
		-40	0.94686	1.06806	1.0929	1.0049	1.06392	0.994375	1.05649	0.964628	1.02859	1.13814	1.00572	0.953275	1.07516	1.08433		1.0341	0.0576928	0.015419
		-30	0.970732	1.08947	1.15	1.01478	1.07555	0.982882	1.07999	0.979489	1.05747	1.19212	1.00572	0.976286	1.08925	1.11582		1.05568	0.0697142	0.0186319
		-20	0.990148	1.1413	1.21591	1.06	1.11043	1.02961	1.11928	1.01577	1.09301	1.23861	1.03428	0.981134	1.08433	1.16771		1.09154	0.0798452	0.0213395
		-10	1.01493	1.19231	1.26471	1.12183	1.16469	1.11442	1.13215	1.04785	1.12428	1.23034	1.08139	1.0239	1.13496	1.25638		1.13601	0.0797831	0.0213229

## Sheet: Fig. 4f
	Fig. 4f
	Follicle perimeter		Repeat 1				Repeat 2							Repeat 3
			F1	F3	F4	F6	F1	F2	F3	F4	F5	F6	F7	F1	F2	F4
		Time	1	2	3	4	5	6	7	8	9	10	11	12	13	14		AVERAGE	STDEV	SEM
		-90	2067.9	2134.4	2038.5	2176.9	1979.8	2006.4	2099.6	2136.2	1797.6	2112	1917.7	2171.7	1988.9	1900.4		2037.71	112.408	30.0424
		-80	2054.3	2081	2009.6	2171.7	1981.6	1995.3	2077.4	2089.4	1788.9	2085.2	1906.9	2150.5	1963.8	1894.2		2017.84	105.471	28.1883
		-70	2051.6	2101.9	1988.7	2141.7	1930	1974	2063.8	2076.5	1772.9	2074.8	1855.6	2133	1935.9	1859.9		1997.16	113.709	30.3899
		-60	2005.8	2052.4	1984.9	2114.1	1932.1	1975	2031.7	2056.3	1785.7	2051.1	1831.9	2106.1	1913.6	1852.3		1978.07	102.295	27.3394
		-50	2024	2049.9	1976.9	2112.8	1898.2	1979.2	1995	2018.3	1802.5	2047.6	1821.7	2100.2	1873.5	1832.8		1966.61	103.38	27.6294
		-40	2014.6	2047.2	1990.2	2102.6	1931.4	1924.2	2010.2	2001.9	1809.1	2012.3	1820.7	2097.7	1864.8	1827.5		1961.03	99.4923	26.5904
		-30	2028.5	2074.3	2008	2095	1934.6	1915.1	2019.6	1979.9	1824.4	2015.5	1826.7	2101.6	1836.2	1833.2		1963.76	102.052	27.2745
		-20	2036.9	2045.7	2035.6	2119.4	1972.7	1849.8	2006.3	1961.7	1837	2030.5	1819.3	2114.8	1795	1835.9		1961.47	112.758	30.136
		-10	2051.5	2070.9	2018.1	2225.9	1979.4	1927.2	2022.3	1968.1	1818.2	2038.5	1838.1	2116.2	1790.1	1897		1982.96	121.252	32.4061

## Sheet: Fig. 4g
	Fig. 4g
	Follicle wall thickness
			Repeat 1		Repeat 2	Repeat 3	Repeat 4		Repeat 5					Repeat 6
			F7	F8	F8	F5	F7	F8	F1	F2	F3	F4	F7	F7	F8	F9
		Time	1	2	3	4	5	6	7	8	9	10	11	12	13	14		AVERAGE	STDEV	SEM
		-90	65	61.8	94.6	48.6	36.2	80	75	76.8	59.6	56	41.4	71	104.2	84.2		68.1714	19.4474	5.19754
		-80	62.2	63.2	93.4	47	25.6	80.2	70.4	73.4	60.2	50.4	36.2	60	100	82		64.5857	20.8049	5.56036
		-70	62.4	60.2	92.4	45.2	21.8	64.2	64.6	68	55.8	44.4	31.2	49.4	89.8	81.6		59.3571	20.3588	5.44112
		-60	60.4	73	68.4	46.8	22.6	64.4	57.8	65.8	54.2	35.4	27	42.4	67	66.6		53.7	16.2789	4.35071
		-50	55.8	65.8	56	39.4	19.6	64	52.4	56	50	31.4	25.2	38.4	45.8	57		46.9143	14.2031	3.79593
		-40	51.4	53	41.4	36	13.6	29.8	45.6	48	39.8	27.8	24.6	33.6	30.2	60.2		38.2143	12.7089	3.3966
		-30	42.6	36.2	33.6	34	11.8	17.8	32.8	39.2	36.2	26.4	22.4	26.6	20.8	55.6		31.1429	11.2358	3.00289
		-20	39	17.4	26.2	27.8	11.8	17.6	25.8	29.6	27	26.6	24.8	21.8	15.8	24		23.9429	6.79748	1.8167
		-10	33.6	14.2	15.6	25	10.8	12.2	21.8	19.8	18.4	17	24.8	14.4	14.8	11.2		18.1143	6.39938	1.71031

## Sheet: Fig. 4i
	Fig. 4i
	Theca thickness
			0 hours		6 hours		9 hours			T.test	p value	stars
			Rest	Rupture	Rest	Rupture	Follicle	Rupture		Rest v rupture 0 hours	0.00293	***
		N =	13	13	13	13	12	12		Rest v rupture 6 hours	2.77204e-05	****
		Repeat 1	11.4	4.2	13.4	7.6	12.4	5.2		Rest v rupture 9 hours	0.000240731	****
			8.6	4	11	6.6	10.4	5.6
			12.2	9.6	11	9.6	10.4	5.2
			12.6	8.8	17	14.2	16	9
		Repeat 2	20.6	10.6	19.6	9	24.2	12
			23.2	18.2	23	10.2	23	10.2
			26	12	26.8	5	28	9.4
		Repeat 3	17.6	13.2	14.6	10	17.2	9.8
			22.8	18.6	22.4	9.8	19.8	7.2
			20.4	8	19	13.6
			22.8	18.6	23.6	9.8	24.6	7.8
			24.8	7.8	29.2	9.6	25.8	20.6
		Repeat 4	11.6	7.2	13.6	9.4	12.2	4
		AVERAGE	18.0462	10.8308	18.7846	9.56923	18.6667	8.83333
