# Supplementary material for: Ex vivo imaging reveals the spatiotemporal control of ovulation
Source: Nat Cell Biol. 2024 Oct 16;26(11):1997–2008. doi: 10.1038/s41556-024-01524-6 (PMC11567896; doi:10.1038/s41556-024-01524-6)
Supplement: Supplementary file 10 — Source data for Fig. 5. [file 41556_2024_1524_MOESM10_ESM.xlsx]

## Sheet: Fig. 5c
	Fig. 5c
	Rupture timing
	N =	Liquid rupture	Cellular rupture
	1	70	40	Repeat 1
	2	60	20
	3	56.25	11.25	Repeat 2
	4	135	11.666
	5	30.75	20.5
	6	41	0
	7	20.5	12.8
	8	34.998	46.664	Repeat 3
	9	116.66	11.666
	10	69.996	23.332
	11	81.662	34.998
	12	93.328	10.25
	13	82.5	41.25	Repeat 4
	14	68.75	41.25
	15	68.75	11.3
	16	38.4	10
	17	50	20	Repeat 5
	18	80	10
	19	30	20	Repeat 6
	20	80	13.75
	21	33.9		Repeat 7
	AVERAGE	63.9259	20.5338
	STDEV	29.4234	13.2224
