# Supplementary material for: Ex vivo imaging reveals the spatiotemporal control of ovulation
Source: Nat Cell Biol. 2024 Oct 16;26(11):1997–2008. doi: 10.1038/s41556-024-01524-6 (PMC11567896; doi:10.1038/s41556-024-01524-6)
Supplement: Supplementary file 11 — Source data for Extended Data Fig. 2. [file 41556_2024_1524_MOESM11_ESM.xlsx]

## Sheet: Ext. Data Fig. 2a
bio_ident	type	count	freq
Early-ovulation granulosa cells	Ex vivo	4269	0.371185
Early-ovulation granulosa cells	In vivo	7232	0.628815
Early-ovulation cumulus granulosa cells	Ex vivo	860	0.312614
Early-ovulation cumulus granulosa cells	In vivo	1891	0.687386
Mid-ovulation granulosa cells	Ex vivo	9946	0.504003
Mid-ovulation granulosa cells	In vivo	9788	0.495997
Late-ovulation granulosa cells	Ex vivo	7711	0.507102
Late-ovulation granulosa cells	In vivo	7495	0.492898
Late-ovulation mitotic granulosa cells	Ex vivo	3158	0.513079
Late-ovulation mitotic granulosa cells	In vivo	2997	0.486921
Late-ovulation cumulus granulosa cells	Ex vivo	2792	0.573895
Late-ovulation cumulus granulosa cells	In vivo	2073	0.426105
Luteinising granulosa cells	In vivo	231	1
Preantral granulosa cells	Ex vivo	403	0.206667
Preantral granulosa cells	In vivo	1547	0.793333
Smooth muscle cells	Ex vivo	7053	0.460349
Smooth muscle cells	In vivo	8268	0.539651
Mitotic smooth muscle cells	Ex vivo	1087	0.796337
Mitotic smooth muscle cells	In vivo	278	0.203663
Steroidogenic theca cells	Ex vivo	865	0.397701
Steroidogenic theca cells	In vivo	1310	0.602299
Pericytes	Ex vivo	815	0.539021
Pericytes	In vivo	697	0.460979
Endothelial cells	Ex vivo	720	0.534125
Endothelial cells	In vivo	628	0.465875
Epithelial cells	Ex vivo	112	0.518519
Epithelial cells	In vivo	104	0.481481
Immune cells	Ex vivo	62	0.145882
Immune cells	In vivo	363	0.854118

## Sheet: Ext. Data Fig. 2b
bio_ident	time	count	freq
Early-ovulation granulosa cells	3	7648	0.664986
Early-ovulation granulosa cells	6	3499	0.304234
Early-ovulation granulosa cells	9	4	0.000347796
Early-ovulation granulosa cells	12	350	0.0304321
Early-ovulation cumulus granulosa cells	3	1261	0.458379
Early-ovulation cumulus granulosa cells	6	1064	0.386768
Early-ovulation cumulus granulosa cells	9	57	0.0207197
Early-ovulation cumulus granulosa cells	12	369	0.134133
Mid-ovulation granulosa cells	3	3	0.000152022
Mid-ovulation granulosa cells	6	5819	0.294872
Mid-ovulation granulosa cells	9	12369	0.626786
Mid-ovulation granulosa cells	12	1543	0.0781899
Late-ovulation granulosa cells	3	170	0.0111798
Late-ovulation granulosa cells	6	966	0.0635276
Late-ovulation granulosa cells	9	2609	0.171577
Late-ovulation granulosa cells	12	11461	0.753716
Late-ovulation mitotic granulosa cells	3	163	0.0264825
Late-ovulation mitotic granulosa cells	6	1304	0.21186
Late-ovulation mitotic granulosa cells	9	2601	0.422583
Late-ovulation mitotic granulosa cells	12	2087	0.339074
Late-ovulation cumulus granulosa cells	3	46	0.00945529
Late-ovulation cumulus granulosa cells	6	1386	0.284892
Late-ovulation cumulus granulosa cells	9	1792	0.368345
Late-ovulation cumulus granulosa cells	12	1641	0.337307
Luteinising granulosa cells	6	7	0.030303
Luteinising granulosa cells	9	25	0.108225
Luteinising granulosa cells	12	199	0.861472
Preantral granulosa cells	3	413	0.211795
Preantral granulosa cells	6	184	0.094359
Preantral granulosa cells	9	582	0.298462
Preantral granulosa cells	12	771	0.395385
Smooth muscle cells	3	2592	0.16918
Smooth muscle cells	6	3421	0.223288
Smooth muscle cells	9	4004	0.261341
Smooth muscle cells	12	5304	0.346192
Mitotic smooth muscle cells	3	245	0.179487
Mitotic smooth muscle cells	6	279	0.204396
Mitotic smooth muscle cells	9	348	0.254945
Mitotic smooth muscle cells	12	493	0.361172
Steroidogenic theca cells	3	360	0.165517
Steroidogenic theca cells	6	440	0.202299
Steroidogenic theca cells	9	512	0.235402
Steroidogenic theca cells	12	863	0.396782
Pericytes	3	250	0.165344
Pericytes	6	330	0.218254
Pericytes	9	397	0.262566
Pericytes	12	535	0.353836
Endothelial cells	3	259	0.192136
Endothelial cells	6	234	0.173591
Endothelial cells	9	431	0.319733
Endothelial cells	12	424	0.31454
Epithelial cells	3	42	0.194444
Epithelial cells	6	46	0.212963
Epithelial cells	9	63	0.291667
Epithelial cells	12	65	0.300926
Immune cells	3	48	0.112941
Immune cells	6	85	0.2
Immune cells	9	130	0.305882
Immune cells	12	162	0.381176
