# Supplementary material for: Ex vivo imaging reveals the spatiotemporal control of ovulation
Source: Nat Cell Biol. 2024 Oct 16;26(11):1997–2008. doi: 10.1038/s41556-024-01524-6 (PMC11567896; doi:10.1038/s41556-024-01524-6)
Supplement: Supplementary file 12 — Source data for Extended Data Fig. 3. [file 41556_2024_1524_MOESM12_ESM.xlsx]

## Sheet: Ext. Data Fig. 3a
value	time	gene
3.67026	0	Pgr
4.52329	0	Pgr
2.31991	0	Pgr
4.41043	0	Pgr
4.83648	0	Pgr
3.27174	0	Pgr
1.51152e-05	0	Pgr
3.18582	0	Pgr
0.780532	0	Pgr
1.05419	0	Pgr
5.16834	0	Pgr
2.62496	0	Pgr
4.72154	0	Pgr
4.00462	0	Pgr
4.05194	0	Pgr
1.85621	0	Pgr
2.61875	0	Pgr
4.53921	0	Pgr
3.53593	0	Pgr
1.32011e-05	0	Pgr
4.50892	0	Pgr
4.32514	0	Pgr
5.13816	0	Pgr
1.21467e-05	0	Pgr
4.25535	0	Pgr
4.1283	0	Pgr
1.41122	0	Pgr
4.24158	0	Pgr
1.00051	0	Pgr
4.60226	0	Pgr
4.54303	0	Pgr
1.44109	0	Pgr
4.33233	0	Pgr
3.7917	0	Pgr
5.13331	0	Pgr
4.65041	0	Pgr
0.630706	0	Pgr
1.39223	0	Pgr
5.02749	0	Pgr
5.14907	0	Pgr
4.04026	0	Pgr
3.40096	0	Pgr
4.68014	0	Pgr
3.88693	0	Pgr
0.960055	0	Pgr
4.66822	0	Pgr
4.07049	0	Pgr
4.44257	0	Pgr
3.06967	0	Pgr
6.55648e-06	0	Pgr
2.59637	0	Pgr
4.08746	0	Pgr
1.57573e-05	0	Pgr
3.9395	0	Pgr
0.77612	0	Pgr
4.99098	0	Pgr
4.3272	0	Pgr
5.23762	0	Pgr
4.43454	0	Pgr
4.12783	0	Pgr
-3.67235e-06	0	Pgr
5.21627	0	Pgr
0.472501	0	Pgr
4.34873	0	Pgr
4.86164	0	Pgr
3.78767	0	Pgr
4.92084	0	Pgr
1.03851e-05	0	Pgr
4.63393	0	Pgr
7.20878e-06	0	Pgr
1.48941	0	Pgr
5.03488	0	Pgr
2.09715	0	Pgr
3.51728	0	Pgr
4.44973	0	Pgr
4.96523	0	Pgr
4.49312	0	Pgr
0.422343	0	Pgr
4.76685	0	Pgr
0.663184	0	Pgr
3.8666	0	Pgr
4.63837	0	Pgr
4.08639	0	Pgr
4.78586	0	Pgr
4.51164	0	Pgr
3.79696	0	Pgr
4.63434	0	Pgr
-1.82757e-06	0	Pgr
1.40216	0	Pgr
4.5891	0	Pgr
4.49008	0	Pgr
1.60197	0	Pgr
4.94294	0	Pgr
1.39111e-05	0	Pgr
3.98298	0	Pgr
1.1696	0	Pgr
4.1405	0	Pgr
3.92336	0	Pgr
1.28997	0	Pgr
3.87469	0	Pgr
0.742542	0	Pgr
4.5015	0	Pgr
2.817	0	Pgr
5.19349	0	Pgr
3.22989	0	Pgr
4.81943	0	Pgr
3.93725	0	Pgr
2.8766	0	Pgr
0.974933	0	Pgr
1.19161e-06	0	Pgr
0.794712	0	Pgr
3.80296	0	Pgr
0.760661	0	Pgr
4.30617	0	Pgr
4.64555	0	Pgr
4.21876	0	Pgr
4.73792	0	Pgr
3.59697	0	Pgr
-1.36212e-05	0	Pgr
4.30583	0	Pgr
-1.49363e-05	0	Pgr
4.29844	0	Pgr
4.76759	0	Pgr
1.08124	0	Pgr
4.67	0	Pgr
3.87429	0	Pgr
4.29684	0	Pgr
4.58195	0	Pgr
0.67736	0	Pgr
4.609	0	Pgr
3.43907	0	Pgr
-4.92877e-06	0	Pgr
4.65125	0	Pgr
5.02004	0	Pgr
4.28342	0	Pgr
4.20267	0	Pgr
4.19455	0	Pgr
0.870787	0	Pgr
4.51844	0	Pgr
5.01954	0	Pgr
1.8566	0	Pgr
-8.87679e-06	0	Pgr
4.40078	0	Pgr
4.93711	0	Pgr
2.59922	0	Pgr
4.66094	0	Pgr
3.91187	0	Pgr
1.13606	0	Pgr
6.96863e-06	0	Pgr
1.64481	0	Pgr
-4.06985e-07	0	Pgr
4.17839	0	Pgr
4.29863	0	Pgr
4.04103	0	Pgr
5.20327	0	Pgr
4.69414	0	Pgr
-7.76203e-08	0	Pgr
4.44281	0	Pgr
2.09403	0	Pgr
5.18161	0	Pgr
1.3071	0	Pgr
0.937137	0	Pgr
4.3013	0	Pgr
4.67388	0	Pgr
3.81562	0	Pgr
3.64265	0	Pgr
3.9254	0	Pgr
4.5465e-06	0	Pgr
0.918224	0	Pgr
3.83778	0	Pgr
-2.29778e-06	0	Pgr
0.891047	0	Pgr
3.0316	0	Pgr
0.502562	0	Pgr
3.79479	0	Pgr
4.55478	0	Pgr
-1.44901e-05	0	Pgr
4.44722	0	Pgr
4.82977	0	Pgr
5.19287	0	Pgr
1.51456e-06	0	Pgr
4.57843	0	Pgr
2.38219	0	Pgr
4.25618	0	Pgr
4.32498	0	Pgr
4.85382	0	Pgr
4.65604	0	Pgr
5.60253	0	Pgr
4.41058	0	Pgr
4.35462	0	Pgr
4.03361	0	Pgr
4.50431	0	Pgr
5.05837	0	Pgr
3.58633	0	Pgr
-9.5917e-06	0	Pgr
4.33615	0	Pgr
4.54869	0	Pgr
3.65049	0	Pgr
4.34322	0	Pgr
1.28821e-06	0	Pgr
1.47938	0	Pgr
1.19462	0	Pgr
4.7465	0	Pgr
0.523098	0	Pgr
4.20416	0	Pgr
4.74145	0	Pgr
1.11059	0	Pgr
4.56835	0	Pgr
4.74053	0	Pgr
0.96149	0	Pgr
5.10496	0	Pgr
3.95677	0	Pgr
1.07775e-06	0	Pgr
4.60174	0	Pgr
4.96955	0	Pgr
3.74152e-07	0	Pgr
2.77063	0	Pgr
4.25413	0	Pgr
3.80343	0	Pgr
4.10628	0	Pgr
3.77445	0	Pgr
0.254306	0	Pgr
-5.21796e-06	0	Pgr
4.59842	0	Pgr
5.67446	0	Pgr
4.7548	0	Pgr
5.15668e-06	0	Pgr
4.5581	0	Pgr
4.7314	0	Pgr
1.25024e-05	0	Pgr
2.74194	0	Pgr
1.91815	0	Pgr
4.73733	0	Pgr
4.83786	0	Pgr
4.74048	0	Pgr
4.96141	0	Pgr
4.85185	0	Pgr
2.6708	0	Pgr
5.38646	0	Pgr
4.67057	0	Pgr
4.15096	0	Pgr
1.19011	0	Pgr
1.25848e-05	0	Pgr
0.383343	0	Pgr
1.25521	0	Pgr
1.55563	0	Pgr
5.18672	0	Pgr
4.36897	0	Pgr
4.43413	0	Pgr
4.668	0	Pgr
4.06849	0	Pgr
4.90505e-07	0	Pgr
4.13112	0	Pgr
4.54172	0	Pgr
4.65342	0	Pgr
2.65898	0	Pgr
-7.38441e-06	0	Pgr
4.12632	0	Pgr
-1.0176e-05	0	Pgr
0.861057	0	Pgr
5.52358	0	Pgr
9.69545e-06	0	Pgr
3.99544	0	Pgr
-1.85156e-05	0	Pgr
3.95668	0	Pgr
3.3076	0	Pgr
4.26328	0	Pgr
3.88137	0	Pgr
-2.69993e-05	0	Pgr
4.78979	0	Pgr
4.51133	0	Pgr
4.26441	0	Pgr
5.43358	0	Pgr
1.06637	0	Pgr
-3.9655e-06	0	Pgr
4.90794	0	Pgr
4.70393e-06	0	Pgr
4.14995	0	Pgr
4.53933	0	Pgr
0.842558	0	Pgr
1.66541	0	Pgr
3.40885	0	Pgr
3.76875	0	Pgr
4.90646	0	Pgr
3.82679	0	Pgr
3.32629	0	Pgr
1.17651	0	Pgr
4.58659	0	Pgr
-2.1132e-05	0	Pgr
2.73695e-06	0	Pgr
5.1973	0	Pgr
4.48342	0	Pgr
3.84933	0	Pgr
1.42423	0	Pgr
3.6132	0	Pgr
2.61546	0	Pgr
-1.66261e-06	0	Pgr
4.39497	0	Pgr
5.68433	0	Pgr
4.64988	0	Pgr
2.76065	0	Pgr
4.49697	0	Pgr
4.96627	0	Pgr
4.65112	0	Pgr
4.88172	0	Pgr
4.12711	0	Pgr
3.74038	0	Pgr
4.12513	0	Pgr
4.60975	0	Pgr
0.659133	0	Pgr
4.47108	0	Pgr
3.78863	0	Pgr
4.71533	0	Pgr
4.41143	0	Pgr
5.04553	0	Pgr
-4.16323e-06	0	Pgr
4.7266	0	Pgr
0.292028	0	Pgr
5.10887	0	Pgr
4.96914	0	Pgr
-4.84595e-06	0	Pgr
4.36703	0	Pgr
5.1234	0	Pgr
0.999571	0	Pgr
1.80938e-05	0	Pgr
-8.25328e-06	0	Pgr
4.36372	0	Pgr
0.58505	0	Pgr
3.64619	0	Pgr
3.85057	0	Pgr
7.46772e-06	0	Pgr
4.48404	0	Pgr
-7.72082e-06	0	Pgr
4.45234	0	Pgr
4.15612	0	Pgr
-7.34583e-07	0	Pgr
4.56181	0	Pgr
-1.30668e-05	0	Pgr
4.61076	0	Pgr
3.63228	0	Pgr
1.2636	0	Pgr
1.85508	0	Pgr
-4.34617e-06	0	Pgr
4.52453	0	Pgr
4.27189	0	Pgr
2.75457e-06	0	Pgr
0.539392	0	Pgr
1.58258	0	Pgr
1.24191	0	Pgr
4.94538	0	Pgr
7.24174e-06	0	Pgr
2.09866	0	Pgr
0.66186	0	Pgr
0.964184	0	Pgr
3.90284	0	Pgr
1.18753e-05	0	Pgr
-2.90145e-06	0	Pgr
8.28546e-06	0	Pgr
5.01632	0	Pgr
4.95039	0	Pgr
3.64308	0	Pgr
4.83257	0	Pgr
1.14675	0	Pgr
4.27354	0	Pgr
4.58953	0	Pgr
3.23303	0	Pgr
4.79816	0	Pgr
4.69977	0	Pgr
4.29826	0	Pgr
2.01754	0	Pgr
4.97391	0	Pgr
4.70348	0	Pgr
4.28209	0	Pgr
3.49127	0	Pgr
1.44636e-05	0	Pgr
5.29664	0	Pgr
0.957319	0	Pgr
3.27722	0	Pgr
4.6006	0	Pgr
4.55636	0	Pgr
3.96747	0	Pgr
4.29279	0	Pgr
4.76453	0	Pgr
4.16076	0	Pgr
1.58912	0	Pgr
4.0247	0	Pgr
3.44507	0	Pgr
2.13281	0	Pgr
4.86532	0	Pgr
4.19127	0	Pgr
5.00229	0	Pgr
-3.0187e-06	0	Pgr
4.07559	0	Pgr
-5.49537e-06	0	Pgr
3.58578	0	Pgr
3.83247	0	Pgr
3.82041	0	Pgr
4.54899	0	Pgr
4.29552	0	Pgr
4.3354	0	Pgr
4.3954	0	Pgr
4.34355	0	Pgr
2.60513	0	Pgr
2.38856	0	Pgr
4.0791	0	Pgr
5.42037	0	Pgr
4.35559	0	Pgr
4.2889	0	Pgr
2.97393	0	Pgr
4.4793	0	Pgr
3.94864	0	Pgr
0.426231	0	Pgr
0.939841	0	Pgr
4.84324	0	Pgr
4.94508	0	Pgr
-7.2257e-06	0	Pgr
4.41887	0	Pgr
4.53328	0	Pgr
4.85649	0	Pgr
3.84722	0	Pgr
3.23071	0	Pgr
0.676192	0	Pgr
4.85269	0	Pgr
5.16153	0	Pgr
5.18508	0	Pgr
4.86603	0	Pgr
5.23108	0	Pgr
4.38397e-06	0	Pgr
1.52608e-06	0	Pgr
4.43726	0	Pgr
1.44634	0	Pgr
4.14697	0	Pgr
0.783593	0	Pgr
1.69123	0	Pgr
-4.05267e-07	0	Pgr
1.62615	0	Pgr
4.73302	0	Pgr
3.77085	0	Pgr
3.82667	0	Pgr
4.46422	0	Pgr
3.21977	0	Pgr
3.30536	0	Pgr
4.18015	0	Pgr
0.635733	0	Pgr
0.928804	0	Pgr
3.05129	0	Pgr
3.23913	0	Pgr
3.68788	0	Pgr
4.73455	0	Pgr
5.34867	0	Pgr
4.35084	0	Pgr
1.35974	0	Pgr
1.71007e-06	0	Pgr
1.8563	0	Pgr
2.22087	0	Pgr
4.64617	0	Pgr
3.53432	0	Pgr
0.978397	0	Pgr
0.435893	0	Pgr
5.0679	0	Pgr
4.72144	0	Pgr
4.32925	0	Pgr
0.816533	0	Pgr
3.80242	0	Pgr
4.7964	0	Pgr
1.09669	0	Pgr
1.30912e-05	0	Pgr
4.64137	0	Pgr
3.93363	0	Pgr
5.25784	0	Pgr
4.55521	0	Pgr
4.38984	0	Pgr
4.5123	0	Pgr
3.25494	0	Pgr
3.87227	0	Pgr
4.63317	0	Pgr
3.9509	0	Pgr
2.34774	0	Pgr
3.14795e-06	0	Pgr
3.96327e-06	0	Pgr
3.99914	0	Pgr
4.92925	0	Pgr
4.20414	0	Pgr
-1.46966e-05	0	Pgr
4.28462	0	Pgr
4.54143	0	Pgr
4.21174	0	Pgr
-1.55893e-05	0	Pgr
-5.35588e-06	0	Pgr
0.667607	0	Pgr
0.698075	0	Pgr
0.968925	0	Pgr
3.91491	0	Pgr
4.68378	0	Pgr
4.59658	0	Pgr
1.30966	0	Pgr
4.78937	0	Pgr
4.87997	0	Pgr
2.67548	0	Pgr
4.84033	0	Pgr
4.0189	0	Pgr
0.792376	0	Pgr
3.84756	0	Pgr
4.36602	0	Pgr
3.54125	0	Pgr
5.10735	0	Pgr
2.75813	0	Pgr
4.31049	0	Pgr
4.71223	0	Pgr
0.798433	0	Pgr
4.49378	0	Pgr
4.44952	0	Pgr
0.720364	0	Pgr
3.52067	0	Pgr
4.92967	0	Pgr
4.3671	0	Pgr
1.35498	0	Pgr
4.82851	0	Pgr
5.00138	0	Pgr
4.7273	0	Pgr
4.23353	0	Pgr
4.00172	0	Pgr
3.88621	0	Pgr
4.26207	0	Pgr
4.77375	0	Pgr
4.43893	0	Pgr
4.88214	0	Pgr
3.7377	0	Pgr
4.63512	0	Pgr
1.21207	0	Pgr
5.10576	0	Pgr
4.25019	0	Pgr
0.994668	0	Pgr
2.35225	0	Pgr
5.41572	0	Pgr
4.62338	0	Pgr
4.55565	0	Pgr
4.28068	0	Pgr
4.16188	0	Pgr
4.76784	0	Pgr
4.23023	0	Pgr
5.71126	0	Pgr
3.86602	0	Pgr
1.92295	0	Pgr
0.48173	0	Pgr
4.50883	0	Pgr
2.02322	0	Pgr
1.56484	0	Pgr
4.03461	0	Pgr
4.85107	0	Pgr
4.29797	0	Pgr
3.24771e-06	0	Pgr
2.95622	0	Pgr
2.97254	0	Pgr
4.9383	0	Pgr
5.16768	0	Pgr
1.49281e-05	0	Pgr
4.38821	0	Pgr
4.24119	0	Pgr
0.971218	0	Pgr
3.71666	0	Pgr
3.27416	0	Pgr
4.73722	0	Pgr
0.97852	0	Pgr
4.19611	0	Pgr
4.52309	0	Pgr
3.75566	0	Pgr
4.272	0	Pgr
4.32178	0	Pgr
4.21101	0	Pgr
4.05294	0	Pgr
4.1634	0	Pgr
4.40009	0	Pgr
-1.98301e-05	0	Pgr
-2.196e-06	0	Pgr
5.02748	0	Pgr
3.87073	0	Pgr
4.02738	0	Pgr
4.66112	0	Pgr
1.07405	0	Pgr
5.3571e-07	0	Pgr
4.30188	0	Pgr
4.84233	0	Pgr
4.80224	0	Pgr
4.63079	0	Pgr
5.31171	0	Pgr
4.47409	0	Pgr
5.01025	0	Pgr
3.90799	0	Pgr
1.68572	0	Pgr
4.97437	0	Pgr
1.51947e-06	0	Pgr
5.98511e-06	0	Pgr
4.11511	0	Pgr
3.83253	0	Pgr
1.60327e-06	0	Pgr
3.33564	0	Pgr
2.22034	0	Pgr
3.03897	0	Pgr
5.01356	0	Pgr
4.90624	0	Pgr
3.79814	0	Pgr
9.87653e-06	0	Pgr
4.21834	0	Pgr
3.52736	0	Pgr
1.56407e-05	0	Pgr
4.93883	0	Pgr
4.07579	0	Pgr
3.77183	0	Pgr
2.33844	0	Pgr
1.7313	0	Pgr
0.946081	0	Pgr
4.88363	0	Pgr
1.57428	0	Pgr
4.64852	0	Pgr
4.77375	0	Pgr
4.19175	0	Pgr
2.31513	0	Pgr
4.49532	0	Pgr
2.06599e-06	0	Pgr
3.4968	0	Pgr
4.65986	0	Pgr
4.30277	0	Pgr
4.15131	0	Pgr
4.66723	0	Pgr
4.47663	0	Pgr
-4.32705e-06	0	Pgr
0.948982	0	Pgr
4.68345	0	Pgr
4.45969	0	Pgr
4.0084	0	Pgr
5.74356e-06	0	Pgr
4.70002	0	Pgr
4.73192	0	Pgr
4.4488	0	Pgr
-6.61991e-06	0	Pgr
0.577113	0	Pgr
4.07909	0	Pgr
4.74594	0	Pgr
3.01211	0	Pgr
4.51691	0	Pgr
1.06015	0	Pgr
4.53113	0	Pgr
0.894092	0	Pgr
0.594795	0	Pgr
4.03098	0	Pgr
4.25373	0	Pgr
4.32984	0	Pgr
2.6565	0	Pgr
1.17949	0	Pgr
0.79113	0	Pgr
4.64347	0	Pgr
3.79426	0	Pgr
5.66045	0	Pgr
4.87038	0	Pgr
4.46407	0	Pgr
4.23278	0	Pgr
3.81086	0	Pgr
3.57608	0	Pgr
0.929346	0	Pgr
-5.99182e-06	0	Pgr
0.761259	0	Pgr
4.20591	0	Pgr
2.74995	0	Pgr
4.92037	0	Pgr
4.67582	0	Pgr
1.40223	0	Pgr
4.53452	0	Pgr
4.83605	0	Pgr
2.24023e-07	0	Pgr
4.29819	0	Pgr
2.1387	0	Pgr
4.73853	0	Pgr
4.28373	0	Pgr
4.68987	0	Pgr
4.50923	0	Pgr
3.92846	0	Pgr
4.12445	0	Pgr
1.43318	0	Pgr
4.84539	0	Pgr
4.36884	0	Pgr
4.52852	0	Pgr
4.03303	0	Pgr
3.79839	0	Pgr
3.08878	0	Pgr
4.79404	0	Pgr
-5.75057e-06	0	Pgr
4.36497	0	Pgr
0.826391	0	Pgr
4.60594	0	Pgr
4.57287	0	Pgr
-1.2129e-05	0	Pgr
4.35773	0	Pgr
3.86044	0	Pgr
4.21935	0	Pgr
-5.07848e-06	0	Pgr
3.35562	0	Pgr
1.60664	0	Pgr
4.79096	0	Pgr
3.57727	0	Pgr
4.20203	0	Pgr
4.80172	0	Pgr
5.05511	0	Pgr
4.77173	0	Pgr
5.1527	0	Pgr
-6.35431e-06	0	Pgr
4.09804	0	Pgr
4.33222	0	Pgr
4.27498	0	Pgr
4.71835	0	Pgr
2.72499	0	Pgr
4.31546	0	Pgr
4.67814	0	Pgr
0.377968	0	Pgr
0.712316	0	Pgr
4.56009	0	Pgr
3.93529	0	Pgr
-3.77672e-06	0	Pgr
4.69989	0	Pgr
4.01125	0	Pgr
1.40879	0	Pgr
2.88586	0	Pgr
2.71159	0	Pgr
4.23299	0	Pgr
4.75253	0	Pgr
4.21255	0	Pgr
4.97647	0	Pgr
4.46924	0	Pgr
4.63863	0	Pgr
4.19884	0	Pgr
4.47809	0	Pgr
4.39283	0	Pgr
4.55544	0	Pgr
4.31442	0	Pgr
-3.76347e-06	0	Pgr
5.70652	0	Pgr
4.45933	0	Pgr
3.70179	0	Pgr
1.85135	0	Pgr
4.40669	0	Pgr
4.64923	0	Pgr
4.69307	0	Pgr
1.77989	0	Pgr
4.81643	0	Pgr
2.01468	0	Pgr
2.56001	0	Pgr
-5.32833e-06	0	Pgr
0.65156	0	Pgr
3.76564	0	Pgr
4.34057	0	Pgr
3.87734	0	Pgr
4.80072	0	Pgr
2.61172	0	Pgr
5.1207	0	Pgr
4.97949	0	Pgr
4.80424	0	Pgr
2.26791	0	Pgr
1.29474e-05	0	Pgr
3.85641	0	Pgr
2.04954e-06	0	Pgr
3.24307	0	Pgr
4.81782	0	Pgr
4.67237	0	Pgr
4.71458	0	Pgr
3.92253	0	Pgr
5.12287	0	Pgr
3.86627	0	Pgr
4.64045	0	Pgr
-9.57757e-06	0	Pgr
3.98139	0	Pgr
4.28093	0	Pgr
2.08146	0	Pgr
3.80186	0	Pgr
3.07965	0	Pgr
4.253	0	Pgr
4.50087	0	Pgr
4.68037	0	Pgr
3.48028e-06	0	Pgr
4.9749	0	Pgr
4.4409	0	Pgr
0.395388	0	Pgr
6.75356e-06	0	Pgr
3.28089	0	Pgr
4.47832	0	Pgr
4.13114	0	Pgr
5.0103	0	Pgr
4.54779	0	Pgr
0.715578	0	Pgr
-3.20399e-06	0	Pgr
1.86638e-05	0	Pgr
4.35161	0	Pgr
0.658239	0	Pgr
4.44145	0	Pgr
3.75322	0	Pgr
4.58517	0	Pgr
4.19052	0	Pgr
-2.29297e-05	0	Pgr
4.44725	0	Pgr
0.619279	0	Pgr
3.73007	0	Pgr
4.47224	0	Pgr
2.8878	0	Pgr
3.55823	0	Pgr
1.42032	0	Pgr
-1.36569e-05	0	Pgr
5.02955	0	Pgr
5.13253	0	Pgr
4.70394	0	Pgr
2.64686	0	Pgr
4.45186	0	Pgr
4.36447	0	Pgr
4.35718	0	Pgr
5.14412	0	Pgr
1.44664	0	Pgr
3.92448	0	Pgr
4.29451	0	Pgr
4.69377	0	Pgr
4.67789	0	Pgr
3.53499	0	Pgr
2.85196	0	Pgr
4.68771	0	Pgr
3.82041	0	Pgr
4.14643	0	Pgr
4.42174	0	Pgr
4.25425	0	Pgr
4.64375	0	Pgr
3.81064	0	Pgr
5.05338	0	Pgr
3.44633	0	Pgr
2.8975	0	Pgr
4.12383	0	Pgr
4.06067	0	Pgr
4.00265	0	Pgr
4.17163	0	Pgr
4.50209	0	Pgr
0.705452	0	Pgr
4.84772	0	Pgr
4.778	0	Pgr
4.56278	0	Pgr
4.77013	0	Pgr
4.52957	0	Pgr
1.56878	0	Pgr
1.35164	0	Pgr
4.94192	0	Pgr
1.33442	0	Pgr
4.1752	0	Pgr
5.26716	0	Pgr
-1.24618e-05	0	Pgr
4.64907	0	Pgr
4.94646	0	Pgr
4.14519	0	Pgr
5.02332	0	Pgr
4.66748	0	Pgr
4.2891	0	Pgr
4.61789	0	Pgr
4.84328	0	Pgr
4.40514	0	Pgr
5.05241	0	Pgr
1.18805e-05	0	Pgr
4.71849	0	Pgr
4.44835	0	Pgr
0.952779	0	Pgr
4.64183	0	Pgr
3.68824	0	Pgr
4.32735	0	Pgr
3.76587	0	Pgr
4.75123	0	Pgr
4.96123	0	Pgr
-6.09888e-06	0	Pgr
3.31411	0	Pgr
4.65264	0	Pgr
1.4129	0	Pgr
1.69802e-06	0	Pgr
1.21331	0	Pgr
4.67133	0	Pgr
3.52285	0	Pgr
1.19739	0	Pgr
4.42433	0	Pgr
9.61371e-06	0	Pgr
2.74598	0	Pgr
4.49119	0	Pgr
1.72333e-05	0	Pgr
4.96237	0	Pgr
3.99706	0	Pgr
-1.30231e-05	0	Pgr
4.90973	0	Pgr
2.75717	0	Pgr
4.11722	0	Pgr
2.50511	0	Pgr
1.44996	0	Pgr
-1.91722e-06	0	Pgr
4.19387	0	Pgr
4.70239	0	Pgr
5.05146e-06	0	Pgr
3.83114	0	Pgr
4.46306	0	Pgr
1.20067e-05	0	Pgr
4.46415	0	Pgr
3.42221	0	Pgr
4.07527	0	Pgr
4.66733	0	Pgr
3.96136	0	Pgr
9.64789e-07	0	Pgr
3.75941	0	Pgr
5.15239	0	Pgr
5.25485	0	Pgr
1.58398	0	Pgr
4.93804	0	Pgr
4.58272	0	Pgr
-1.55782e-05	0	Pgr
2.87173	0	Pgr
4.89074	0	Pgr
1.25862e-05	0	Pgr
3.63878	0	Pgr
1.11545e-05	0	Pgr
4.44413	0	Pgr
3.53287	0	Pgr
3.46417	0	Pgr
4.44644	0	Pgr
0.744147	0	Pgr
4.91656	0	Pgr
4.99201	0	Pgr
-1.61431e-05	0	Pgr
4.54442	0	Pgr
1.87176	0	Pgr
1.76475	0	Pgr
4.35671	0	Pgr
-2.48288e-06	0	Pgr
5.46717	0	Pgr
3.94846	0	Pgr
4.25113	0	Pgr
4.54837	0	Pgr
6.08275e-06	0	Pgr
3.43358	0	Pgr
4.82974	0	Pgr
3.08545	0	Pgr
5.02946e-06	0	Pgr
0.945529	0	Pgr
4.93537	0	Pgr
3.80183	0	Pgr
1.82656	0	Pgr
4.49764	0	Pgr
4.59846	0	Pgr
4.18166	0	Pgr
0.957844	0	Pgr
3.87357	0	Pgr
3.91773	0	Pgr
4.29602	0	Pgr
4.33569	0	Pgr
4.05931	0	Pgr
4.93666	0	Pgr
1.79821	0	Pgr
1.17917	0	Pgr
5.26421	0	Pgr
1.00752	0	Pgr
4.79897	0	Pgr
2.6428	0	Pgr
3.08861	0	Pgr
1.29947e-05	0	Pgr
1.40272	0	Pgr
2.11471	0	Pgr
3.61542	0	Pgr
4.74586	0	Pgr
4.66445	0	Pgr
4.07597e-06	0	Pgr
3.73	0	Pgr
4.02128	0	Pgr
3.78535	0	Pgr
4.87331	0	Pgr
2.44777	0	Pgr
4.76385	0	Pgr
4.70413	0	Pgr
3.07661	0	Pgr
4.84142	0	Pgr
4.29953	0	Pgr
2.20425	0	Pgr
4.76238	0	Pgr
4.49963	0	Pgr
4.84402	0	Pgr
4.67054	0	Pgr
0.580462	0	Pgr
4.6131	0	Pgr
1.51843	0	Pgr
3.65241	0	Pgr
3.4697	0	Pgr
4.63419	0	Pgr
4.09449	0	Pgr
3.08035	0	Pgr
5.24444	0	Pgr
4.22015	0	Pgr
3.39451	0	Pgr
3.77403	0	Pgr
3.60954	0	Pgr
1.05983e-05	0	Pgr
2.18917	0	Pgr
5.30681	0	Pgr
0.905445	0	Pgr
4.84786	0	Pgr
-1.36684e-05	0	Pgr
5.18612	0	Pgr
4.44098	0	Pgr
4.753	0	Pgr
4.80991	0	Pgr
5.01144	0	Pgr
3.91247	0	Pgr
4.92382	0	Pgr
1.15497	0	Pgr
4.21038	0	Pgr
4.82342	0	Pgr
7.98585e-06	0	Pgr
-2.98456e-06	0	Pgr
4.34905	0	Pgr
1.02432	0	Pgr
4.27944	0	Pgr
3.80391	0	Pgr
3.80987	0	Pgr
2.43288	0	Pgr
4.85958	0	Pgr
3.64421	0	Pgr
4.46346	0	Pgr
4.36039	0	Pgr
1.65064	0	Pgr
4.39713	0	Pgr
4.50148	0	Pgr
0.614853	0	Pgr
4.02039	0	Pgr
0.421306	0	Pgr
4.88241	0	Pgr
1.41386	0	Pgr
4.07632	0	Pgr
3.24165	0	Pgr
1.30618	0	Pgr
2.62623e-06	0	Pgr
4.42355	0	Pgr
4.67092	0	Pgr
3.27421	0	Pgr
0.863585	0	Pgr
3.77634	0	Pgr
4.40635	0	Pgr
3.59086	0	Pgr
4.3849	0	Pgr
4.13239	0	Pgr
3.56736	0	Pgr
3.9008	0	Pgr
4.98538	0	Pgr
4.3869	0	Pgr
4.27281	0	Pgr
3.69229	0	Pgr
1.04194	0	Pgr
4.41111	0	Pgr
3.23564	0	Pgr
4.05429	0	Pgr
4.05259	0	Pgr
4.6335	0	Pgr
1.40474	0	Pgr
4.30748	0	Pgr
3.90526	0	Pgr
4.40121	0	Pgr
4.22278	0	Pgr
2.62911	0	Pgr
4.5795	0	Pgr
4.86156	0	Pgr
3.9421	0	Pgr
0.811252	0	Pgr
2.79893	0	Pgr
3.23447	0	Pgr
4.13832e-07	0	Pgr
0.638949	0	Pgr
4.08636	0	Pgr
4.92704	0	Pgr
4.43424	0	Pgr
4.13865	0	Pgr
4.85187	0	Pgr
1.67732e-06	0	Pgr
3.75957	0	Pgr
4.55238	0	Pgr
-1.56872e-06	0	Pgr
-2.03338e-05	0	Pgr
0.696429	0	Pgr
4.14885	0	Pgr
3.98133	0	Pgr
3.13196	0	Pgr
0.373496	0	Pgr
1.80143	0	Pgr
4.19386	0	Pgr
0.369599	0	Pgr
3.99564	0	Pgr
3.27645	0	Pgr
4.04529	0	Pgr
4.72184	0	Pgr
4.49688	0	Pgr
5.24594	0	Pgr
1.98712	0	Pgr
4.01108	0	Pgr
2.00587	0	Pgr
4.56398	0	Pgr
4.89771	0	Pgr
3.79384	0	Pgr
0.833364	0	Pgr
4.16129	0	Pgr
4.34374	0	Pgr
4.67157	0	Pgr
1.10938	0	Pgr
3.99376	0	Pgr
1.36249	0	Pgr
3.95346	0	Pgr
4.29016	0	Pgr
4.11964	0	Pgr
1.58298	0	Pgr
3.86683	0	Pgr
4.28993	0	Pgr
6.86779e-06	0	Pgr
5.23831	0	Pgr
3.89904	0	Pgr
4.58008	0	Pgr
-1.14107e-05	0	Pgr
8.02499e-06	0	Pgr
4.39866	0	Pgr
4.23129	0	Pgr
3.89462	0	Pgr
5.6255	0	Pgr
4.16037	0	Pgr
4.93036	0	Pgr
4.43938	0	Pgr
4.22739	0	Pgr
5.1222	0	Pgr
0.594336	0	Pgr
4.94958	0	Pgr
-8.98959e-06	0	Pgr
3.97756	0	Pgr
4.57972	0	Pgr
1.42164	0	Pgr
3.78823	0	Pgr
3.03553	0	Pgr
4.95023	0	Pgr
4.32049	0	Pgr
4.5524	0	Pgr
2.275	0	Pgr
3.55777	0	Pgr
4.33174	0	Pgr
1.7141	0	Pgr
1.0633e-05	0	Pgr
5.07981	0	Pgr
9.51313e-06	0	Pgr
3.44139	0	Pgr
4.40583	0	Pgr
-4.8459e-06	0	Pgr
4.5367	0	Pgr
2.22092	0	Pgr
2.2001	0	Pgr
3.71102	0	Pgr
1.06298e-05	0	Pgr
4.80939	0	Pgr
0.81311	0	Pgr
3.92497	0	Pgr
4.53556	0	Pgr
4.43219	0	Pgr
0.822393	0	Pgr
4.61959	0	Pgr
-2.22725e-05	0	Pgr
3.85593	0	Pgr
2.98356	0	Pgr
4.69675	0	Pgr
4.7476	0	Pgr
4.22673	0	Pgr
5.01694	0	Pgr
3.685	0	Pgr
2.76774	0	Pgr
3.90876	0	Pgr
3.90603	0	Pgr
4.38793	0	Pgr
4.51708	0	Pgr
1.80244e-06	0	Pgr
3.95815	0	Pgr
4.10888	0	Pgr
4.04166	0	Pgr
4.89243	0	Pgr
4.69374	0	Pgr
4.34514	0	Pgr
4.83034	0	Pgr
4.70445	0	Pgr
-1.54533e-05	0	Pgr
3.63615	0	Pgr
-6.29343e-06	0	Pgr
3.68099	0	Pgr
3.25645	0	Pgr
-4.94102e-06	0	Pgr
4.25539	0	Pgr
4.61899	0	Pgr
4.13702	0	Pgr
4.82668	0	Pgr
3.80273	0	Pgr
4.6556	0	Pgr
4.01698	0	Pgr
2.61412	0	Pgr
4.08056	0	Pgr
4.50967	0	Pgr
4.75932	0	Pgr
3.88317	0	Pgr
4.49507	0	Pgr
4.36455	0	Pgr
2.52355	0	Pgr
4.75889	0	Pgr
4.21103	0	Pgr
1.33804	0	Pgr
9.33388e-06	0	Pgr
3.6884	0	Pgr
4.77744	0	Pgr
3.44264	0	Pgr
4.74906	0	Pgr
0.314712	0	Pgr
4.36712	0	Pgr
4.62565	0	Pgr
4.11575	0	Pgr
0.55458	0	Pgr
0.931372	0	Pgr
5.1617	0	Pgr
4.1514	0	Pgr
3.90914e-06	0	Pgr
4.29138	0	Pgr
4.85025	0	Pgr
2.73578	0	Pgr
0.94353	0	Pgr
4.2883	0	Pgr
3.98679	0	Pgr
4.67398	0	Pgr
4.10897	0	Pgr
4.01333	0	Pgr
1.24127	0	Pgr
3.55163	0	Pgr
4.5744	0	Pgr
0.932407	0	Pgr
4.82131	0	Pgr
0.98466	0	Pgr
4.20275	0	Pgr
3.68507	0	Pgr
3.88308	0	Pgr
3.88672	0	Pgr
3.39027	0	Pgr
4.56017	0	Pgr
1.35531	0	Pgr
4.36614	0	Pgr
4.79862	0	Pgr
4.43162	0	Pgr
5.12075	0	Pgr
3.81896	0	Pgr
3.99749	0	Pgr
0.699314	0	Pgr
-2.63797e-06	0	Pgr
4.92555	0	Pgr
3.10673	0	Pgr
4.60722	0	Pgr
4.85724	0	Pgr
4.81063	0	Pgr
3.47174	0	Pgr
4.18946e-07	0	Pgr
3.79896	0	Pgr
3.72663	0	Pgr
4.83648	0	Pgr
4.45402	0	Pgr
2.05562	0	Pgr
4.60112	0	Pgr
3.01127	0	Pgr
4.58649	0	Pgr
3.86038	0	Pgr
3.94439	0	Pgr
2.97455	0	Pgr
4.12466	0	Pgr
3.7485	0	Pgr
5.54928	0	Pgr
4.73997	0	Pgr
4.66692	0	Pgr
-6.02554e-06	0	Pgr
3.833	0	Pgr
5.33407	0	Pgr
4.8445	0	Pgr
3.04322	0	Pgr
1.36502e-05	0	Pgr
4.85922	0	Pgr
5.18237	0	Pgr
3.83	0	Pgr
-8.18324e-06	0	Pgr
4.64819	0	Pgr
4.46074	0	Pgr
4.00784	0	Pgr
5.22977	0	Pgr
2.00078e-05	0	Pgr
4.45361	0	Pgr
4.99852	0	Pgr
3.51515	0	Pgr
4.65772	0	Pgr
4.2395	0	Pgr
3.39444	0	Pgr
4.81339	0	Pgr
4.72905	0	Pgr
5.21783	0	Pgr
4.12517	0	Pgr
4.83138	0	Pgr
4.21476	0	Pgr
4.87498	0	Pgr
4.35845	0	Pgr
4.99883	0	Pgr
4.06821	0	Pgr
1.01803	0	Pgr
0.865448	0	Pgr
0.69237	0	Pgr
4.15018	0	Pgr
1.40961	0	Pgr
4.90178	0	Pgr
-1.64595e-05	0	Pgr
2.41319	0	Pgr
4.38261	0	Pgr
4.20737	0	Pgr
1.07303	0	Pgr
2.81541	0	Pgr
4.15464	0	Pgr
4.66085	0	Pgr
4.59691	0	Pgr
1.23413e-05	0	Pgr
4.40959	0	Pgr
4.71414	0	Pgr
3.67193	0	Pgr
3.44433	0	Pgr
3.94391	0	Pgr
4.93956	0	Pgr
4.45866	0	Pgr
4.61615	0	Pgr
4.91688	0	Pgr
3.66095	0	Pgr
4.24433	0	Pgr
3.27252	0	Pgr
4.93171	0	Pgr
4.77297	0	Pgr
4.65814	0	Pgr
1.64328	0	Pgr
4.70488	0	Pgr
4.0251	0	Pgr
0.221756	0	Pgr
3.50759	0	Pgr
1.40231	0	Pgr
3.63505	0	Pgr
4.76033	0	Pgr
4.87493	0	Pgr
4.38672	0	Pgr
1.1052	0	Pgr
4.04285	0	Pgr
2.02416	0	Pgr
3.88301	0	Pgr
4.63612	0	Pgr
4.67255	0	Pgr
0.551582	0	Pgr
4.52276	0	Pgr
2.92158	0	Pgr
3.89585	0	Pgr
4.40183	0	Pgr
3.86459	0	Pgr
0.750668	0	Pgr
4.81461	0	Pgr
4.23743	0	Pgr
4.58742	0	Pgr
3.93538	0	Pgr
4.35793	0	Pgr
1.34602e-05	0	Pgr
1.78953	0	Pgr
3.91008	0	Pgr
4.34557	0	Pgr
1.60548	0	Pgr
4.32432	0	Pgr
2.73551	0	Pgr
3.70988	0	Pgr
5.09188	0	Pgr
4.59745	0	Pgr
-1.6006e-05	0	Pgr
3.28011	0	Pgr
1.20107	0	Pgr
-2.30573e-06	0	Pgr
2.55568	0	Pgr
0.953886	0	Pgr
1.6808	0	Pgr
0.84823	0	Pgr
1.16381	0	Pgr
4.73454	0	Pgr
4.50198	0	Pgr
9.44618e-06	0	Pgr
3.94315	0	Pgr
4.82253	0	Pgr
1.61246	0	Pgr
-7.05618e-06	0	Pgr
1.21388	0	Pgr
4.80833	0	Pgr
4.15782	0	Pgr
4.00219	0	Pgr
4.60067	0	Pgr
3.9337	0	Pgr
4.09163e-06	0	Pgr
3.38835	0	Pgr
4.96609	0	Pgr
2.32614	0	Pgr
4.88768	0	Pgr
0.563386	0	Pgr
4.92314	0	Pgr
4.04344	0	Pgr
4.71468	0	Pgr
4.36682	0	Pgr
3.39115	0	Pgr
1.18205	0	Pgr
4.08634	0	Pgr
4.16355	0	Pgr
1.09948	0	Pgr
0.867722	0	Pgr
4.74703	0	Pgr
3.72834	0	Pgr
4.40886	0	Pgr
-5.33306e-06	0	Pgr
3.83216	0	Pgr
3.48597	0	Pgr
2.85958	0	Pgr
3.90139	0	Pgr
4.84037	0	Pgr
4.59688	0	Pgr
4.15353	0	Pgr
1.50501	0	Pgr
0.902756	0	Pgr
4.21524	0	Pgr
4.86749	0	Pgr
4.76304	0	Pgr
2.78535	0	Pgr
3.60499	0	Pgr
1.35967	0	Pgr
-2.83076e-06	0	Pgr
5.76044	0	Pgr
0.878613	0	Pgr
4.33642	0	Pgr
1.74218	0	Pgr
0.723571	0	Pgr
4.87968e-06	0	Pgr
5.09213	0	Pgr
1.47898	0	Pgr
1.19172e-05	0	Pgr
1.8922	0	Pgr
5.06339	0	Pgr
5.263	0	Pgr
4.23607	0	Pgr
3.8597	0	Pgr
0.739609	0	Pgr
4.36052	0	Pgr
6.86304e-08	0	Pgr
1.18107e-06	0	Pgr
4.62051	0	Pgr
2.5042	0	Pgr
1.64119	0	Pgr
4.34358	0	Pgr
4.81201	0	Pgr
4.59559	0	Pgr
4.13729	0	Pgr
5.18008	0	Pgr
4.82089	0	Pgr
4.82675	0	Pgr
0.834295	0	Pgr
1.22307	0	Pgr
4.7762	0	Pgr
5.27257	0	Pgr
4.82798	0	Pgr
-1.71557e-05	0	Pgr
3.82775	0	Pgr
4.63996	0	Pgr
4.32609	0	Pgr
4.75927	0	Pgr
0.604494	0	Pgr
4.54271	0	Pgr
3.12534	0	Pgr
0.388748	0	Pgr
3.74057	0	Pgr
2.85949	0	Pgr
4.40372	0	Pgr
5.31738	0	Pgr
2.58199	0	Pgr
4.51663	0	Pgr
4.56257	0	Pgr
3.87553	0	Pgr
0.691371	0	Pgr
5.22632	0	Pgr
3.92477	0	Pgr
3.62362	0	Pgr
4.65544	0	Pgr
7.03964e-06	0	Pgr
2.66601	0	Pgr
4.36349	0	Pgr
0.986327	0	Pgr
3.92004	0	Pgr
4.03549	0	Pgr
4.73846	0	Pgr
4.95546	0	Pgr
1.00254e-05	0	Pgr
1.70425	0	Pgr
1.23604e-05	0	Pgr
2.95402e-06	0	Pgr
4.89274	0	Pgr
5.0832	0	Pgr
-1.21041e-05	0	Pgr
3.53781	0	Pgr
4.7694	0	Pgr
0.887979	0	Pgr
3.31274	0	Pgr
0.831181	0	Pgr
1.90982	0	Pgr
0.32593	0	Pgr
0.957523	0	Pgr
4.44608	0	Pgr
0.956864	0	Pgr
4.43796	0	Pgr
3.81608	0	Pgr
4.5781	0	Pgr
4.06806	0	Pgr
4.05418	0	Pgr
3.76631	0	Pgr
1.43901	0	Pgr
3.82634	0	Pgr
4.80067	0	Pgr
4.3401	0	Pgr
4.37466	0	Pgr
2.62276e-05	0	Pgr
4.26994	0	Pgr
3.4118	0	Pgr
4.52632	0	Pgr
1.05645	0	Pgr
4.73458	0	Pgr
-3.44595e-06	0	Pgr
4.21951	0	Pgr
2.49174	0	Pgr
4.58454	0	Pgr
4.32708	0	Pgr
4.05369	0	Pgr
4.60743	0	Pgr
4.40557	0	Pgr
1.56923	0	Pgr
3.9583	0	Pgr
4.75553	0	Pgr
4.94774	0	Pgr
3.70644	0	Pgr
-1.24931e-05	0	Pgr
4.0837	0	Pgr
4.20603	0	Pgr
4.16168	0	Pgr
3.10166	0	Pgr
4.13682	0	Pgr
-4.20362e-06	0	Pgr
4.45851	0	Pgr
3.92379	0	Pgr
2.50252	0	Pgr
4.30196	0	Pgr
3.97086	0	Pgr
4.06988	0	Pgr
2.02118	0	Pgr
4.67888	0	Pgr
4.91887	0	Pgr
4.45269	0	Pgr
4.61822	0	Pgr
1.64827	0	Pgr
3.08539	0	Pgr
5.46886	0	Pgr
3.97172	0	Pgr
4.24834	0	Pgr
1.40914e-05	0	Pgr
1.28271	0	Pgr
1.03416	0	Pgr
1.61853	0	Pgr
4.44322	0	Pgr
3.11311	0	Pgr
4.41083	0	Pgr
4.39743	0	Pgr
1.30507	0	Pgr
3.92498	0	Pgr
4.95068	0	Pgr
4.19354	0	Pgr
1.46886e-05	0	Pgr
2.96206	0	Pgr
2.09388	0	Pgr
1.0128	0	Pgr
4.59409	0	Pgr
-7.63661e-06	0	Pgr
4.5528	0	Pgr
0.314514	0	Pgr
1.60965e-05	0	Pgr
0.872656	0	Pgr
-8.83876e-06	0	Pgr
4.24532	0	Pgr
5.09744	0	Pgr
6.65647e-06	0	Pgr
7.12228e-06	0	Pgr
4.78861	0	Pgr
3.86252	0	Pgr
4.21459	0	Pgr
4.86614	0	Pgr
2.18155	0	Pgr
-2.81577e-06	0	Pgr
4.42474	0	Pgr
4.71369	0	Pgr
1.35	0	Pgr
4.26905	0	Pgr
3.72625	0	Pgr
1.82983	0	Pgr
3.97338	0	Pgr
4.58081	0	Pgr
4.63976	0	Pgr
1.78496e-05	0	Pgr
2.02919	0	Pgr
4.41969	0	Pgr
1.291	0	Pgr
1.8362	0	Pgr
0.788039	0	Pgr
4.99959	0	Pgr
3.94835	0	Pgr
3.65991	0	Pgr
5.26698e-06	0	Pgr
3.97177	0	Pgr
0.672819	0	Pgr
4.53632	0	Pgr
0.843777	0	Pgr
4.55605	0	Pgr
4.78642	0	Pgr
4.80519	0	Pgr
3.82101	0	Pgr
0.628807	0	Pgr
4.79359	0	Pgr
4.08447	0	Pgr
0.497377	0	Pgr
4.62819	0	Pgr
-1.37502e-06	0	Pgr
3.2902	0	Pgr
4.41923	0	Pgr
4.31975	0	Pgr
3.83505	0	Pgr
4.36854	0	Pgr
4.001	0	Pgr
4.75305	0	Pgr
5.28616	0	Pgr
2.86812	0	Pgr
0.751287	0	Pgr
1.63767e-05	0	Pgr
4.59548	0	Pgr
-4.67706e-06	0	Pgr
3.38183	0	Pgr
1.6964e-05	0	Pgr
4.72538	0	Pgr
4.60703	0	Pgr
4.66745	0	Pgr
4.97856	0	Pgr
4.29988	0	Pgr
4.47143	0	Pgr
4.09448	0	Pgr
3.79486	0	Pgr
4.54119	0	Pgr
-4.18607e-06	0	Pgr
4.51038	0	Pgr
4.10682	0	Pgr
0.946656	0	Pgr
4.41971	0	Pgr
-2.79324e-06	0	Pgr
-4.35073e-07	0	Pgr
4.8968	0	Pgr
5.35857	0	Pgr
4.77776	0	Pgr
4.62484	0	Pgr
0.647667	0	Pgr
0.740077	0	Pgr
4.88456	0	Pgr
1.00436	0	Pgr
4.01564	0	Pgr
4.45373	0	Pgr
3.69242	0	Pgr
4.34051	0	Pgr
5.06117	0	Pgr
3.41795	0	Pgr
5.08867	0	Pgr
1.11124	0	Pgr
4.44468	0	Pgr
4.19697	0	Pgr
4.1964	0	Pgr
4.02982	0	Pgr
9.14049e-06	0	Pgr
1.57588	0	Pgr
3.99489	0	Pgr
4.71395	0	Pgr
4.17181	0	Pgr
1.18621e-05	0	Pgr
4.36713	0	Pgr
4.54722	0	Pgr
4.80799	0	Pgr
3.58044	0	Pgr
4.78713	0	Pgr
4.42449	0	Pgr
4.46214	0	Pgr
4.54222	0	Pgr
3.3452	0	Pgr
4.40656	0	Pgr
3.6819	0	Pgr
4.20975	0	Pgr
4.32194	0	Pgr
4.43721	0	Pgr
3.17848	0	Pgr
5.13186	0	Pgr
3.90282	0	Pgr
1.29742	0	Pgr
4.97606	0	Pgr
4.74027	0	Pgr
1.93911e-05	0	Pgr
5.13224	0	Pgr
4.62279	0	Pgr
4.53349	0	Pgr
4.87255	0	Pgr
4.29011	0	Pgr
3.19255	0	Pgr
4.65975	0	Pgr
4.89678	0	Pgr
4.15821	0	Pgr
4.57656	0	Pgr
1.43252	0	Pgr
4.70269	0	Pgr
3.62633	0	Pgr
4.58608	0	Pgr
6.45979e-06	0	Pgr
4.11086	0	Pgr
4.16729	0	Pgr
3.98412	0	Pgr
4.03702	0	Pgr
0.651507	0	Pgr
4.25949	0	Pgr
4.57782	0	Pgr
5.28567	0	Pgr
4.64672	0	Pgr
4.92507	0	Pgr
4.98886	0	Pgr
-2.17244e-05	0	Pgr
3.36212	0	Pgr
3.1872	0	Pgr
1.24279	0	Pgr
4.47287	0	Pgr
1.25118	0	Pgr
-3.24805e-06	0	Pgr
5.09036	0	Pgr
4.49109	0	Pgr
4.3973	0	Pgr
3.62463	0	Pgr
1.49107e-06	0	Pgr
2.34559	0	Pgr
4.24439	0	Pgr
3.71068	0	Pgr
2.64345	0	Pgr
5.17343	0	Pgr
1.30948	0	Pgr
4.35611	0	Pgr
4.80203	0	Pgr
3.79132	0	Pgr
4.7812	0	Pgr
4.05766	0	Pgr
4.79558	0	Pgr
4.70329	0	Pgr
1.09113e-05	0	Pgr
5.06839	0	Pgr
1.62081e-05	0	Pgr
4.4226	0	Pgr
4.20983	0	Pgr
1.09582	0	Pgr
3.86732	0	Pgr
3.98529	0	Pgr
7.64059e-07	0	Pgr
4.86684	0	Pgr
5.5802	0	Pgr
3.82082	0	Pgr
2.70163	0	Pgr
5.49219	0	Pgr
4.08672	0	Pgr
4.76542	0	Pgr
1.18135	0	Pgr
4.43532	0	Pgr
4.76441	0	Pgr
4.02463	0	Pgr
4.26465	0	Pgr
4.42273	0	Pgr
1.69997	0	Pgr
3.63101	0	Pgr
4.91772	0	Pgr
0.843373	0	Pgr
-8.38095e-06	0	Pgr
3.81536	0	Pgr
4.05711	0	Pgr
-4.2651e-06	0	Pgr
3.87224	0	Pgr
4.61905	0	Pgr
2.82397	0	Pgr
2.39292	0	Pgr
-1.04033e-05	0	Pgr
-1.2739e-05	0	Pgr
2.71246	0	Pgr
3.67487	0	Pgr
4.49954	0	Pgr
4.97333	0	Pgr
4.21019	0	Pgr
4.61209	0	Pgr
4.44108	0	Pgr
3.93578	0	Pgr
4.93378	0	Pgr
4.76801	0	Pgr
2.56304	0	Pgr
0.659396	0	Pgr
4.47802	0	Pgr
1.73939	0	Pgr
4.65399	0	Pgr
2.6529e-06	0	Pgr
-1.052e-05	0	Pgr
4.52066	0	Pgr
4.49983	0	Pgr
2.04988	0	Pgr
4.20763	0	Pgr
1.41824e-05	0	Pgr
4.22164	0	Pgr
0.990183	0	Pgr
3.85258	0	Pgr
1.28867	0	Pgr
3.66711	0	Pgr
-6.67721e-06	0	Pgr
-7.05714e-06	0	Pgr
4.76075	0	Pgr
2.84393	0	Pgr
3.88515	0	Pgr
5.61597	0	Pgr
4.46117	0	Pgr
1.85664e-07	0	Pgr
4.85536	0	Pgr
0.737853	0	Pgr
4.87645	0	Pgr
1.03352e-05	0	Pgr
4.28745	0	Pgr
3.04291	0	Pgr
-1.82663e-05	0	Pgr
4.59958	0	Pgr
5.19256	0	Pgr
4.08854	0	Pgr
5.22375	0	Pgr
4.68005	0	Pgr
4.30535e-06	0	Pgr
4.21579	0	Pgr
4.87443	0	Pgr
2.51423	0	Pgr
4.64469	0	Pgr
5.03045	0	Pgr
4.66196	0	Pgr
4.00324	0	Pgr
4.54349	0	Pgr
1.17711	0	Pgr
4.31189	0	Pgr
3.68186	0	Pgr
4.65322	0	Pgr
4.25902	0	Pgr
1.40524e-05	0	Pgr
4.73141	0	Pgr
5.21354	0	Pgr
1.39278e-06	0	Pgr
4.67998	0	Pgr
4.41266	0	Pgr
4.84399	0	Pgr
4.89306	0	Pgr
4.55736	0	Pgr
-7.31086e-06	0	Pgr
0.680842	0	Pgr
4.29311	0	Pgr
1.23374	0	Pgr
4.85486	0	Pgr
4.78362	0	Pgr
3.03316	0	Pgr
4.48518	0	Pgr
4.68487	0	Pgr
-4.61534e-06	0	Pgr
0.402676	0	Pgr
5.36779	0	Pgr
4.24281	0	Pgr
0.736032	0	Pgr
4.5603	0	Pgr
4.61959	0	Pgr
0.854991	0	Pgr
1.25381	0	Pgr
4.32677	0	Pgr
4.8278	0	Pgr
0.58336	0	Pgr
4.4844	0	Pgr
-1.86301e-05	0	Pgr
8.45528e-06	0	Pgr
3.9217	0	Pgr
4.36506	0	Pgr
4.91499	0	Pgr
3.77851	0	Pgr
4.49004	0	Pgr
4.27128	0	Pgr
4.88539	0	Pgr
0.697154	0	Pgr
4.67044	0	Pgr
4.59245	0	Pgr
3.96233	0	Pgr
0.450039	0	Pgr
9.7827e-07	0	Pgr
4.00361	0	Pgr
3.87189	0	Pgr
4.97498	0	Pgr
4.59033	0	Pgr
3.9351	0	Pgr
4.74341	0	Pgr
3.70786	0	Pgr
4.50794	0	Pgr
4.41865	0	Pgr
1.6296	0	Pgr
0.391543	0	Pgr
0.574928	0	Pgr
4.04229	0	Pgr
3.51675	0	Pgr
2.26117	0	Pgr
4.62136	0	Pgr
3.22665	0	Pgr
4.54326	0	Pgr
4.64437	0	Pgr
4.47508	0	Pgr
4.28465	0	Pgr
5.19646	0	Pgr
-1.5392e-05	0	Pgr
3.37703	0	Pgr
1.50331	0	Pgr
4.46696	0	Pgr
2.12696	0	Pgr
3.33328	0	Pgr
4.44974	0	Pgr
4.58471	0	Pgr
4.39258	0	Pgr
3.68512	0	Pgr
2.90258	0	Pgr
4.11348	0	Pgr
3.77396	0	Pgr
4.84717	0	Pgr
4.2564	0	Pgr
1.83186	0	Pgr
4.9367	0	Pgr
5.30616	0	Pgr
4.38931	0	Pgr
4.98014	0	Pgr
3.27679	0	Pgr
3.66359	0	Pgr
4.71557	0	Pgr
0.52797	0	Pgr
3.64783	0	Pgr
1.20957	0	Pgr
5.29082	0	Pgr
4.63078	0	Pgr
0.53716	0	Pgr
9.28614e-07	0	Pgr
4.78885	0	Pgr
4.19081	0	Pgr
4.28699	0	Pgr
4.53731	0	Pgr
5.21541	0	Pgr
3.15215	0	Pgr
4.50862	0	Pgr
1.88004	0	Pgr
2.22297	0	Pgr
4.16826	0	Pgr
3.82129	0	Pgr
4.63168	0	Pgr
0.537941	0	Pgr
2.39221e-06	0	Pgr
5.15986	0	Pgr
3.59084	0	Pgr
4.03464	0	Pgr
5.58843	0	Pgr
3.06183	0	Pgr
4.89924	0	Pgr
4.00803	0	Pgr
3.38436e-06	0	Pgr
3.14702	0	Pgr
4.10686	0	Pgr
4.46241	0	Pgr
3.72968	0	Pgr
0.983437	0	Pgr
4.30748	0	Pgr
4.54781	0	Pgr
4.72564	0	Pgr
4.14341	0	Pgr
4.88835	0	Pgr
6.38319e-07	0	Pgr
2.0181	0	Pgr
3.87216	0	Pgr
3.61014	0	Pgr
4.58332	0	Pgr
3.57689	0	Pgr
4.48712	0	Pgr
4.49945	0	Pgr
1.31983	0	Pgr
2.02819	0	Pgr
4.60852	0	Pgr
1.17986	0	Pgr
4.32663	0	Pgr
1.74056	0	Pgr
[truncated: 826,977+ more rows]

## Sheet: Ext. Data Fig. 3b
value	time	gene
1.37096e-05	0	Pgr
-5.64698e-06	0	Pgr
3.63128e-06	0	Pgr
6.32863e-06	0	Pgr
4.04268e-06	0	Pgr
-1.06125e-06	0	Pgr
1.51152e-05	0	Pgr
-9.4659e-07	0	Pgr
2.01842e-05	0	Pgr
-6.27141e-07	0	Pgr
1.30487e-05	0	Pgr
2.28665e-05	0	Pgr
0.423511	0	Pgr
-2.78789e-06	0	Pgr
-1.33321e-06	0	Pgr
6.3595e-06	0	Pgr
0.346492	0	Pgr
-2.65646e-05	0	Pgr
-2.44047e-05	0	Pgr
1.32011e-05	0	Pgr
-3.06639e-06	0	Pgr
-1.78131e-05	0	Pgr
-1.71917e-06	0	Pgr
1.21467e-05	0	Pgr
1.89519e-05	0	Pgr
-4.30469e-06	0	Pgr
-2.57269e-06	0	Pgr
-1.76316e-05	0	Pgr
4.60097e-06	0	Pgr
-6.39995e-06	0	Pgr
4.5545e-06	0	Pgr
7.04837e-06	0	Pgr
1.0351e-05	0	Pgr
0.386401	0	Pgr
5.04955e-06	0	Pgr
-1.71701e-05	0	Pgr
-7.84459e-06	0	Pgr
1.11849	0	Pgr
0.207231	0	Pgr
3.61226e-07	0	Pgr
2.05999e-06	0	Pgr
-3.61057e-06	0	Pgr
7.58163e-06	0	Pgr
0.385982	0	Pgr
-1.36828e-05	0	Pgr
4.32818e-06	0	Pgr
-8.11393e-06	0	Pgr
1.4441e-05	0	Pgr
-4.31446e-06	0	Pgr
0.310997	0	Pgr
3.21925e-06	0	Pgr
-7.83839e-06	0	Pgr
1.57573e-05	0	Pgr
6.42899e-06	0	Pgr
1.52767	0	Pgr
0.620336	0	Pgr
6.79289e-06	0	Pgr
8.98329e-07	0	Pgr
1.54998	0	Pgr
2.84883e-06	0	Pgr
-3.67235e-06	0	Pgr
0.405506	0	Pgr
5.81824e-06	0	Pgr
1.39974e-05	0	Pgr
-7.27292e-06	0	Pgr
1.30254e-05	0	Pgr
3.35848e-06	0	Pgr
1.03851e-05	0	Pgr
9.20729e-06	0	Pgr
7.20878e-06	0	Pgr
-1.04312e-05	0	Pgr
-9.01864e-07	0	Pgr
6.23518e-06	0	Pgr
-9.53523e-06	0	Pgr
-5.42829e-06	0	Pgr
5.80996e-06	0	Pgr
7.68179e-06	0	Pgr
4.63768e-06	0	Pgr
-8.85776e-06	0	Pgr
-1.09978e-05	0	Pgr
1.51271e-05	0	Pgr
2.57921e-06	0	Pgr
8.84402e-07	0	Pgr
0.644518	0	Pgr
-1.19433e-05	0	Pgr
6.11997e-06	0	Pgr
-2.1714e-06	0	Pgr
-1.82757e-06	0	Pgr
9.33346e-06	0	Pgr
8.21773e-06	0	Pgr
1.39212e-05	0	Pgr
-4.76174e-06	0	Pgr
6.50349e-06	0	Pgr
1.39111e-05	0	Pgr
-1.11079e-05	0	Pgr
-8.60793e-06	0	Pgr
-1.13174e-05	0	Pgr
-1.45921e-05	0	Pgr
7.99826e-07	0	Pgr
6.53204e-06	0	Pgr
1.20097e-05	0	Pgr
1.42715	0	Pgr
-1.00321e-05	0	Pgr
0.337976	0	Pgr
-6.66773e-06	0	Pgr
1.05514e-06	0	Pgr
-4.22256e-06	0	Pgr
-1.2235e-06	0	Pgr
1.88193e-06	0	Pgr
1.19161e-06	0	Pgr
-2.50926e-07	0	Pgr
1.08073e-06	0	Pgr
-4.85435e-06	0	Pgr
-5.04217e-06	0	Pgr
-1.6611e-05	0	Pgr
-3.82334e-06	0	Pgr
-5.1265e-06	0	Pgr
2.70189e-05	0	Pgr
-1.36212e-05	0	Pgr
1.37256e-06	0	Pgr
-1.49363e-05	0	Pgr
-1.47044e-05	0	Pgr
1.24702e-06	0	Pgr
-9.96639e-06	0	Pgr
-1.82261e-08	0	Pgr
-4.28259e-06	0	Pgr
-6.13672e-06	0	Pgr
-2.02468e-05	0	Pgr
-1.22475e-05	0	Pgr
1.79516e-06	0	Pgr
5.67621e-06	0	Pgr
1.5592	0	Pgr
6.28841e-10	0	Pgr
1.12289e-05	0	Pgr
1.43986e-05	0	Pgr
-1.09711e-05	0	Pgr
-1.1732e-06	0	Pgr
1.2015e-05	0	Pgr
-4.6973e-06	0	Pgr
-5.24695e-07	0	Pgr
-8.61073e-07	0	Pgr
-8.87679e-06	0	Pgr
-4.44684e-06	0	Pgr
-2.94449e-07	0	Pgr
-4.13869e-06	0	Pgr
1.11339e-05	0	Pgr
-4.80993e-06	0	Pgr
2.06041	0	Pgr
6.96863e-06	0	Pgr
-1.05637e-05	0	Pgr
-4.06985e-07	0	Pgr
0.753148	0	Pgr
1.16717e-05	0	Pgr
-2.73646e-06	0	Pgr
-4.67845e-06	0	Pgr
-1.23825e-05	0	Pgr
-7.76203e-08	0	Pgr
-8.00282e-06	0	Pgr
-5.33492e-06	0	Pgr
1.28768e-05	0	Pgr
-1.75526e-06	0	Pgr
-1.07178e-05	0	Pgr
1.63207e-06	0	Pgr
-3.62738e-06	0	Pgr
5.90014e-06	0	Pgr
1.43242e-05	0	Pgr
-9.92693e-06	0	Pgr
4.5465e-06	0	Pgr
8.48981e-07	0	Pgr
8.95566e-06	0	Pgr
-2.29778e-06	0	Pgr
8.36619e-06	0	Pgr
-1.74506e-05	0	Pgr
1.68946e-05	0	Pgr
8.64778e-06	0	Pgr
-1.50776e-06	0	Pgr
-1.44901e-05	0	Pgr
6.43009e-06	0	Pgr
0.445487	0	Pgr
-6.35563e-08	0	Pgr
2.04468	0	Pgr
-5.84109e-06	0	Pgr
0.591453	0	Pgr
2.94654e-06	0	Pgr
-2.79259e-06	0	Pgr
-1.33624e-05	0	Pgr
7.00749e-06	0	Pgr
5.54197e-06	0	Pgr
-8.36307e-06	0	Pgr
-1.59459e-05	0	Pgr
2.04959e-06	0	Pgr
-3.45088e-06	0	Pgr
2.52612e-06	0	Pgr
-1.294e-05	0	Pgr
-9.5917e-06	0	Pgr
1.08577e-05	0	Pgr
0.778821	0	Pgr
5.86488e-06	0	Pgr
1.81523e-05	0	Pgr
1.28821e-06	0	Pgr
-2.00093e-05	0	Pgr
3.33777e-06	0	Pgr
1.17133e-05	0	Pgr
2.05954e-05	0	Pgr
-1.37686e-05	0	Pgr
-1.15086e-05	0	Pgr
-7.05821e-06	0	Pgr
-1.05406e-05	0	Pgr
-6.45744e-06	0	Pgr
-1.85378e-06	0	Pgr
-1.20122e-05	0	Pgr
2.03697e-05	0	Pgr
1.07775e-06	0	Pgr
-8.41081e-07	0	Pgr
4.9562e-06	0	Pgr
3.74152e-07	0	Pgr
-1.32088e-06	0	Pgr
1.47679e-05	0	Pgr
-2.1703e-06	0	Pgr
-1.2836e-05	0	Pgr
3.85668e-06	0	Pgr
0.831579	0	Pgr
-5.21796e-06	0	Pgr
1.02706	0	Pgr
4.28366e-06	0	Pgr
-1.74018e-06	0	Pgr
5.15668e-06	0	Pgr
-2.34365e-06	0	Pgr
-6.58503e-06	0	Pgr
1.25024e-05	0	Pgr
-2.71764e-06	0	Pgr
9.47952e-06	0	Pgr
-1.20158e-05	0	Pgr
-4.66116e-06	0	Pgr
-2.69351e-06	0	Pgr
-3.90965e-06	0	Pgr
1.34871e-05	0	Pgr
0.503642	0	Pgr
2.44226e-06	0	Pgr
-9.42372e-06	0	Pgr
0.343002	0	Pgr
9.98069e-06	0	Pgr
1.25848e-05	0	Pgr
1.24886e-05	0	Pgr
-1.38064e-05	0	Pgr
2.04996e-05	0	Pgr
1.01687e-05	0	Pgr
-2.67175e-07	0	Pgr
7.03608e-06	0	Pgr
-9.71385e-06	0	Pgr
-1.09616e-05	0	Pgr
4.90505e-07	0	Pgr
-1.1985e-05	0	Pgr
1.90019e-06	0	Pgr
1.29771e-05	0	Pgr
-1.03387e-05	0	Pgr
-7.38441e-06	0	Pgr
4.65639e-07	0	Pgr
-1.0176e-05	0	Pgr
-3.83284e-06	0	Pgr
8.72755e-06	0	Pgr
9.69545e-06	0	Pgr
3.83847e-06	0	Pgr
-1.85156e-05	0	Pgr
-5.39967e-07	0	Pgr
1.06477e-05	0	Pgr
8.13195e-06	0	Pgr
-1.90816e-06	0	Pgr
-2.69993e-05	0	Pgr
6.09666e-07	0	Pgr
5.73752e-06	0	Pgr
4.58036e-07	0	Pgr
1.57413e-06	0	Pgr
4.31565e-06	0	Pgr
-3.9655e-06	0	Pgr
1.30998e-05	0	Pgr
4.70393e-06	0	Pgr
-1.24267e-05	0	Pgr
1.38158e-05	0	Pgr
1.20446e-05	0	Pgr
8.24074e-06	0	Pgr
-1.66263e-05	0	Pgr
-5.69306e-06	0	Pgr
6.35514e-06	0	Pgr
4.3722e-07	0	Pgr
3.48012e-06	0	Pgr
2.45959e-05	0	Pgr
-8.1838e-06	0	Pgr
-2.1132e-05	0	Pgr
2.73695e-06	0	Pgr
-6.87597e-06	0	Pgr
4.46041e-06	0	Pgr
-8.12385e-06	0	Pgr
2.21206e-05	0	Pgr
-1.23706e-06	0	Pgr
-4.77336e-06	0	Pgr
-1.66261e-06	0	Pgr
8.62563e-06	0	Pgr
0.407468	0	Pgr
-1.62562e-05	0	Pgr
0.417363	0	Pgr
7.60242e-06	0	Pgr
3.89909e-07	0	Pgr
7.35072e-06	0	Pgr
-1.46473e-06	0	Pgr
-5.78873e-07	0	Pgr
4.82369e-06	0	Pgr
9.92944e-06	0	Pgr
-1.2464e-05	0	Pgr
-3.34875e-07	0	Pgr
-7.09622e-07	0	Pgr
-7.58921e-06	0	Pgr
-1.03436e-05	0	Pgr
-6.30732e-06	0	Pgr
5.86808e-06	0	Pgr
0.400343	0	Pgr
-7.84888e-06	0	Pgr
1.63416e-06	0	Pgr
0.544965	0	Pgr
1.04587e-05	0	Pgr
1.09304	0	Pgr
1.89129e-06	0	Pgr
5.10063e-07	0	Pgr
-2.40669e-09	0	Pgr
1.80938e-05	0	Pgr
-8.25328e-06	0	Pgr
1.14547e-05	0	Pgr
3.15732e-07	0	Pgr
-8.35206e-06	0	Pgr
-6.87636e-07	0	Pgr
7.46772e-06	0	Pgr
-4.25519e-06	0	Pgr
-7.72082e-06	0	Pgr
1.52764e-06	0	Pgr
9.88597e-06	0	Pgr
-7.34583e-07	0	Pgr
-1.38703e-05	0	Pgr
-1.30668e-05	0	Pgr
-7.68395e-06	0	Pgr
-5.27108e-06	0	Pgr
-2.14271e-07	0	Pgr
6.70498e-06	0	Pgr
0.807684	0	Pgr
-1.11388e-05	0	Pgr
6.07106e-06	0	Pgr
1.99924	0	Pgr
0.702832	0	Pgr
-1.68248e-05	0	Pgr
2.98454	0	Pgr
1.35336e-05	0	Pgr
7.24174e-06	0	Pgr
-8.32553e-06	0	Pgr
7.32528e-06	0	Pgr
-8.71927e-06	0	Pgr
0.345177	0	Pgr
1.18753e-05	0	Pgr
1.28387	0	Pgr
8.28546e-06	0	Pgr
-2.91228e-06	0	Pgr
-1.57636e-05	0	Pgr
-8.48816e-06	0	Pgr
-1.08852e-05	0	Pgr
-4.84291e-06	0	Pgr
-3.36311e-06	0	Pgr
-1.53358e-06	0	Pgr
-2.43247e-06	0	Pgr
2.45718	0	Pgr
-1.386e-05	0	Pgr
-4.14824e-06	0	Pgr
3.49082e-06	0	Pgr
1.62844e-05	0	Pgr
8.85219e-07	0	Pgr
1.23915e-05	0	Pgr
-1.64456e-05	0	Pgr
1.44636e-05	0	Pgr
-6.9056e-06	0	Pgr
-2.76431e-06	0	Pgr
-1.10942e-05	0	Pgr
0.638378	0	Pgr
1.78534e-05	0	Pgr
2.42216e-05	0	Pgr
-1.07683e-05	0	Pgr
4.85941e-06	0	Pgr
1.38852e-05	0	Pgr
-1.95657e-06	0	Pgr
-2.18175e-06	0	Pgr
-3.04778e-06	0	Pgr
5.97833e-06	0	Pgr
0.868466	0	Pgr
6.8762e-06	0	Pgr
3.20188e-06	0	Pgr
-3.0187e-06	0	Pgr
4.98349e-06	0	Pgr
-5.49537e-06	0	Pgr
-2.79257e-06	0	Pgr
1.09651e-05	0	Pgr
4.42013e-06	0	Pgr
2.41016e-06	0	Pgr
-2.55608e-06	0	Pgr
9.31033e-06	0	Pgr
1.33491e-05	0	Pgr
-8.69272e-06	0	Pgr
5.5487e-07	0	Pgr
4.90669e-07	0	Pgr
-5.78356e-06	0	Pgr
-9.98739e-06	0	Pgr
-2.43278e-08	0	Pgr
0.452668	0	Pgr
1.47684e-05	0	Pgr
-1.90915e-05	0	Pgr
-7.02439e-06	0	Pgr
-3.1143e-06	0	Pgr
-1.66316e-05	0	Pgr
-7.50533e-06	0	Pgr
-7.77352e-06	0	Pgr
-7.2257e-06	0	Pgr
-2.18883e-05	0	Pgr
2.13419e-06	0	Pgr
-6.31923e-06	0	Pgr
1.52049e-05	0	Pgr
1.83907	0	Pgr
1.08935	0	Pgr
9.83954e-07	0	Pgr
-5.93771e-06	0	Pgr
8.88281e-06	0	Pgr
5.30704e-07	0	Pgr
-5.57024e-06	0	Pgr
4.38397e-06	0	Pgr
1.52608e-06	0	Pgr
-1.64618e-06	0	Pgr
2.01989e-05	0	Pgr
-5.29386e-06	0	Pgr
-4.70787e-06	0	Pgr
-1.54594e-05	0	Pgr
-4.05267e-07	0	Pgr
8.90356e-06	0	Pgr
-2.07139e-05	0	Pgr
-2.50065e-06	0	Pgr
0.431607	0	Pgr
1.44194e-05	0	Pgr
1.3579e-05	0	Pgr
3.34503e-06	0	Pgr
1.42934e-05	0	Pgr
-8.67318e-06	0	Pgr
9.50652e-06	0	Pgr
-5.85012e-06	0	Pgr
3.20958e-06	0	Pgr
-2.99396e-06	0	Pgr
-2.78543e-06	0	Pgr
5.46115e-06	0	Pgr
-1.30382e-05	0	Pgr
-2.50914e-06	0	Pgr
1.71007e-06	0	Pgr
-4.03467e-06	0	Pgr
1.04659e-06	0	Pgr
-3.18881e-06	0	Pgr
0.982229	0	Pgr
7.14189e-06	0	Pgr
2.96587e-05	0	Pgr
-7.95078e-06	0	Pgr
8.14366e-06	0	Pgr
2.09803e-05	0	Pgr
3.0098e-06	0	Pgr
-1.08308e-05	0	Pgr
-1.00632e-05	0	Pgr
-3.54146e-07	0	Pgr
1.30912e-05	0	Pgr
0.293409	0	Pgr
-2.13837e-05	0	Pgr
-7.00354e-06	0	Pgr
-9.05648e-08	0	Pgr
-1.45813e-05	0	Pgr
6.9453e-06	0	Pgr
-2.46134e-05	0	Pgr
1.4329e-06	0	Pgr
-3.91222e-06	0	Pgr
-4.91164e-06	0	Pgr
-2.83647e-06	0	Pgr
3.14795e-06	0	Pgr
3.96327e-06	0	Pgr
-2.25604e-06	0	Pgr
-1.92495e-05	0	Pgr
-1.43923e-05	0	Pgr
-1.46966e-05	0	Pgr
7.61863e-06	0	Pgr
-2.43615e-06	0	Pgr
2.69677e-06	0	Pgr
-1.55893e-05	0	Pgr
0.473064	0	Pgr
5.62452e-06	0	Pgr
-1.78326e-06	0	Pgr
-1.15136e-06	0	Pgr
-7.20615e-07	0	Pgr
1.21091e-05	0	Pgr
-6.14897e-06	0	Pgr
6.76126e-06	0	Pgr
8.986e-06	0	Pgr
-1.18932e-05	0	Pgr
0.955178	0	Pgr
-1.12217e-07	0	Pgr
1.02914e-05	0	Pgr
9.14775e-06	0	Pgr
-2.45627e-08	0	Pgr
1.3601e-06	0	Pgr
-7.20154e-06	0	Pgr
-1.98124e-06	0	Pgr
-1.02921e-05	0	Pgr
-9.66956e-06	0	Pgr
-1.22081e-05	0	Pgr
8.36208e-06	0	Pgr
0.588443	0	Pgr
0.518525	0	Pgr
-1.12898e-05	0	Pgr
-8.79313e-07	0	Pgr
2.2419e-05	0	Pgr
2.04131e-05	0	Pgr
-1.7198e-05	0	Pgr
-3.56907e-06	0	Pgr
1.53328e-05	0	Pgr
-3.82441e-07	0	Pgr
1.59741e-05	0	Pgr
-3.33585e-06	0	Pgr
6.04986e-06	0	Pgr
2.24241e-06	0	Pgr
3.22907e-05	0	Pgr
9.20453e-06	0	Pgr
-1.20654e-05	0	Pgr
0.27989	0	Pgr
3.70235e-06	0	Pgr
1.14963	0	Pgr
-1.80441e-05	0	Pgr
-1.12182e-05	0	Pgr
-3.4793e-06	0	Pgr
1.2389e-05	0	Pgr
-2.74198e-06	0	Pgr
1.62381e-06	0	Pgr
-6.46069e-07	0	Pgr
-7.05237e-06	0	Pgr
1.3622e-05	0	Pgr
-1.09651e-05	0	Pgr
-2.28434e-06	0	Pgr
-3.47828e-06	0	Pgr
5.32129e-06	0	Pgr
1.60723e-05	0	Pgr
5.13815e-06	0	Pgr
1.38237e-05	0	Pgr
7.63097e-06	0	Pgr
-6.24585e-06	0	Pgr
8.15438e-07	0	Pgr
1.37608e-05	0	Pgr
-1.56127e-05	0	Pgr
1.0745	0	Pgr
-1.5679e-06	0	Pgr
8.77784e-06	0	Pgr
7.50167e-06	0	Pgr
3.01053e-06	0	Pgr
1.49281e-05	0	Pgr
-1.52549e-05	0	Pgr
9.10718e-06	0	Pgr
-1.57953e-05	0	Pgr
5.87716e-06	0	Pgr
8.96423e-07	0	Pgr
9.67262e-06	0	Pgr
7.88124e-07	0	Pgr
-1.5687e-05	0	Pgr
-2.00782e-05	0	Pgr
5.40974e-06	0	Pgr
0.463354	0	Pgr
-5.71018e-06	0	Pgr
-3.11068e-06	0	Pgr
-6.71415e-06	0	Pgr
0.491809	0	Pgr
-9.31305e-06	0	Pgr
-1.98301e-05	0	Pgr
-2.196e-06	0	Pgr
1.04528e-05	0	Pgr
1.87733e-05	0	Pgr
2.6062e-08	0	Pgr
-8.06699e-07	0	Pgr
9.62982e-06	0	Pgr
5.3571e-07	0	Pgr
-4.34898e-06	0	Pgr
-1.7373e-05	0	Pgr
0.442851	0	Pgr
0.744144	0	Pgr
-1.45965e-05	0	Pgr
1.04846e-05	0	Pgr
-1.34643e-05	0	Pgr
-1.93571e-06	0	Pgr
-2.33596e-08	0	Pgr
-1.28297e-07	0	Pgr
1.51947e-06	0	Pgr
5.98511e-06	0	Pgr
-1.26212e-06	0	Pgr
-2.48536e-06	0	Pgr
0.505532	0	Pgr
-4.33642e-06	0	Pgr
1.53741e-05	0	Pgr
-2.17025e-05	0	Pgr
1.027e-05	0	Pgr
-2.48483e-06	0	Pgr
4.2232e-06	0	Pgr
9.87653e-06	0	Pgr
8.35568e-06	0	Pgr
-6.60522e-06	0	Pgr
1.56407e-05	0	Pgr
-1.62298e-05	0	Pgr
8.63896e-06	0	Pgr
-5.11603e-06	0	Pgr
-1.91737e-05	0	Pgr
-1.86581e-05	0	Pgr
2.45179e-06	0	Pgr
2.22353e-05	0	Pgr
2.73376e-06	0	Pgr
1.13078e-05	0	Pgr
8.38669e-06	0	Pgr
-6.54615e-06	0	Pgr
9.53961e-06	0	Pgr
3.52951e-06	0	Pgr
2.06599e-06	0	Pgr
1.00111e-05	0	Pgr
0.250144	0	Pgr
1.28061	0	Pgr
3.95224e-06	0	Pgr
-8.92168e-06	0	Pgr
6.30818e-06	0	Pgr
-4.32705e-06	0	Pgr
4.52139e-06	0	Pgr
3.67999e-06	0	Pgr
-2.70387e-06	0	Pgr
4.65513e-06	0	Pgr
5.74356e-06	0	Pgr
-2.307e-06	0	Pgr
1.17224e-05	0	Pgr
1.3927e-05	0	Pgr
-6.61991e-06	0	Pgr
0.486089	0	Pgr
5.13539e-06	0	Pgr
-9.13312e-06	0	Pgr
-4.49424e-06	0	Pgr
8.02933e-06	0	Pgr
-5.73477e-06	0	Pgr
-1.92813e-05	0	Pgr
6.64391e-06	0	Pgr
-1.60254e-05	0	Pgr
-1.3546e-05	0	Pgr
-3.01793e-05	0	Pgr
8.31238e-06	0	Pgr
2.51097e-06	0	Pgr
4.62293e-06	0	Pgr
8.44792e-06	0	Pgr
-4.19715e-07	0	Pgr
-1.10558e-05	0	Pgr
0.814791	0	Pgr
1.30336e-05	0	Pgr
-1.50022e-05	0	Pgr
-6.06989e-06	0	Pgr
0.707586	0	Pgr
-1.28968e-05	0	Pgr
6.94106e-06	0	Pgr
-5.99182e-06	0	Pgr
1.25691e-05	0	Pgr
5.3508e-07	0	Pgr
7.28093e-06	0	Pgr
1.5611e-05	0	Pgr
2.65625e-06	0	Pgr
1.07673e-05	0	Pgr
2.10698e-06	0	Pgr
0.483803	0	Pgr
2.24023e-07	0	Pgr
7.18136e-06	0	Pgr
4.89457e-06	0	Pgr
-1.73888e-06	0	Pgr
-1.2177e-05	0	Pgr
6.46398e-06	0	Pgr
-9.16456e-06	0	Pgr
-1.25182e-05	0	Pgr
5.94928e-06	0	Pgr
-1.23281e-05	0	Pgr
2.44364e-06	0	Pgr
2.77219e-08	0	Pgr
-1.32821e-05	0	Pgr
1.1797e-05	0	Pgr
-5.92805e-06	0	Pgr
1.19998e-05	0	Pgr
-4.75034e-06	0	Pgr
-5.75057e-06	0	Pgr
-3.1226e-07	0	Pgr
-3.58057e-06	0	Pgr
-3.56601e-06	0	Pgr
-8.77664e-06	0	Pgr
-1.2129e-05	0	Pgr
6.13287e-06	0	Pgr
-8.06203e-06	0	Pgr
-1.37646e-05	0	Pgr
-5.07848e-06	0	Pgr
-8.00935e-06	0	Pgr
-2.19279e-05	0	Pgr
-2.90937e-06	0	Pgr
1.67174e-06	0	Pgr
2.94692e-06	0	Pgr
3.92741e-06	0	Pgr
-1.00084e-05	0	Pgr
-3.25727e-06	0	Pgr
-1.00835e-05	0	Pgr
-6.35431e-06	0	Pgr
-1.20984e-05	0	Pgr
-1.11646e-05	0	Pgr
6.29881e-06	0	Pgr
-2.72522e-06	0	Pgr
-2.58841e-06	0	Pgr
0.342253	0	Pgr
-5.83922e-07	0	Pgr
-5.37064e-06	0	Pgr
7.47287e-06	0	Pgr
-4.87258e-06	0	Pgr
1.37291e-05	0	Pgr
-3.77672e-06	0	Pgr
-6.16153e-06	0	Pgr
-1.16813e-05	0	Pgr
3.2864e-06	0	Pgr
1.46651e-05	0	Pgr
0.885876	0	Pgr
2.61468e-06	0	Pgr
3.33329e-06	0	Pgr
1.42219e-05	0	Pgr
6.63877e-06	0	Pgr
1.07536	0	Pgr
-6.96902e-06	0	Pgr
-7.4613e-06	0	Pgr
1.41573e-06	0	Pgr
-3.94722e-08	0	Pgr
3.67938e-06	0	Pgr
-6.57343e-06	0	Pgr
1.75952	0	Pgr
0.359854	0	Pgr
-9.96068e-07	0	Pgr
-6.5429e-06	0	Pgr
9.71164e-06	0	Pgr
1.34963e-07	0	Pgr
-9.16535e-06	0	Pgr
1.70969e-05	0	Pgr
-1.1681e-05	0	Pgr
-1.78104e-05	0	Pgr
-2.25313e-05	0	Pgr
6.51126e-06	0	Pgr
-5.32833e-06	0	Pgr
-2.75559e-06	0	Pgr
2.89627e-06	0	Pgr
-4.66484e-06	0	Pgr
-1.60806e-05	0	Pgr
1.0781	0	Pgr
-3.407e-06	0	Pgr
1.74726e-06	0	Pgr
-2.27778e-05	0	Pgr
2.90524e-06	0	Pgr
4.22306e-06	0	Pgr
1.29474e-05	0	Pgr
0.387425	0	Pgr
2.04954e-06	0	Pgr
6.04604e-06	0	Pgr
-1.91408e-07	0	Pgr
-7.97143e-07	0	Pgr
1.15984e-06	0	Pgr
7.44173e-06	0	Pgr
-4.31291e-06	0	Pgr
-4.99529e-06	0	Pgr
-8.65162e-06	0	Pgr
-9.57757e-06	0	Pgr
3.268e-06	0	Pgr
1.54737e-05	0	Pgr
-9.6886e-06	0	Pgr
-1.8844e-06	0	Pgr
-1.03e-05	0	Pgr
9.08086e-06	0	Pgr
-3.17382e-06	0	Pgr
1.79004e-06	0	Pgr
3.48028e-06	0	Pgr
-1.05428e-05	0	Pgr
-1.04744e-06	0	Pgr
-2.28343e-06	0	Pgr
6.75356e-06	0	Pgr
-1.23324e-05	0	Pgr
-1.19996e-05	0	Pgr
0.929869	0	Pgr
-5.88098e-06	0	Pgr
-6.60296e-06	0	Pgr
1.13014e-06	0	Pgr
-3.20399e-06	0	Pgr
1.86638e-05	0	Pgr
2.59531e-06	0	Pgr
1.6156e-06	0	Pgr
9.31075e-06	0	Pgr
-5.99467e-07	0	Pgr
4.87397e-07	0	Pgr
-1.07288e-05	0	Pgr
-2.29297e-05	0	Pgr
-1.20721e-05	0	Pgr
1.14109e-06	0	Pgr
-1.0333e-05	0	Pgr
6.88808e-06	0	Pgr
7.25083e-06	0	Pgr
2.1738e-06	0	Pgr
-2.01657e-06	0	Pgr
-1.36569e-05	0	Pgr
-3.08938e-06	0	Pgr
-4.52903e-06	0	Pgr
6.63229e-06	0	Pgr
1.30863e-05	0	Pgr
5.0104e-06	0	Pgr
0.700123	0	Pgr
1.671e-05	0	Pgr
1.01035e-05	0	Pgr
2.23521e-06	0	Pgr
-2.20648e-05	0	Pgr
-9.54586e-06	0	Pgr
-6.85731e-07	0	Pgr
7.61306e-06	0	Pgr
-1.1799e-05	0	Pgr
3.2112e-05	0	Pgr
-2.55382e-05	0	Pgr
-2.35934e-06	0	Pgr
-2.59563e-06	0	Pgr
-6.63367e-06	0	Pgr
-3.18991e-06	0	Pgr
7.42395e-06	0	Pgr
-8.74293e-06	0	Pgr
-2.08281e-05	0	Pgr
9.37679e-07	0	Pgr
-1.81981e-08	0	Pgr
-1.31007e-07	0	Pgr
6.67968e-06	0	Pgr
-1.31677e-07	0	Pgr
7.76047e-06	0	Pgr
-2.01074e-05	0	Pgr
-1.12818e-05	0	Pgr
3.488e-06	0	Pgr
-3.52898e-06	0	Pgr
1.8981	0	Pgr
-1.00472e-05	0	Pgr
2.54999	0	Pgr
-6.68833e-06	0	Pgr
-1.11304e-05	0	Pgr
-3.42805e-06	0	Pgr
4.97793e-07	0	Pgr
-1.22768e-05	0	Pgr
-7.64006e-06	0	Pgr
-1.24618e-05	0	Pgr
1.01677e-05	0	Pgr
7.23613e-06	0	Pgr
-1.03253e-05	0	Pgr
5.57346e-06	0	Pgr
1.44614	0	Pgr
-1.11339e-05	0	Pgr
4.21197e-06	0	Pgr
-3.2295e-06	0	Pgr
8.8018e-06	0	Pgr
-1.94864e-06	0	Pgr
1.18805e-05	0	Pgr
-5.09765e-06	0	Pgr
2.19548e-06	0	Pgr
3.70294e-06	0	Pgr
2.79108e-06	0	Pgr
2.01942e-06	0	Pgr
2.16008	0	Pgr
-9.0865e-07	0	Pgr
1.36503e-05	0	Pgr
9.08131e-06	0	Pgr
-6.09888e-06	0	Pgr
1.39644e-05	0	Pgr
1.44798e-06	0	Pgr
-6.40607e-06	0	Pgr
0.581726	0	Pgr
-1.57187e-06	0	Pgr
1.0094e-06	0	Pgr
-9.73394e-06	0	Pgr
-8.19825e-06	0	Pgr
1.36292e-05	0	Pgr
0.766369	0	Pgr
-8.83724e-06	0	Pgr
-9.00092e-06	0	Pgr
1.72333e-05	0	Pgr
1.90904e-05	0	Pgr
-7.77141e-06	0	Pgr
-1.30231e-05	0	Pgr
2.6235e-05	0	Pgr
2.29629e-06	0	Pgr
1.8675e-06	0	Pgr
7.61366e-07	0	Pgr
1.40486e-05	0	Pgr
-1.91722e-06	0	Pgr
1.59531	0	Pgr
-2.20655e-06	0	Pgr
5.05146e-06	0	Pgr
-1.0335e-05	0	Pgr
1.70473e-06	0	Pgr
1.20067e-05	0	Pgr
-1.63406e-06	0	Pgr
0.967895	0	Pgr
2.7272e-05	0	Pgr
9.41924e-06	0	Pgr
-2.48614e-06	0	Pgr
9.64789e-07	0	Pgr
-4.33931e-06	0	Pgr
2.17867e-05	0	Pgr
-2.95878e-05	0	Pgr
8.08882e-07	0	Pgr
1.10138e-06	0	Pgr
2.13448e-06	0	Pgr
-1.55782e-05	0	Pgr
2.16212e-06	0	Pgr
1.87664e-06	0	Pgr
1.25862e-05	0	Pgr
5.23518e-06	0	Pgr
1.11545e-05	0	Pgr
-9.57502e-06	0	Pgr
-1.24406e-06	0	Pgr
1.91738e-06	0	Pgr
2.72217e-06	0	Pgr
-6.93814e-06	0	Pgr
1.47917e-05	0	Pgr
-6.11767e-06	0	Pgr
-1.61431e-05	0	Pgr
4.0249e-06	0	Pgr
0.735994	0	Pgr
9.44127e-06	0	Pgr
3.52687	0	Pgr
-2.48288e-06	0	Pgr
-1.32844e-05	0	Pgr
8.44764e-06	0	Pgr
1.43286	0	Pgr
9.13763e-06	0	Pgr
0.486178	0	Pgr
-6.07548e-06	0	Pgr
1.79658e-06	0	Pgr
-1.90841e-05	0	Pgr
5.02946e-06	0	Pgr
9.68899e-06	0	Pgr
-8.75737e-06	0	Pgr
-2.13602e-05	0	Pgr
-1.52283e-05	0	Pgr
0.602841	0	Pgr
1.24098e-05	0	Pgr
3.48194e-08	0	Pgr
-1.23779e-05	0	Pgr
5.55699e-06	0	Pgr
-2.18315e-05	0	Pgr
-2.47024e-06	0	Pgr
1.11286e-05	0	Pgr
-3.41673e-06	0	Pgr
1.30544e-05	0	Pgr
1.79532e-05	0	Pgr
-1.16784e-05	0	Pgr
-1.15229e-05	0	Pgr
-9.14455e-06	0	Pgr
5.28728e-06	0	Pgr
8.35079e-06	0	Pgr
1.20914e-05	0	Pgr
0.630281	0	Pgr
1.07573e-05	0	Pgr
9.39801e-06	0	Pgr
1.63375e-06	0	Pgr
-8.88139e-06	0	Pgr
-7.26161e-06	0	Pgr
4.07597e-06	0	Pgr
1.68354e-05	0	Pgr
1.70598e-05	0	Pgr
-1.92617e-05	0	Pgr
-8.33998e-06	0	Pgr
1.41913e-05	0	Pgr
-1.06411e-05	0	Pgr
0.373892	0	Pgr
1.74936	0	Pgr
1.73296e-05	0	Pgr
1.9345e-05	0	Pgr
5.32821e-06	0	Pgr
7.19666e-06	0	Pgr
5.60093e-06	0	Pgr
-1.80869e-07	0	Pgr
-3.37174e-05	0	Pgr
7.60703e-06	0	Pgr
-3.91227e-06	0	Pgr
1.0099e-05	0	Pgr
-6.26973e-06	0	Pgr
-1.63458e-05	0	Pgr
1.24524e-05	0	Pgr
1.81377e-06	0	Pgr
3.4953e-05	0	Pgr
9.15592e-06	0	Pgr
1.04851e-05	0	Pgr
7.63825e-06	0	Pgr
-6.03387e-06	0	Pgr
-3.7043e-06	0	Pgr
1.05983e-05	0	Pgr
1.05511e-05	0	Pgr
5.82972e-06	0	Pgr
-9.86567e-06	0	Pgr
1.68462e-05	0	Pgr
-1.36684e-05	0	Pgr
-4.33214e-06	0	Pgr
2.32506e-05	0	Pgr
5.24122e-06	0	Pgr
9.70733e-06	0	Pgr
3.76973e-06	0	Pgr
-9.95933e-06	0	Pgr
-5.97483e-06	0	Pgr
1.65251e-06	0	Pgr
-2.92848e-05	0	Pgr
-8.47914e-06	0	Pgr
7.98585e-06	0	Pgr
-2.98456e-06	0	Pgr
-2.83611e-06	0	Pgr
8.69519e-06	0	Pgr
-5.44355e-06	0	Pgr
6.28803e-06	0	Pgr
-1.42233e-05	0	Pgr
-1.22751e-05	0	Pgr
-1.67411e-05	0	Pgr
8.43985e-07	0	Pgr
-2.06126e-06	0	Pgr
1.44187e-05	0	Pgr
-4.17821e-07	0	Pgr
1.35375e-05	0	Pgr
1.94523e-05	0	Pgr
-4.90938e-06	0	Pgr
3.88439e-06	0	Pgr
-8.44893e-06	0	Pgr
7.3799e-06	0	Pgr
-1.07976e-05	0	Pgr
-1.02647e-05	0	Pgr
2.88793e-06	0	Pgr
9.08113e-07	0	Pgr
2.62623e-06	0	Pgr
1.58234	0	Pgr
1.33909	0	Pgr
-1.30202e-06	0	Pgr
1.62016e-05	0	Pgr
-1.78951e-07	0	Pgr
-1.31849e-05	0	Pgr
-8.4456e-06	0	Pgr
-1.10181e-05	0	Pgr
-9.0009e-06	0	Pgr
-1.26108e-05	0	Pgr
-2.62585e-05	0	Pgr
6.69066e-06	0	Pgr
6.60042e-06	0	Pgr
-2.506e-06	0	Pgr
-7.23797e-06	0	Pgr
-8.12182e-06	0	Pgr
3.98734e-06	0	Pgr
2.26564e-06	0	Pgr
4.21644e-06	0	Pgr
4.83794e-08	0	Pgr
6.18984e-06	0	Pgr
4.31134e-06	0	Pgr
5.58312e-06	0	Pgr
4.95961e-06	0	Pgr
1.66189e-05	0	Pgr
-1.05503e-05	0	Pgr
0.265509	0	Pgr
-3.34209e-06	0	Pgr
-6.49807e-07	0	Pgr
8.10815e-07	0	Pgr
2.49524	0	Pgr
-2.55381e-05	0	Pgr
-3.12933e-06	0	Pgr
4.13832e-07	0	Pgr
-1.73773e-05	0	Pgr
5.4994e-06	0	Pgr
-5.97274e-06	0	Pgr
1.44774e-05	0	Pgr
2.64868e-06	0	Pgr
-7.88783e-06	0	Pgr
1.67732e-06	0	Pgr
0.519044	0	Pgr
9.12047e-06	0	Pgr
-1.56872e-06	0	Pgr
-2.03338e-05	0	Pgr
-1.29967e-05	0	Pgr
-8.57251e-06	0	Pgr
0.666381	0	Pgr
1.684	0	Pgr
-6.14369e-06	0	Pgr
-8.44891e-06	0	Pgr
1.53695e-06	0	Pgr
-8.51432e-06	0	Pgr
-3.97921e-06	0	Pgr
-9.39977e-06	0	Pgr
-1.38825e-05	0	Pgr
9.55185e-06	0	Pgr
-1.3175e-05	0	Pgr
0.312883	0	Pgr
-5.68186e-06	0	Pgr
-1.05845e-05	0	Pgr
2.59314e-06	0	Pgr
3.73135e-06	0	Pgr
1.26467e-05	0	Pgr
3.25225e-06	0	Pgr
-1.38467e-06	0	Pgr
2.60247e-05	0	Pgr
-6.50284e-06	0	Pgr
1.70297	0	Pgr
-5.35114e-06	0	Pgr
-1.10415e-06	0	Pgr
6.0043e-06	0	Pgr
4.15845e-06	0	Pgr
-1.05751e-06	0	Pgr
-8.56563e-06	0	Pgr
1.12733e-05	0	Pgr
9.16282e-06	0	Pgr
-7.2438e-06	0	Pgr
6.86779e-06	0	Pgr
4.50086e-06	0	Pgr
1.04522e-05	0	Pgr
1.49629e-06	0	Pgr
-1.14107e-05	0	Pgr
8.02499e-06	0	Pgr
-7.28717e-06	0	Pgr
5.27209e-06	0	Pgr
1.67348e-05	0	Pgr
-1.41883e-05	0	Pgr
1.0659	0	Pgr
1.35316e-05	0	Pgr
-5.28697e-06	0	Pgr
0.674163	0	Pgr
0.939487	0	Pgr
-5.70368e-06	0	Pgr
5.79631e-06	0	Pgr
-8.98959e-06	0	Pgr
-1.9033e-06	0	Pgr
-1.43903e-06	0	Pgr
-9.65727e-07	0	Pgr
2.43526	0	Pgr
1.59657e-05	0	Pgr
-4.51332e-06	0	Pgr
-7.9488e-06	0	Pgr
7.92284e-06	0	Pgr
3.80472e-06	0	Pgr
2.35788e-06	0	Pgr
5.90988e-06	0	Pgr
-1.41193e-05	0	Pgr
1.0633e-05	0	Pgr
1.88816	0	Pgr
9.51313e-06	0	Pgr
-5.98518e-06	0	Pgr
-1.84194e-05	0	Pgr
-4.8459e-06	0	Pgr
-9.06847e-06	0	Pgr
2.22276e-05	0	Pgr
0.408992	0	Pgr
-2.15674e-06	0	Pgr
1.06298e-05	0	Pgr
6.20347e-06	0	Pgr
6.73067e-06	0	Pgr
2.63371e-05	0	Pgr
1.66114e-06	0	Pgr
1.90518e-05	0	Pgr
2.53718e-06	0	Pgr
-1.45902e-05	0	Pgr
-2.22725e-05	0	Pgr
6.49684e-06	0	Pgr
-9.9925e-06	0	Pgr
4.19724e-07	0	Pgr
1.77704e-05	0	Pgr
3.47183e-06	0	Pgr
-2.87097e-06	0	Pgr
-1.92458e-05	0	Pgr
-8.00649e-06	0	Pgr
-5.75618e-06	0	Pgr
6.84206e-06	0	Pgr
4.83457e-06	0	Pgr
1.39634e-07	0	Pgr
0.958051	0	Pgr
-2.88123e-06	0	Pgr
3.02272e-07	0	Pgr
2.71674e-06	0	Pgr
4.49158e-06	0	Pgr
1.82763e-05	0	Pgr
-1.11202e-05	0	Pgr
1.47481e-05	0	Pgr
6.71512e-06	0	Pgr
-1.54533e-05	0	Pgr
-2.77047e-06	0	Pgr
-6.29343e-06	0	Pgr
-9.33e-06	0	Pgr
-1.53789e-05	0	Pgr
-4.94102e-06	0	Pgr
-4.3536e-06	0	Pgr
-3.23545e-06	0	Pgr
-2.06111e-05	0	Pgr
4.41503e-06	0	Pgr
7.46351e-06	0	Pgr
7.89643e-06	0	Pgr
7.70741e-06	0	Pgr
2.00506e-06	0	Pgr
1.46835e-05	0	Pgr
-8.76455e-06	0	Pgr
-1.2266e-05	0	Pgr
3.37838e-06	0	Pgr
4.40824e-06	0	Pgr
-7.46516e-06	0	Pgr
3.66061e-07	0	Pgr
0.257707	0	Pgr
3.79676e-06	0	Pgr
8.76556e-06	0	Pgr
9.33388e-06	0	Pgr
-2.42881e-05	0	Pgr
1.72799e-05	0	Pgr
4.56003e-06	0	Pgr
-5.7036e-06	0	Pgr
-1.11462e-05	0	Pgr
9.05064e-06	0	Pgr
3.28096e-06	0	Pgr
1.07809e-05	0	Pgr
-6.03156e-07	0	Pgr
-2.43519e-06	0	Pgr
2.24142e-05	0	Pgr
-2.03599e-05	0	Pgr
3.90914e-06	0	Pgr
3.84813e-06	0	Pgr
4.38696e-06	0	Pgr
5.58141e-06	0	Pgr
-2.76406e-06	0	Pgr
1.16629e-05	0	Pgr
-2.45428e-05	0	Pgr
-8.05566e-06	0	Pgr
-1.19145e-06	0	Pgr
1.63216e-06	0	Pgr
4.0648e-06	0	Pgr
6.3934e-06	0	Pgr
-1.50852e-05	0	Pgr
7.6706e-08	0	Pgr
5.24168e-06	0	Pgr
1.32634e-05	0	Pgr
-1.13568e-06	0	Pgr
1.59915e-05	0	Pgr
-2.81528e-06	0	Pgr
-4.98981e-07	0	Pgr
1.60214e-06	0	Pgr
-5.02381e-06	0	Pgr
7.15938e-06	0	Pgr
-1.34579e-05	0	Pgr
-5.64357e-08	0	Pgr
-5.40543e-06	0	Pgr
-5.47074e-06	0	Pgr
0.67336	0	Pgr
1.05222e-05	0	Pgr
1.59803e-05	0	Pgr
-2.63797e-06	0	Pgr
3.24008e-07	0	Pgr
-1.55158e-05	0	Pgr
-3.88179e-06	0	Pgr
1.76415e-05	0	Pgr
-4.16528e-06	0	Pgr
-1.16634e-05	0	Pgr
4.18946e-07	0	Pgr
1.24649e-05	0	Pgr
-1.57797e-05	0	Pgr
-2.5382e-06	0	Pgr
4.67831e-06	0	Pgr
1.97753e-05	0	Pgr
-6.15606e-06	0	Pgr
1.51942e-05	0	Pgr
-4.32895e-06	0	Pgr
0.476597	0	Pgr
-1.13433e-05	0	Pgr
-2.21098e-06	0	Pgr
-2.24147e-07	0	Pgr
-3.22902e-06	0	Pgr
1.05222e-05	0	Pgr
1.89541e-06	0	Pgr
-1.05828e-06	0	Pgr
-6.02554e-06	0	Pgr
-1.29602e-05	0	Pgr
-1.95933e-05	0	Pgr
2.13412e-06	0	Pgr
2.53359e-07	0	Pgr
1.36502e-05	0	Pgr
2.91094e-06	0	Pgr
7.97218e-06	0	Pgr
4.09864e-07	0	Pgr
-8.18324e-06	0	Pgr
2.89641e-06	0	Pgr
3.39787e-06	0	Pgr
-8.17393e-06	0	Pgr
-2.87493e-07	0	Pgr
2.00078e-05	0	Pgr
0.461655	0	Pgr
1.47218e-05	0	Pgr
-2.27069e-06	0	Pgr
1.48231e-05	0	Pgr
-8.43053e-06	0	Pgr
-6.61953e-07	0	Pgr
3.11233e-06	0	Pgr
-1.1259e-06	0	Pgr
6.58739e-06	0	Pgr
-1.66862e-06	0	Pgr
1.20887e-05	0	Pgr
1.70419e-06	0	Pgr
6.9242e-06	0	Pgr
-1.18555e-05	0	Pgr
-6.58389e-06	0	Pgr
1.08951e-05	0	Pgr
5.08786e-06	0	Pgr
-1.35907e-06	0	Pgr
-1.08783e-06	0	Pgr
7.549e-06	0	Pgr
0.903608	0	Pgr
7.49552e-07	0	Pgr
-1.64595e-05	0	Pgr
1.77401e-05	0	Pgr
7.65968e-06	0	Pgr
8.32288e-06	0	Pgr
-1.90546e-05	0	Pgr
-2.08367e-07	0	Pgr
-4.08934e-06	0	Pgr
-1.37639e-05	0	Pgr
1.39193	0	Pgr
1.23413e-05	0	Pgr
0.422188	0	Pgr
-2.2919e-06	0	Pgr
1.71146e-05	0	Pgr
-1.64981e-05	0	Pgr
7.44221e-06	0	Pgr
-3.14021e-06	0	Pgr
-1.15311e-06	0	Pgr
-6.10974e-06	0	Pgr
1.0967e-05	0	Pgr
-1.12717e-05	0	Pgr
9.62609e-06	0	Pgr
1.40646e-05	0	Pgr
-1.64165e-05	0	Pgr
-1.1269e-05	0	Pgr
5.91545e-06	0	Pgr
-9.56309e-06	0	Pgr
-6.9153e-06	0	Pgr
-4.45353e-06	0	Pgr
-3.44484e-06	0	Pgr
7.03698e-06	0	Pgr
-6.03006e-06	0	Pgr
8.93504e-07	0	Pgr
0.573219	0	Pgr
-1.54038e-05	0	Pgr
-6.89632e-06	0	Pgr
8.59793e-06	0	Pgr
-3.7652e-06	0	Pgr
-2.53508e-05	0	Pgr
-8.57809e-06	0	Pgr
8.16026e-06	0	Pgr
-4.26589e-06	0	Pgr
-4.04637e-06	0	Pgr
-1.45769e-06	0	Pgr
7.19466e-06	0	Pgr
-4.91091e-06	0	Pgr
4.75958e-06	0	Pgr
5.73154e-06	0	Pgr
-1.01886e-05	0	Pgr
-6.18722e-07	0	Pgr
-5.38305e-06	0	Pgr
4.16955e-06	0	Pgr
-1.50828e-05	0	Pgr
1.53917e-05	0	Pgr
1.34602e-05	0	Pgr
-8.42856e-06	0	Pgr
-6.69874e-06	0	Pgr
-9.08487e-06	0	Pgr
-1.36541e-06	0	Pgr
-5.01038e-06	0	Pgr
0.967587	0	Pgr
-1.87522e-05	0	Pgr
1.58547e-06	0	Pgr
1.55627e-07	0	Pgr
-1.6006e-05	0	Pgr
2.75973e-06	0	Pgr
5.49526e-07	0	Pgr
-2.30573e-06	0	Pgr
-1.32163e-07	0	Pgr
3.84949e-06	0	Pgr
3.46724e-06	0	Pgr
-4.31613e-06	0	Pgr
1.15018e-05	0	Pgr
-3.65322e-07	0	Pgr
-1.35801e-06	0	Pgr
9.44618e-06	0	Pgr
9.92041e-06	0	Pgr
1.6353	0	Pgr
-9.91059e-06	0	Pgr
-7.05618e-06	0	Pgr
-1.17578e-05	0	Pgr
-1.7812e-05	0	Pgr
3.10608e-06	0	Pgr
-1.4511e-06	0	Pgr
0.560234	0	Pgr
-1.65936e-08	0	Pgr
4.09163e-06	0	Pgr
-4.96058e-06	0	Pgr
-9.60108e-06	0	Pgr
7.78132e-06	0	Pgr
7.61121e-06	0	Pgr
-1.73371e-05	0	Pgr
8.77295e-06	0	Pgr
-1.77337e-05	0	Pgr
-4.56873e-07	0	Pgr
-3.94872e-06	0	Pgr
-1.28056e-06	0	Pgr
1.09624e-05	0	Pgr
-1.25522e-05	0	Pgr
-2.65484e-06	0	Pgr
2.5533e-05	0	Pgr
-1.47831e-05	0	Pgr
-6.26588e-06	0	Pgr
-4.1052e-07	0	Pgr
1.99953e-06	0	Pgr
-5.33306e-06	0	Pgr
-2.66032e-06	0	Pgr
1.08415e-05	0	Pgr
-1.80745e-06	0	Pgr
2.51555e-06	0	Pgr
3.69542e-06	0	Pgr
4.07034e-06	0	Pgr
4.92505e-06	0	Pgr
5.46326e-07	0	Pgr
-7.08674e-06	0	Pgr
-5.82708e-07	0	Pgr
-9.63422e-06	0	Pgr
9.33933e-07	0	Pgr
-3.47901e-06	0	Pgr
-1.18334e-06	0	Pgr
-1.09909e-05	0	Pgr
-2.83076e-06	0	Pgr
-1.08973e-05	0	Pgr
-4.05666e-06	0	Pgr
5.26907e-06	0	Pgr
2.4042e-06	0	Pgr
8.98362e-06	0	Pgr
4.87968e-06	0	Pgr
1.11991e-06	0	Pgr
9.98313e-06	0	Pgr
1.19172e-05	0	Pgr
-1.39939e-05	0	Pgr
8.92148e-06	0	Pgr
7.77959e-06	0	Pgr
9.41915e-06	0	Pgr
-9.08803e-06	0	Pgr
2.40893e-05	0	Pgr
-2.59425e-05	0	Pgr
6.86304e-08	0	Pgr
1.18107e-06	0	Pgr
-1.49697e-06	0	Pgr
7.47873e-06	0	Pgr
1.24035e-06	0	Pgr
-7.78055e-06	0	Pgr
1.41003e-05	0	Pgr
-2.93912e-06	0	Pgr
0.819865	0	Pgr
-6.6651e-06	0	Pgr
-1.05988e-05	0	Pgr
-6.05839e-06	0	Pgr
-1.05684e-05	0	Pgr
5.33106e-06	0	Pgr
-1.55209e-05	0	Pgr
-9.78489e-06	0	Pgr
2.72184e-07	0	Pgr
-1.71557e-05	0	Pgr
-5.04888e-06	0	Pgr
-3.04923e-06	0	Pgr
1.34608e-05	0	Pgr
-2.57537e-06	0	Pgr
-5.23287e-06	0	Pgr
-6.63218e-06	0	Pgr
4.47221e-06	0	Pgr
-3.19451e-06	0	Pgr
-5.43779e-06	0	Pgr
-2.79673e-06	0	Pgr
1.06523e-05	0	Pgr
1.56783e-05	0	Pgr
0.383931	0	Pgr
2.05217e-07	0	Pgr
-3.24184e-06	0	Pgr
1.8574e-05	0	Pgr
5.90764e-06	0	Pgr
-1.78063e-05	0	Pgr
-4.34109e-06	0	Pgr
-2.29275e-05	0	Pgr
-9.29652e-07	0	Pgr
7.03964e-06	0	Pgr
-8.9449e-06	0	Pgr
-1.28251e-05	0	Pgr
1.25578e-05	0	Pgr
-9.6463e-06	0	Pgr
9.07784e-06	0	Pgr
2.14074e-06	0	Pgr
2.18695	0	Pgr
1.00254e-05	0	Pgr
1.13991e-05	0	Pgr
1.27563	0	Pgr
2.95402e-06	0	Pgr
1.71761e-06	0	Pgr
-9.55389e-06	0	Pgr
-1.21041e-05	0	Pgr
0.414484	0	Pgr
-1.35816e-06	0	Pgr
-9.87273e-06	0	Pgr
8.31925e-06	0	Pgr
-7.9506e-06	0	Pgr
3.40465e-06	0	Pgr
8.7043e-06	0	Pgr
-1.18216e-05	0	Pgr
1.02289e-05	0	Pgr
-2.10843e-05	0	Pgr
2.29763e-06	0	Pgr
1.51171e-05	0	Pgr
5.55438e-06	0	Pgr
9.14879e-06	0	Pgr
-5.53397e-06	0	Pgr
2.98376e-06	0	Pgr
1.10638e-05	0	Pgr
-1.32915e-05	0	Pgr
1.00169e-05	0	Pgr
-1.4093e-05	0	Pgr
-4.98781e-06	0	Pgr
2.62276e-05	0	Pgr
5.10666e-06	0	Pgr
-9.08432e-07	0	Pgr
9.78766e-06	0	Pgr
-2.43809e-06	0	Pgr
6.21809e-06	0	Pgr
-3.44595e-06	0	Pgr
-2.35522e-05	0	Pgr
4.72388e-06	0	Pgr
-5.1148e-06	0	Pgr
-5.73602e-06	0	Pgr
3.7972e-08	0	Pgr
1.34255e-05	0	Pgr
2.95462e-06	0	Pgr
8.41787e-06	0	Pgr
6.29064e-06	0	Pgr
1.01598e-06	0	Pgr
6.71121e-06	0	Pgr
-1.38316e-06	0	Pgr
-1.24931e-05	0	Pgr
3.47635e-06	0	Pgr
-2.27781e-05	0	Pgr
-9.86209e-06	0	Pgr
-5.95413e-07	0	Pgr
-1.60759e-06	0	Pgr
-4.20362e-06	0	Pgr
9.88591e-06	0	Pgr
-1.06961e-05	0	Pgr
-2.61364e-05	0	Pgr
7.80452e-06	0	Pgr
4.51051e-07	0	Pgr
-1.08489e-06	0	Pgr
-3.91224e-06	0	Pgr
-1.687e-05	0	Pgr
-9.52704e-06	0	Pgr
5.07414e-06	0	Pgr
1.88161e-07	0	Pgr
-1.41891e-05	0	Pgr
5.98172e-06	0	Pgr
7.8638e-06	0	Pgr
-1.34633e-06	0	Pgr
-1.63865e-07	0	Pgr
1.40914e-05	0	Pgr
3.94839e-06	0	Pgr
1.21988e-05	0	Pgr
-4.50772e-07	0	Pgr
1.47949e-05	0	Pgr
-7.56838e-07	0	Pgr
9.17748e-06	0	Pgr
-3.44779e-06	0	Pgr
-1.077e-05	0	Pgr
1.0016e-05	0	Pgr
2.296e-05	0	Pgr
-3.25878e-06	0	Pgr
1.46886e-05	0	Pgr
-2.36909e-06	0	Pgr
9.23493e-06	0	Pgr
-9.89192e-06	0	Pgr
2.75646e-06	0	Pgr
-7.63661e-06	0	Pgr
-1.35211e-05	0	Pgr
6.55024e-06	0	Pgr
1.60965e-05	0	Pgr
-7.88507e-06	0	Pgr
-8.83876e-06	0	Pgr
-1.07251e-05	0	Pgr
-4.58141e-06	0	Pgr
0.776085	0	Pgr
7.12228e-06	0	Pgr
4.42954e-06	0	Pgr
7.59587e-06	0	Pgr
-4.68878e-06	0	Pgr
-1.7271e-06	0	Pgr
6.8205e-06	0	Pgr
-2.81577e-06	0	Pgr
1.43312	0	Pgr
-1.37765e-05	0	Pgr
2.69759e-05	0	Pgr
-1.69972e-05	0	Pgr
2.93167e-07	0	Pgr
1.93431e-05	0	Pgr
8.37511e-06	0	Pgr
-1.85346e-06	0	Pgr
5.33329e-06	0	Pgr
1.78496e-05	0	Pgr
1.89628e-06	0	Pgr
-5.69088e-06	0	Pgr
1.45189e-05	0	Pgr
1.86899e-05	0	Pgr
-9.84555e-06	0	Pgr
7.18757e-06	0	Pgr
1.29347e-06	0	Pgr
7.01641e-06	0	Pgr
5.26698e-06	0	Pgr
-2.05131e-07	0	Pgr
4.38251e-06	0	Pgr
-1.21053e-05	0	Pgr
-1.40442e-05	0	Pgr
7.20749e-06	0	Pgr
8.60355e-07	0	Pgr
-1.31617e-06	0	Pgr
-1.67605e-05	0	Pgr
-5.69498e-06	0	Pgr
1.92205e-06	0	Pgr
-4.86323e-06	0	Pgr
8.1284e-07	0	Pgr
0.673989	0	Pgr
-1.37502e-06	0	Pgr
4.27593e-06	0	Pgr
-2.43064e-06	0	Pgr
-3.18353e-06	0	Pgr
-2.54106e-06	0	Pgr
6.38887e-06	0	Pgr
8.21065e-06	0	Pgr
2.33548e-05	0	Pgr
-9.83308e-06	0	Pgr
-7.07457e-06	0	Pgr
6.44149e-06	0	Pgr
1.63767e-05	0	Pgr
1.22665e-05	0	Pgr
-4.67706e-06	0	Pgr
-6.78231e-06	0	Pgr
1.6964e-05	0	Pgr
1.54285e-05	0	Pgr
2.14528e-06	0	Pgr
1.70069e-05	0	Pgr
-7.98683e-08	0	Pgr
-8.179e-06	0	Pgr
-5.06102e-07	0	Pgr
7.99211e-07	0	Pgr
-1.55957e-05	0	Pgr
-1.71498e-06	0	Pgr
-4.18607e-06	0	Pgr
4.91287e-06	0	Pgr
1.90476	0	Pgr
4.8222e-06	0	Pgr
5.36291e-06	0	Pgr
-2.79324e-06	0	Pgr
-4.35073e-07	0	Pgr
0.915634	0	Pgr
1.54803e-05	0	Pgr
0.941432	0	Pgr
5.81112e-07	0	Pgr
-8.39779e-06	0	Pgr
5.71123e-06	0	Pgr
6.60478e-07	0	Pgr
3.58466e-05	0	Pgr
-1.9319e-05	0	Pgr
-2.02833e-06	0	Pgr
1.48372e-05	0	Pgr
0.538389	0	Pgr
-2.59649e-06	0	Pgr
3.34068e-06	0	Pgr
-2.19638e-06	0	Pgr
-9.31772e-06	0	Pgr
-1.2224e-06	0	Pgr
1.33853e-05	0	Pgr
-1.34833e-05	0	Pgr
1.41484e-05	0	Pgr
9.14049e-06	0	Pgr
-1.23669e-05	0	Pgr
-1.50076e-05	0	Pgr
3.45387e-07	0	Pgr
2.863e-06	0	Pgr
1.18621e-05	0	Pgr
-3.75494e-07	0	Pgr
4.20372e-06	0	Pgr
1.28925e-05	0	Pgr
1.17069e-05	0	Pgr
8.26094e-06	0	Pgr
3.23917e-06	0	Pgr
3.8095e-06	0	Pgr
1.20262e-05	0	Pgr
1.10221e-05	0	Pgr
-6.15149e-07	0	Pgr
3.6459e-06	0	Pgr
1.69255e-05	0	Pgr
1.47137e-05	0	Pgr
1.28735	0	Pgr
1.4482e-05	0	Pgr
-8.58557e-07	0	Pgr
-1.57377e-05	0	Pgr
1.57028	0	Pgr
8.44678e-07	0	Pgr
9.67046e-06	0	Pgr
1.93911e-05	0	Pgr
1.07987e-05	0	Pgr
-3.53594e-06	0	Pgr
-1.34923e-06	0	Pgr
-9.87132e-06	0	Pgr
1.4327	0	Pgr
4.89531e-06	0	Pgr
-2.99277e-06	0	Pgr
6.58255e-06	0	Pgr
8.3241e-06	0	Pgr
3.63463e-06	0	Pgr
-3.98646e-06	0	Pgr
-1.49793e-05	0	Pgr
1.14628e-06	0	Pgr
-1.03782e-05	0	Pgr
6.45979e-06	0	Pgr
7.72845e-06	0	Pgr
3.16014e-06	0	Pgr
-1.03811e-05	0	Pgr
-7.55137e-06	0	Pgr
-4.91504e-06	0	Pgr
1.47226e-06	0	Pgr
2.3565e-05	0	Pgr
-9.20669e-06	0	Pgr
-2.15685e-05	0	Pgr
-1.204e-06	0	Pgr
-8.39244e-06	0	Pgr
-2.17244e-05	0	Pgr
-8.74308e-06	0	Pgr
-3.73579e-06	0	Pgr
-1.1022e-05	0	Pgr
7.1566e-06	0	Pgr
9.0764e-06	0	Pgr
-3.24805e-06	0	Pgr
-1.48159e-05	0	Pgr
5.94171e-06	0	Pgr
-8.54875e-06	0	Pgr
-8.29918e-06	0	Pgr
1.49107e-06	0	Pgr
-9.76146e-06	0	Pgr
-2.94684e-06	0	Pgr
-7.70975e-06	0	Pgr
3.92284e-06	0	Pgr
-8.46306e-06	0	Pgr
-8.4376e-06	0	Pgr
-9.61888e-06	0	Pgr
1.10497e-07	0	Pgr
1.21495e-05	0	Pgr
-8.88879e-06	0	Pgr
2.18101e-06	0	Pgr
-6.56117e-06	0	Pgr
-1.08852e-05	0	Pgr
1.09113e-05	0	Pgr
-5.69227e-06	0	Pgr
1.62081e-05	0	Pgr
-6.86988e-06	0	Pgr
6.56997e-06	0	Pgr
1.11069e-05	0	Pgr
2.14072e-05	0	Pgr
-8.30972e-06	0	Pgr
7.64059e-07	0	Pgr
9.35824e-06	0	Pgr
-5.01667e-06	0	Pgr
5.94853e-06	0	Pgr
1.31631	0	Pgr
-1.13334e-05	0	Pgr
-2.23717e-05	0	Pgr
5.1464e-06	0	Pgr
-3.41907e-06	0	Pgr
1.71788e-05	0	Pgr
-1.11638e-05	0	Pgr
-4.8848e-06	0	Pgr
8.07332e-06	0	Pgr
-2.61009e-06	0	Pgr
4.8806e-06	0	Pgr
1.35278e-05	0	Pgr
2.17682e-05	0	Pgr
5.13871e-07	0	Pgr
-8.38095e-06	0	Pgr
-1.08462e-05	0	Pgr
-5.46533e-06	0	Pgr
-4.2651e-06	0	Pgr
-1.211e-05	0	Pgr
1.17315	0	Pgr
1.4239e-05	0	Pgr
-4.43299e-06	0	Pgr
-1.04033e-05	0	Pgr
-1.2739e-05	0	Pgr
7.70152e-06	0	Pgr
3.15226e-07	0	Pgr
0.778171	0	Pgr
-1.23755e-06	0	Pgr
3.28377e-09	0	Pgr
-8.43778e-06	0	Pgr
-1.22133e-05	0	Pgr
-4.52986e-06	0	Pgr
-7.0232e-06	0	Pgr
-6.7438e-06	0	Pgr
0.673571	0	Pgr
-1.49333e-06	0	Pgr
9.4869e-06	0	Pgr
1.15636e-05	0	Pgr
2.07435e-05	0	Pgr
2.6529e-06	0	Pgr
-1.052e-05	0	Pgr
5.02342e-06	0	Pgr
1.09985e-05	0	Pgr
1.8865e-05	0	Pgr
8.11254e-06	0	Pgr
1.41824e-05	0	Pgr
4.3917e-06	0	Pgr
-1.2775e-05	0	Pgr
-8.61373e-06	0	Pgr
1.88699e-05	0	Pgr
7.04087e-06	0	Pgr
-6.67721e-06	0	Pgr
-7.05714e-06	0	Pgr
-9.20719e-06	0	Pgr
1.48473e-06	0	Pgr
-2.50017e-06	0	Pgr
-9.41769e-06	0	Pgr
1.2142e-05	0	Pgr
1.85664e-07	0	Pgr
7.57832e-06	0	Pgr
-3.80063e-06	0	Pgr
1.74949e-06	0	Pgr
1.03352e-05	0	Pgr
6.75724e-06	0	Pgr
9.41281e-06	0	Pgr
-1.82663e-05	0	Pgr
1.77204e-06	0	Pgr
-1.91808e-06	0	Pgr
-6.50199e-06	0	Pgr
-5.60696e-06	0	Pgr
1.67577e-05	0	Pgr
4.30535e-06	0	Pgr
-1.44607e-06	0	Pgr
9.39026e-06	0	Pgr
-5.45497e-06	0	Pgr
1.3885e-06	0	Pgr
1.44686e-05	0	Pgr
-3.32628e-06	0	Pgr
-7.99156e-06	0	Pgr
-5.48293e-06	0	Pgr
-1.0508e-05	0	Pgr
2.52662e-06	0	Pgr
3.27862e-06	0	Pgr
8.55672e-06	0	Pgr
1.80176e-05	0	Pgr
1.40524e-05	0	Pgr
-1.25079e-05	0	Pgr
1.99911e-05	0	Pgr
1.39278e-06	0	Pgr
-3.86669e-06	0	Pgr
1.85564e-05	0	Pgr
4.28855e-06	0	Pgr
1.73079e-05	0	Pgr
-4.35237e-07	0	Pgr
-7.31086e-06	0	Pgr
-1.96596e-05	0	Pgr
1.12687e-05	0	Pgr
-8.88084e-06	0	Pgr
8.71359e-06	0	Pgr
1.19894e-06	0	Pgr
4.72435e-06	0	Pgr
1.26664e-05	0	Pgr
-4.85316e-06	0	Pgr
-4.61534e-06	0	Pgr
1.99661	0	Pgr
1.06035e-05	0	Pgr
-4.74786e-06	0	Pgr
0.972864	0	Pgr
7.96324e-06	0	Pgr
7.78745e-06	0	Pgr
7.96803e-06	0	Pgr
4.90516e-07	0	Pgr
7.62613e-06	0	Pgr
2.85993e-06	0	Pgr
-6.32815e-06	0	Pgr
1.80438e-05	0	Pgr
-1.86301e-05	0	Pgr
8.45528e-06	0	Pgr
3.41668e-06	0	Pgr
2.27776e-07	0	Pgr
-6.114e-06	0	Pgr
-2.60527e-06	0	Pgr
1.80567e-05	0	Pgr
-9.69993e-07	0	Pgr
-3.84487e-06	0	Pgr
-8.78362e-06	0	Pgr
0.602475	0	Pgr
-8.42925e-07	0	Pgr
2.39795	0	Pgr
1.1427e-05	0	Pgr
9.7827e-07	0	Pgr
1.46502e-05	0	Pgr
9.90436e-06	0	Pgr
1.41439e-05	0	Pgr
-1.3359e-05	0	Pgr
5.79584e-06	0	Pgr
-3.61821e-06	0	Pgr
-4.68524e-07	0	Pgr
-5.99477e-06	0	Pgr
2.15104e-06	0	Pgr
9.36315e-07	0	Pgr
-2.11983e-05	0	Pgr
8.52443e-06	0	Pgr
1.54375e-06	0	Pgr
-9.71862e-06	0	Pgr
-1.10143e-05	0	Pgr
-6.90245e-06	0	Pgr
-1.58363e-05	0	Pgr
0.529251	0	Pgr
1.50234e-05	0	Pgr
1.92882e-06	0	Pgr
5.27155e-06	0	Pgr
1.56483	0	Pgr
-1.5392e-05	0	Pgr
-8.96433e-06	0	Pgr
7.2107e-06	0	Pgr
-8.84502e-06	0	Pgr
5.58599e-06	0	Pgr
-2.18738e-06	0	Pgr
0.752935	0	Pgr
-1.03912e-05	0	Pgr
0.98832	0	Pgr
-1.04161e-06	0	Pgr
-2.08711e-06	0	Pgr
-1.78873e-05	0	Pgr
5.37084e-06	0	Pgr
-1.9497e-05	0	Pgr
-4.15234e-06	0	Pgr
5.51297e-07	0	Pgr
-7.02e-06	0	Pgr
-1.40384e-05	0	Pgr
-3.98824e-06	0	Pgr
-1.10422e-06	0	Pgr
-9.24078e-06	0	Pgr
-1.35724e-05	0	Pgr
-1.1946e-05	0	Pgr
-5.28488e-06	0	Pgr
-4.52627e-06	0	Pgr
2.40756	0	Pgr
-1.28568e-05	0	Pgr
3.81149e-06	0	Pgr
-4.17469e-06	0	Pgr
9.28614e-07	0	Pgr
-6.63585e-06	0	Pgr
0.557203	0	Pgr
-1.70308e-05	0	Pgr
1.53907e-06	0	Pgr
2.60755e-07	0	Pgr
1.05586e-05	0	Pgr
-2.24467e-06	0	Pgr
4.96596e-06	0	Pgr
3.99634e-06	0	Pgr
-6.46913e-06	0	Pgr
-8.37628e-07	0	Pgr
-1.33621e-06	0	Pgr
1.1196e-05	0	Pgr
2.39221e-06	0	Pgr
2.90602e-06	0	Pgr
2.3436e-05	0	Pgr
4.16298e-06	0	Pgr
3.62481e-06	0	Pgr
5.31683e-06	0	Pgr
1.54804e-05	0	Pgr
9.61488e-06	0	Pgr
3.38436e-06	0	Pgr
-6.10953e-06	0	Pgr
3.57052e-06	0	Pgr
1.41509e-06	0	Pgr
-1.83629e-05	0	Pgr
-1.54103e-05	0	Pgr
-1.79438e-05	0	Pgr
1.41451e-05	0	Pgr
2.31631	0	Pgr
-2.35046e-05	0	Pgr
4.67032e-06	0	Pgr
6.38319e-07	0	Pgr
-2.5626e-06	0	Pgr
-7.44522e-06	0	Pgr
-1.26903e-05	0	Pgr
8.62628e-06	0	Pgr
-5.76935e-06	0	Pgr
-1.32267e-06	0	Pgr
1.18533	0	Pgr
5.35e-06	0	Pgr
-3.9341e-06	0	Pgr
-5.40609e-06	0	Pgr
2.59451e-06	0	Pgr
-1.17828e-05	0	Pgr
3.06138e-06	0	Pgr
[truncated: 792,113+ more rows]

## Sheet: Ext. Data Fig. 3c
	type	count	percentage
3 hours post hCG addition	in vivo	570	0.03
3 hours post hCG addition	ex vivo	822	0.05
3 hours post hCG addition	intersection	15307	0.92
6 hours post hCG addition	in vivo	264	0.02
6 hours post hCG addition	ex vivo	1069	0.07
6 hours post hCG addition	intersection	14660	0.92
9 hours post hCG addition	in vivo	1831	0.1
9 hours post hCG addition	ex vivo	2547	0.13
9 hours post hCG addition	intersection	14569	0.77
12 hours post hCG addition	in vivo	1710	0.09
12 hours post hCG addition	ex vivo	1429	0.08
12 hours post hCG addition	intersection	15262	0.83
