# Supplementary material for: Ex vivo imaging reveals the spatiotemporal control of ovulation
Source: Nat Cell Biol. 2024 Oct 16;26(11):1997–2008. doi: 10.1038/s41556-024-01524-6 (PMC11567896; doi:10.1038/s41556-024-01524-6)
Supplement: Supplementary file 13 — Source data for Extended Data Fig. 4. [file 41556_2024_1524_MOESM13_ESM.xlsx]

## Sheet: Ext. Data Fig. 4a
	Ext. Data Fig. 4a
	All raw control volumes
			Repeat 1						Repeat 2						Repeat 3						Repeat 4						Repeat 5								Repeat 6
			Control_1	Control_2	Control_3	Control_4	Control_5	Control_6	Control_1	Control_2	Control_3	Control_4	Control_5	Control_6	Control_1	Control_2	Control_3	Control_4	Control_5	Control_6	Control_1	Control_2	Control_3	Control_4	Control_5	Control_6	Control_1	Control_2	Control_3	Control_4	Control_5	Control_6	Control_7	Control_8	Control_1	Control_2	Control_3	Control_4	Control_5	Control_6	Control_7	Control_8
	Time in hours		1	2	3	4	5	6	7	8	9	10	11	12	13	14	15	16	17	18	19	20	21	22	23	24	25	26	27	28	29	30	31	32	33	34	35	36	37	38	39	40		AVERAGE	STDEV	SEM
		0.5	49600000	50800000	56500000	50200000	52700000	47900000	63800000	51800000	56300000	44500000	49500000	39700000	51100000	54500000	47600000	50000000	49300000	62500000	52700000	48900000	40500000	53700000	50300000	37600000	44700000	45800000	58400000	43000000	59500000	53100000	62100000	59400000	56100000	64700000	51000000	49700000	60400000	45300000	62400000	54700000		52057500	6.72934e+06	1.064e+06
		0.75	50100000	52200000	57300000	50800000	53800000	48900000	64200000	52500000	57200000	45000000	50100000	40100000	52500000	55200000	48200000	50500000	50300000	63700000	54000000	49700000	41500000	55500000	50900000	38700000	45400000	46800000	59200000	43900000	60500000	54300000	62300000	60100000	57700000	65900000	52500000	51000000	62600000	46800000	64200000	56700000		53070000	6.83506e+06	1.08072e+06
	1	1	51000000	52800000	58100000	51500000	54700000	50200000	65100000	53200000	58700000	45400000	50900000	40900000	53500000	56400000	49100000	51300000	51700000	64900000	55900000	50100000	42300000	56300000	51900000	39200000	46100000	47500000	59800000	44400000	61700000	55100000	62600000	60900000	59300000	67500000	53600000	52000000	64100000	48600000	67200000	58300000		54095000	7.06377e+06	1.11688e+06
		1.25	52000000	54100000	59100000	52800000	56200000	51200000	67200000	54600000	61000000	46600000	51900000	41700000	55100000	57600000	50600000	52600000	53200000	66600000	56700000	51300000	43300000	57500000	53500000	40200000	46800000	48500000	60800000	45600000	63700000	55800000	64200000	62000000	60700000	69000000	54500000	53200000	65900000	49600000	68900000	59900000		55392500	7.28991e+06	1.15264e+06
		1.5	52900000	56000000	60200000	54000000	57000000	51900000	69600000	56400000	62300000	47700000	53400000	42800000	57400000	59200000	52200000	53800000	55300000	68800000	57600000	52600000	44100000	58600000	54900000	40900000	47800000	49400000	62100000	46400000	64800000	57500000	66200000	62900000	61900000	70000000	55400000	54200000	66500000	50500000	70900000	61300000		56685000	7.49193e+06	1.18458e+06
		1.75	54200000	57200000	60700000	54400000	58000000	52700000	70500000	57500000	63000000	49100000	53900000	43600000	58900000	60500000	53200000	54900000	56700000	70500000	58400000	53600000	44800000	59500000	55900000	41400000	48500000	49600000	63600000	47200000	65600000	58300000	66900000	63800000	63400000	71200000	56200000	55200000	68100000	51500000	72500000	62200000		57672500	7.65235e+06	1.20994e+06
	2	2	54600000	58100000	61600000	55200000	58500000	53300000	71000000	57800000	63900000	49400000	54400000	44300000	59700000	61300000	54100000	55700000	57700000	72200000	59300000	54000000	45200000	60000000	56500000	41800000	48900000	50000000	64300000	47700000	66300000	58600000	67800000	64000000	64700000	72100000	57800000	55900000	69000000	51700000	73800000	62800000		58375000	7.82693e+06	1.23755e+06
		2.25	55500000	58400000	62100000	55600000	59200000	54400000	71800000	58800000	64700000	50000000	55100000	45200000	60400000	62200000	54800000	56400000	58200000	72500000	59800000	54500000	45600000	60900000	57100000	42000000	49700000	50700000	65200000	47800000	67400000	58100000	68100000	64500000	65000000	73200000	58000000	56700000	70200000	52700000	74500000	63400000		59010000	7.88786e+06	1.24718e+06
		2.5	56300000	59500000	65300000	58100000	59800000	54100000	72400000	59100000	65300000	50700000	55900000	45900000	61200000	62900000	54900000	57400000	58900000	72900000	60200000	54700000	45700000	61100000	57800000	42700000	49900000	51100000	65600000	48400000	67800000	59000000	68200000	65400000	65900000	74300000	58700000	57200000	70700000	53700000	75300000	64500000		59712500	7.96287e+06	1.25904e+06
		2.75	56800000	59700000	64300000	57300000	60300000	54900000	73100000	59900000	65400000	51100000	56100000	46100000	60700000	63300000	55100000	57900000	59200000	73400000	60800000	55200000	46100000	61200000	57900000	43100000	50600000	51300000	66100000	48400000	68500000	59100000	69200000	65900000	66500000	75600000	59300000	57700000	72200000	54200000	75900000	64900000		60107500	8.098e+06	1.28041e+06
	3	3	57700000	60200000	65500000	57900000	61100000	55500000	73500000	60300000	66000000	52400000	58000000	46900000	61600000	63900000	56100000	59200000	59800000	76200000	60900000	55400000	46500000	62000000	58700000	43500000	51000000	51500000	66800000	48700000	69200000	59800000	69300000	66500000	67200000	76600000	60500000	58300000	73200000	55200000	76500000	65700000		60870000	8.21865e+06	1.29948e+06
		3.25	58600000	61200000	66100000	58700000	61400000	55700000	74500000	61400000	67000000	51600000	57900000	47500000	62000000	64200000	56500000	59400000	60000000	74900000	61600000	55900000	47000000	62700000	59300000	44300000	51300000	52300000	67800000	49200000	69800000	60100000	70200000	67600000	68200000	77300000	61100000	59300000	74200000	55700000	77400000	66500000		61435000	8.2825e+06	1.30958e+06
		3.5	59100000	62100000	67600000	59500000	62200000	56700000	75200000	62300000	67700000	52600000	59000000	48700000	62500000	65000000	57800000	60700000	60700000	75800000	62300000	56800000	47500000	63900000	60000000	44900000	52200000	52700000	68400000	49900000	70400000	60600000	70900000	67800000	69100000	79100000	61800000	60500000	75600000	56300000	78200000	67100000		62280000	8.34586e+06	1.3196e+06
		3.75	59900000	63200000	68400000	60200000	63600000	57300000	76100000	63400000	68600000	53300000	59700000	49700000	63200000	65900000	58600000	62300000	61900000	76600000	63500000	57200000	48300000	64700000	60800000	45900000	52900000	53400000	69200000	49700000	71300000	61200000	71600000	69300000	69700000	79900000	62900000	61600000	77000000	57400000	79300000	68100000		63170000	8.43488e+06	1.33367e+06
	4	4	60500000	64400000	69300000	61100000	64200000	58000000	77600000	64200000	69300000	54000000	61200000	50300000	64200000	66500000	59300000	63600000	62500000	77600000	66100000	59400000	50100000	67700000	63000000	47500000	53800000	54300000	70000000	51100000	72100000	61700000	72300000	69700000	70500000	80900000	64300000	62700000	78000000	58300000	80400000	68900000		64265000	8.37602e+06	1.32437e+06
		4.25	61300000	64900000	70500000	62000000	65500000	59300000	78500000	65200000	70400000	55600000	62000000	51300000	65200000	67700000	60400000	64600000	63600000	78700000	65800000	59100000	49700000	67200000	62700000	47300000	54900000	54700000	70900000	51700000	73000000	62700000	72900000	70700000	71900000	82200000	65500000	64400000	79200000	59400000	81600000	70000000		65105000	8.55543e+06	1.35273e+06
		4.5	62200000	66100000	71100000	63000000	66100000	60300000	79500000	66100000	71200000	57000000	62800000	52600000	66200000	68400000	61400000	66100000	64100000	79100000	66700000	59900000	50300000	68300000	63500000	47900000	55700000	55800000	71800000	52800000	74000000	63300000	73900000	71600000	72600000	83100000	66500000	65200000	80400000	60300000	82500000	71000000		66010000	8.54043e+06	1.35036e+06
		4.75	62900000	66600000	72700000	63700000	67100000	60800000	80400000	67500000	72400000	58100000	64100000	53600000	67300000	69600000	62100000	67200000	64900000	80000000	67300000	60200000	50900000	68800000	64100000	48600000	56200000	56500000	72900000	53700000	74800000	64100000	74900000	72500000	73700000	84400000	67400000	66400000	81400000	61400000	83200000	71600000		66900000	8.63149e+06	1.36476e+06
	5	5	63300000	67800000	73900000	64300000	67300000	61700000	81500000	68300000	73200000	59200000	65000000	54600000	68400000	70000000	63500000	68100000	65400000	80000000	68400000	61000000	51700000	69900000	64700000	49200000	57000000	57700000	74100000	54600000	76200000	64700000	75500000	73600000	74700000	85300000	68200000	67600000	82400000	62400000	84000000	72200000		67765000	8.63548e+06	1.36539e+06
		5.25	64000000	68300000	75000000	65000000	68400000	62500000	82500000	69300000	73900000	59900000	65900000	55600000	68700000	71100000	64400000	69400000	66100000	80800000	69000000	61500000	52200000	70400000	65200000	49700000	57900000	58700000	75100000	55800000	76700000	65500000	76600000	74200000	75400000	86200000	69200000	68400000	84000000	63600000	84900000	73200000		68605000	8.70004e+06	1.3756e+06
		5.5	64600000	69400000	76000000	65800000	69300000	63200000	83300000	70400000	74800000	60800000	66700000	56300000	69500000	71700000	65200000	70100000	66200000	81100000	69800000	62200000	52800000	71200000	65700000	50400000	58500000	59300000	75800000	56200000	78000000	66000000	77100000	75600000	76300000	87500000	70000000	69400000	85100000	64700000	85700000	73600000		69382500	8.79545e+06	1.39068e+06
		5.75	65400000	70400000	77400000	66400000	70200000	63700000	84100000	71500000	75300000	61300000	67600000	57200000	69900000	72400000	65800000	71100000	66800000	81900000	70800000	62800000	53600000	72000000	66200000	50700000	59200000	60100000	77100000	56700000	79000000	66500000	78000000	76300000	77300000	88600000	70500000	69900000	86400000	65200000	86100000	74400000		70145000	8.91582e+06	1.40971e+06
	6	6	66000000	71400000	78700000	67000000	70700000	64400000	85300000	72600000	76200000	62300000	68800000	58100000	70900000	72900000	66500000	72200000	67500000	82000000	71500000	63600000	53900000	72900000	66800000	50800000	59600000	61200000	77500000	57100000	80000000	66800000	79000000	77200000	77900000	89600000	71500000	70600000	88000000	65900000	86700000	74700000		70907500	9.04656e+06	1.43039e+06
		6.25	66500000	72200000	79500000	67800000	71700000	65200000	86300000	73800000	77200000	63000000	69700000	58800000	71200000	73200000	66900000	72700000	67400000	82400000	72500000	64300000	54500000	73300000	67300000	51400000	60700000	61500000	78800000	57500000	81000000	67400000	79100000	78000000	79000000	91100000	72500000	71300000	89200000	67100000	88900000	75400000		71682500	9.23785e+06	1.46063e+06
		6.5	67400000	73100000	81300000	68700000	72600000	65400000	86900000	75000000	77900000	63800000	70400000	59400000	71800000	73700000	67600000	73800000	67700000	83100000	73200000	65000000	55100000	74000000	67900000	51500000	61000000	62100000	80100000	58100000	82000000	67400000	79400000	78600000	79900000	92000000	73200000	71600000	90300000	67400000	88000000	76000000		72335000	9.3195e+06	1.47354e+06
		6.75	67900000	74100000	82200000	69000000	73400000	66400000	87800000	75800000	78500000	64400000	71500000	60300000	72900000	74300000	68300000	74300000	68300000	83600000	74300000	64900000	55400000	74300000	68300000	51900000	61600000	62900000	80900000	58200000	82900000	68100000	80400000	80000000	80500000	92700000	74000000	73000000	91900000	68300000	88800000	76700000		73075000	9.47214e+06	1.49768e+06
	7	7	68400000	75000000	83600000	69600000	74300000	66800000	88600000	76700000	78800000	64900000	72500000	60800000	73200000	74800000	69000000	75200000	68800000	84300000	74500000	65400000	56100000	74700000	68400000	52600000	61900000	63500000	81500000	58300000	83800000	68100000	81100000	80300000	81300000	93400000	74600000	72600000	92900000	68700000	89200000	77000000		73630000	9.5757e+06	1.51405e+06
		7.25	68800000	76600000	84900000	70100000	74900000	67400000	89300000	78100000	79900000	65300000	73200000	61200000	73900000	75000000	69300000	75600000	69000000	84900000	75400000	65900000	56600000	75000000	68800000	53000000	62100000	64100000	82300000	58800000	84400000	68400000	80900000	81100000	82000000	94500000	75000000	73100000	94600000	69000000	89700000	77500000		74240000	9.76106e+06	1.54336e+06
		7.5	69300000	77200000	86000000	70600000	75400000	67900000	89800000	78600000	79700000	65800000	73700000	62200000	74400000	75500000	69900000	76000000	69500000	84800000	75900000	66300000	57000000	75000000	68800000	53300000	62400000	64200000	82600000	59000000	85000000	68600000	81100000	81900000	82500000	95000000	76000000	73300000	95600000	69300000	90100000	78400000		74690000	9.82398e+06	1.55331e+06
		7.75	69700000	77600000	86900000	70800000	75800000	67900000	90100000	79200000	79900000	66000000	74300000	62500000	75200000	76000000	70200000	76000000	69800000	85300000	76300000	66800000	57100000	74800000	68900000	53600000	62600000	64700000	83300000	59200000	85200000	68600000	80900000	82000000	82800000	95500000	76300000	74300000	96400000	69800000	90500000	77800000		75015000	9.89542e+06	1.5646e+06
	8	8	69800000	77600000	87500000	71100000	76100000	68400000	90300000	79800000	79400000	66100000	75400000	63000000	75500000	76200000	70600000	75900000	70200000	86200000	76700000	67200000	57300000	74800000	69200000	53700000	62600000	64700000	83500000	59200000	85400000	68700000	81000000	82200000	83000000	95400000	76600000	74000000	97900000	69900000	90600000	78200000		75272500	9.98309e+06	1.57846e+06
		8.25	69800000	77700000	87900000	71200000	76100000	68500000	90500000	80800000	79100000	65600000	75500000	63400000	75400000	76400000	70600000	75800000	70300000	86500000	76600000	67400000	57600000	74500000	69100000	53800000	62600000	64700000	83400000	59100000	85400000	68800000	80700000	82200000	83100000	95400000	77000000	73800000	97700000	69300000	91600000	77900000		75320000	1.00327e+07	1.58631e+06
		8.5	70300000	77000000	87800000	71200000	76600000	68400000	90300000	81200000	78100000	65200000	75300000	63400000	75800000	76600000	70800000	75400000	70600000	86600000	76600000	67300000	57800000	74100000	68900000	54100000	62600000	64500000	83600000	59300000	85300000	68700000	80300000	81900000	82900000	94400000	77200000	73100000	97700000	69100000	91600000	77400000		75225000	9.93997e+06	1.57165e+06
		8.75	69900000	76200000	88200000	71400000	76100000	67900000	89300000	81500000	77500000	65300000	75400000	63400000	75900000	76500000	70400000	74900000	70400000	86600000	76300000	67400000	57800000	73600000	68600000	53900000	62300000	64100000	83500000	59200000	85500000	68500000	79900000	81500000	82300000	93700000	76800000	73000000	96700000	68200000	91400000	76100000		74927500	9.85732e+06	1.55858e+06
	9	9	69200000	76000000	87500000	71600000	76000000	67700000	88500000	81500000	76400000	64500000	75200000	63300000	75800000	76700000	70000000	74300000	70700000	86400000	75900000	67400000	57300000	72600000	68300000	53800000	61400000	63700000	83300000	59000000	85300000	68700000	79200000	80900000	81900000	93000000	76500000	71200000	95300000	67100000	90900000	74700000		74467500	9.76641e+06	1.5442e+06
		9.25	69100000	75100000	87200000	71000000	75600000	67100000	87200000	80900000	75300000	63600000	75000000	62800000	75700000	76100000	69300000	73900000	70700000	85800000	75400000	67400000	57000000	72200000	67900000	53100000	60700000	63600000	82700000	58500000	85200000	68200000	78500000	80200000	81400000	92400000	76100000	70900000	94600000	66500000	90300000	73200000		73935000	9.71511e+06	1.53609e+06
		9.5	68700000	74800000	86500000	71000000	74100000	66700000	86200000	81000000	73800000	62800000	74500000	62500000	74900000	75500000	68800000	73400000	69800000	85500000	74700000	67200000	56300000	71300000	67400000	52800000	59900000	63200000	82500000	57900000	84400000	67300000	77800000	79600000	80400000	91800000	75300000	69100000	93700000	66000000	89600000	72100000		73270000	9.67519e+06	1.52978e+06
		9.75	68400000	73200000	86300000	70700000	73400000	66300000	85000000	80300000	73000000	61800000	74000000	62000000	74400000	74800000	68200000	73300000	69600000	84700000	74400000	66700000	55800000	70800000	66900000	53000000	58900000	62700000	82700000	57300000	84200000	66700000	77300000	79200000	80500000	91500000	74300000	68200000	91500000	65300000	88400000	71000000		72667500	9.57899e+06	1.51457e+06
	10	10	68600000	73700000	85300000	71000000	72700000	65500000	84300000	79700000	72100000	61600000	73500000	61200000	73400000	73900000	67300000	73300000	68900000	83500000	74500000	66400000	55600000	71200000	66600000	51800000	58200000	62200000	81100000	56400000	84000000	66000000	77700000	78900000	79200000	92300000	73200000	67500000	90900000	65400000	87300000	70100000		72150000	9.58669e+06	1.51579e+06
		10.25	68600000	72900000	86600000	70700000	72000000	65500000	83100000	78800000	71400000	61500000	73100000	60800000	72500000	73300000	66900000	73300000	68000000	82600000	74200000	65800000	55800000	71400000	66500000	51000000	57600000	61900000	81200000	55600000	83500000	65100000	77200000	79000000	78800000	92600000	72700000	66700000	90700000	65700000	86300000	69600000		71762500	9.64356e+06	1.52478e+06
		10.5	68900000	73400000	86500000	71700000	71800000	65500000	82900000	78400000	70500000	61200000	72900000	60400000	71400000	72100000	66900000	74600000	67300000	82600000	73700000	65400000	56100000	71400000	66900000	51000000	56800000	61800000	80800000	55200000	83700000	64400000	76800000	79000000	78400000	93900000	72400000	66500000	90900000	66700000	85900000	69500000		71655000	9.74664e+06	1.54108e+06
		10.75	69400000	73900000	87600000	71000000	72100000	66100000	82700000	78100000	69800000	61700000	72800000	59900000	70400000	71700000	66600000	74200000	66800000	81800000	73500000	65300000	56300000	71800000	66700000	50800000	57200000	61800000	80800000	54700000	83200000	64100000	76800000	79600000	78500000	95300000	72700000	66700000	91600000	66100000	85200000	67900000		71580000	9.89082e+06	1.56388e+06
	11	11	70400000	75300000	89400000	71300000	72200000	65900000	82900000	77400000	69600000	62400000	72900000	59600000	69900000	71100000	66500000	74400000	66400000	81600000	72500000	65100000	56800000	72700000	66600000	50700000	57800000	61100000	80900000	54300000	80400000	63600000	76600000	79100000	79000000	96300000	73000000	67300000	92000000	65300000	84500000	68200000		71575000	9.97172e+06	1.57667e+06
		11.25	70600000	77800000	88800000	71700000	70400000	66200000	83200000	77400000	69400000	63500000	73800000	60000000	69400000	70800000	66700000	73200000	65900000	81700000	72400000	64900000	60500000	71500000	66800000	51700000	60600000	63100000	79200000	54300000	77700000	63700000	77200000	78600000	78000000	96100000	73400000	68200000	93000000	65200000	83500000	70100000		71755000	9.50897e+06	1.5035e+06
		11.5	69300000	76800000	86200000	71500000	69700000	65900000	83900000	77400000	69200000	64000000	71700000	60000000	69400000	70400000	64600000	72400000	65800000	81400000	72200000	65200000	62500000	70800000	67400000	51500000	61000000	65200000	78700000	54100000	77400000	63100000	77700000	79100000	75600000	94300000	74200000	67700000	94200000	65900000	84500000	72600000		71612500	9.29555e+06	1.46976e+06
		11.75	69300000	74400000	86100000	71700000	70600000	66800000	84500000	78600000	69500000	61100000	71100000	60500000	69500000	70100000	65000000	72300000	65800000	81100000	73000000	65500000	63600000	70600000	67600000	54000000	61600000	66500000	79100000	54600000	77700000	62000000	77700000	79200000	75500000	94100000	69000000	67100000	96600000	66600000	85400000	74900000		71747500	9.33702e+06	1.47631e+06
	12	12	69500000	75000000	87400000	70200000	71300000	70500000	84800000	78300000	70000000	59800000	69900000	61400000	68200000	70000000	65700000	72500000	65700000	82800000	74800000	65600000	64900000	70600000	66600000	54800000	62700000	68300000	80100000	54300000	78500000	62200000	77800000	80300000	77100000	93900000	69200000	67700000	95900000	68100000	85900000	75900000		72205000	9.36088e+06	1.48009e+06

## Sheet: Ext. Data Fig. 4b
		Ext. Data Fig. 4b
		All normalised control volumes
				Repeat 1						Repeat 2						Repeat 3						Repeat 4						Repeat 5								Repeat 6
				Control_1	Control_2	Control_3	Control_4	Control_5	Control_6	Control_1	Control_2	Control_3	Control_4	Control_5	Control_6	Control_1	Control_2	Control_3	Control_4	Control_5	Control_6	Control_1	Control_2	Control_3	Control_4	Control_5	Control_6	Control_1	Control_2	Control_3	Control_4	Control_5	Control_6	Control_7	Control_8	Control_1	Control_2	Control_3	Control_4	Control_5	Control_6	Control_7	Control_8
		Time in hours		1	2	3	4	5	6	7	8	9	10	11	12	13	14	15	16	17	18	19	20	21	22	23	24	25	26	27	28	29	30	31	32	33	34	35	36	37	38	39	40		AVERAGE	STDEV	SEM
			0.5	100	100	100	100	100	100	100	100	100	100	100	100	100	100	100	100	100	100	100	100	100	100	100	100	100	100	100	100	100	100	100	100	100	100	100	100	100	100	100	100		100	5.57396e-15	8.8132e-16
			0.75	101.008	102.756	101.416	101.195	102.087	102.088	100.627	101.351	101.599	101.124	101.212	101.008	102.74	101.284	101.261	101	102.028	101.92	102.467	101.636	102.469	103.352	101.193	102.926	101.566	102.183	101.37	102.093	101.681	102.26	100.322	101.178	102.852	101.855	102.941	102.616	103.642	103.311	102.885	103.656		101.954	0.848491	0.134158
		1	1	102.823	103.937	102.832	102.59	103.795	104.802	102.038	102.703	104.263	102.022	102.828	103.023	104.697	103.486	103.151	102.6	104.868	103.84	106.072	102.454	104.444	104.842	103.181	104.255	103.132	103.712	102.397	103.256	103.697	103.766	100.805	102.525	105.704	104.328	105.098	104.628	106.126	107.285	107.692	106.581		103.907	1.48637	0.235016
			1.25	104.839	106.496	104.602	105.179	106.641	106.889	105.329	105.405	108.348	104.719	104.848	105.038	107.828	105.688	106.303	105.2	107.911	106.56	107.59	104.908	106.914	107.076	106.362	106.915	104.698	105.895	104.11	106.047	107.059	105.085	103.382	104.377	108.2	106.646	106.863	107.042	109.106	109.492	110.417	109.506		106.388	1.6164	0.255576
			1.5	106.653	110.236	106.549	107.57	108.159	108.351	109.091	108.88	110.657	107.191	107.879	107.809	112.329	108.624	109.664	107.6	112.17	110.08	109.298	107.566	108.889	109.125	109.145	108.777	106.935	107.86	106.336	107.907	108.908	108.286	106.602	105.892	110.339	108.192	108.627	109.054	110.099	111.479	113.622	112.066		108.862	1.76683	0.27936
			1.75	109.274	112.598	107.434	108.367	110.057	110.021	110.502	111.004	111.901	110.337	108.889	109.824	115.264	111.009	111.765	109.8	115.01	112.8	110.816	109.611	110.617	110.801	111.133	110.106	108.501	108.297	108.904	109.767	110.252	109.793	107.729	107.407	113.012	110.046	110.196	111.066	112.748	113.687	116.186	113.711		110.756	2.08597	0.329821
		2	2	110.081	114.37	109.027	109.96	111.006	111.273	111.285	111.583	113.499	111.011	109.899	111.587	116.83	112.477	113.655	111.4	117.039	115.52	112.524	110.429	111.605	111.732	112.326	111.17	109.396	109.17	110.103	110.93	111.429	110.358	109.179	107.744	115.33	111.437	113.333	112.475	114.238	114.128	118.269	114.808		112.09	2.36939	0.374633
			2.25	111.895	114.961	109.912	110.757	112.334	113.57	112.539	113.514	114.92	112.36	111.313	113.854	118.2	114.128	115.126	112.8	118.053	116	113.472	111.452	112.593	113.408	113.519	111.702	111.186	110.699	111.644	111.163	113.277	109.416	109.662	108.586	115.865	113.138	113.725	114.085	116.225	116.336	119.391	115.905		113.317	2.45433	0.388063
			2.5	113.508	117.126	115.575	115.737	113.472	112.944	113.48	114.093	115.986	113.933	112.929	115.617	119.765	115.413	115.336	114.8	119.473	116.64	114.231	111.861	112.84	113.78	114.911	113.564	111.633	111.572	112.329	112.558	113.95	111.111	109.823	110.101	117.469	114.838	115.098	115.091	117.053	118.543	120.673	117.916		114.669	2.53652	0.401059
			2.75	114.516	117.52	113.805	114.143	114.421	114.614	114.577	115.637	116.163	114.831	113.333	116.121	118.787	116.147	115.756	115.8	120.081	117.44	115.37	112.883	113.827	113.966	115.109	114.628	113.199	112.009	113.185	112.558	115.126	111.299	111.433	110.943	118.538	116.847	116.275	116.097	119.536	119.647	121.635	118.647		115.411	2.51612	0.397833
		3	3	116.331	118.504	115.929	115.339	115.939	115.866	115.204	116.409	117.229	117.753	117.172	118.136	120.548	117.248	117.857	118.4	121.298	121.92	115.56	113.292	114.815	115.456	116.7	115.691	114.094	112.445	114.384	113.256	116.303	112.618	111.594	111.953	119.786	118.393	118.627	117.304	121.192	121.854	122.596	120.11		116.878	2.8454	0.449898
			3.25	118.145	120.472	116.991	116.932	116.509	116.284	116.771	118.533	119.005	115.955	116.97	119.647	121.331	117.798	118.697	118.8	121.704	119.84	116.888	114.315	116.049	116.76	117.893	117.819	114.765	114.192	116.096	114.419	117.311	113.183	113.043	113.805	121.569	119.474	119.804	119.316	122.848	122.958	124.038	121.572		117.963	2.76518	0.437213
			3.5	119.153	122.244	119.646	118.526	118.027	118.372	117.868	120.27	120.249	118.202	119.192	122.67	122.309	119.266	121.429	121.4	123.124	121.28	118.216	116.155	117.284	118.994	119.284	119.415	116.779	115.066	117.123	116.047	118.319	114.124	114.171	114.141	123.173	122.257	121.176	121.73	125.166	124.283	125.321	122.669		119.603	2.93841	0.464604
			3.75	120.766	124.409	121.062	119.92	120.683	119.624	119.279	122.394	121.847	119.775	120.606	125.189	123.679	120.917	123.109	124.6	125.558	122.56	120.493	116.973	119.259	120.484	120.875	122.074	118.345	116.594	118.493	115.581	119.832	115.254	115.298	116.667	124.242	123.493	123.333	123.944	127.483	126.711	127.083	124.497		121.325	3.22923	0.510587
		4	4	121.976	126.772	122.655	121.713	121.822	121.086	121.63	123.938	123.091	121.348	123.636	126.7	125.636	122.018	124.58	127.2	126.775	124.16	125.427	121.472	123.704	126.071	125.249	126.33	120.358	118.559	119.863	118.837	121.176	116.196	116.425	117.34	125.668	125.039	126.078	126.157	129.139	128.698	128.846	125.96		123.483	3.3315	0.526756
			4.25	123.589	127.756	124.779	123.506	124.288	123.8	123.041	125.869	125.044	124.944	125.253	129.219	127.593	124.22	126.891	129.2	129.006	125.92	124.858	120.859	122.716	125.14	124.652	125.798	122.819	119.432	121.404	120.233	122.689	118.079	117.391	119.024	128.164	127.048	128.431	129.577	131.126	131.126	130.769	127.971		125.081	3.53365	0.55872
			4.5	125.403	130.118	125.841	125.498	125.427	125.887	124.608	127.606	126.465	128.09	126.869	132.494	129.55	125.505	128.992	132.2	130.02	126.56	126.565	122.495	124.198	127.188	126.243	127.394	124.609	121.834	122.945	122.791	124.37	119.209	119.002	120.539	129.412	128.439	130.392	131.187	133.113	133.113	132.212	129.799		126.854	3.65574	0.578024
			4.75	126.815	131.102	128.673	126.892	127.324	126.931	126.019	130.309	128.597	130.562	129.495	135.013	131.703	127.706	130.462	134.4	131.643	128	127.704	123.108	125.679	128.119	127.435	129.255	125.727	123.362	124.829	124.884	125.714	120.716	120.612	122.054	131.373	130.448	132.157	133.602	134.768	135.541	133.333	130.896		128.574	3.83743	0.606751
		5	5	127.621	133.465	130.796	128.088	127.704	128.81	127.743	131.853	130.018	133.034	131.313	137.531	133.855	128.44	133.403	136.2	132.657	128	129.791	124.744	127.654	130.168	128.628	130.851	127.517	125.983	126.884	126.977	128.067	121.846	121.578	123.906	133.155	131.839	133.725	136.016	136.424	137.748	134.615	131.993		130.266	4.00517	0.633273
			5.25	129.032	134.449	132.743	129.482	129.791	130.48	129.31	133.784	131.261	134.607	133.131	140.05	134.442	130.459	135.294	138.8	134.077	129.28	130.93	125.767	128.889	131.099	129.622	132.181	129.53	128.166	128.596	129.767	128.908	123.352	123.349	124.916	134.403	133.23	135.686	137.626	139.073	140.397	136.058	133.821		131.896	4.19157	0.662746
			5.5	130.242	136.614	134.513	131.076	131.499	131.942	130.564	135.907	132.86	136.629	134.747	141.814	136.008	131.56	136.975	140.2	134.28	129.76	132.448	127.198	130.37	132.588	130.616	134.043	130.872	129.476	129.795	130.698	131.092	124.294	124.155	127.273	136.007	135.24	137.255	139.638	140.894	142.826	137.34	134.552		133.396	4.38557	0.69342
			5.75	131.855	138.583	136.991	132.271	133.207	132.985	131.818	138.031	133.748	137.753	136.566	144.081	136.791	132.844	138.235	142.2	135.497	131.04	134.345	128.425	132.346	134.078	131.61	134.84	132.438	131.223	132.021	131.86	132.773	125.235	125.604	128.451	137.79	136.94	138.235	140.644	143.046	143.929	137.981	136.015		134.858	4.4791	0.708207
		6	6	133.065	140.551	139.292	133.466	134.156	134.447	133.699	140.154	135.346	140	138.99	146.348	138.748	133.761	139.706	144.4	136.917	131.2	135.674	130.061	133.086	135.754	132.803	135.106	133.333	133.624	132.705	132.791	134.454	125.8	127.214	129.966	138.859	138.485	140.196	142.052	145.695	145.475	138.942	136.563		136.322	4.78828	0.757094
			6.25	134.073	142.126	140.708	135.06	136.053	136.117	135.266	142.471	137.123	141.573	140.808	148.111	139.335	134.312	140.546	145.4	136.714	131.84	137.571	131.493	134.568	136.499	133.797	136.702	135.794	134.279	134.932	133.721	136.134	126.93	127.375	131.313	140.82	140.804	142.157	143.461	147.682	148.124	142.468	137.843		137.803	5.08046	0.803292
			6.5	135.887	143.898	143.894	136.853	137.761	136.534	136.207	144.788	138.366	143.371	142.222	149.622	140.509	135.229	142.017	147.6	137.323	132.96	138.899	132.924	136.049	137.803	134.99	136.968	136.465	135.59	137.158	135.116	137.815	126.93	127.858	132.323	142.424	142.195	143.529	144.064	149.503	148.786	141.026	138.94		139.06	5.28778	0.836072
			6.75	136.895	145.866	145.487	137.45	139.279	138.622	137.618	146.332	139.432	144.719	144.444	151.889	142.661	136.33	143.487	148.6	138.54	133.76	140.987	132.72	136.79	138.361	135.785	138.032	137.808	137.336	138.527	135.349	139.328	128.249	129.469	134.68	143.494	143.277	145.098	146.881	152.152	150.773	142.308	140.219		140.476	5.59001	0.883858
		7	7	137.903	147.638	147.965	138.645	140.987	139.457	138.871	148.069	139.964	145.843	146.465	153.149	143.249	137.248	144.958	150.4	139.554	134.88	141.366	133.742	138.519	139.106	135.984	139.894	138.479	138.646	139.555	135.581	140.84	128.249	130.596	135.185	144.92	144.359	146.275	146.076	153.808	151.656	142.949	140.768		141.545	5.809	0.918483
			7.25	138.71	150.787	150.265	139.641	142.125	140.71	139.969	150.772	141.918	146.742	147.879	154.156	144.618	137.615	145.588	151.2	139.959	135.84	143.074	134.765	139.753	139.665	136.779	140.957	138.926	139.956	140.925	136.744	141.849	128.814	130.274	136.532	146.168	146.059	147.059	147.082	156.623	152.318	143.75	141.682		142.706	6.16032	0.974033
			7.5	139.718	151.969	152.212	140.637	143.074	141.754	140.752	151.737	141.563	147.865	148.889	156.675	145.597	138.532	146.849	152	140.974	135.68	144.023	135.583	140.741	139.665	136.779	141.755	139.597	140.175	141.438	137.209	142.857	129.19	130.596	137.879	147.059	146.832	149.02	147.485	158.278	152.98	144.391	143.327		143.583	6.48486	1.02535
			7.75	140.524	152.756	153.805	141.036	143.833	141.754	141.223	152.896	141.918	148.315	150.101	157.431	147.162	139.45	147.479	152	141.582	136.48	144.782	136.605	140.988	139.292	136.978	142.553	140.045	141.266	142.637	137.674	143.193	129.19	130.274	138.047	147.594	147.604	149.608	149.497	159.603	154.084	145.032	142.23		144.213	6.75047	1.06734
		8	8	140.726	152.756	154.867	141.633	144.402	142.797	141.536	154.054	141.03	148.539	152.323	158.69	147.75	139.817	148.319	151.8	142.394	137.92	145.541	137.423	141.481	139.292	137.575	142.819	140.045	141.266	142.979	137.674	143.529	129.379	130.435	138.384	147.95	147.45	150.196	148.893	162.086	154.305	145.192	142.962		144.705	6.9821	1.10397
			8.25	140.726	152.953	155.575	141.833	144.402	143.006	141.85	155.985	140.497	147.416	152.525	159.698	147.554	140.183	148.319	151.6	142.596	138.4	145.351	137.832	142.222	138.734	137.376	143.085	140.045	141.266	142.808	137.442	143.529	129.567	129.952	138.384	148.128	147.45	150.98	148.491	161.755	152.98	146.795	142.413		144.793	7.08613	1.12041
			8.5	141.734	151.575	155.398	141.833	145.351	142.797	141.536	156.757	138.721	146.517	152.121	159.698	148.337	140.55	148.739	150.8	143.205	138.56	145.351	137.628	142.716	137.989	136.978	143.883	140.045	140.83	143.151	137.907	143.361	129.379	129.308	137.879	147.772	145.904	151.373	147.082	161.755	152.539	146.795	141.499		144.634	7.11423	1.12486
			8.75	140.927	150	156.106	142.231	144.402	141.754	139.969	157.336	137.655	146.742	152.323	159.698	148.532	140.367	147.899	149.8	142.799	138.56	144.782	137.832	142.716	137.058	136.382	143.351	139.374	139.956	142.979	137.674	143.697	129.002	128.663	137.205	146.702	144.822	150.588	146.881	160.099	150.552	146.474	139.122		144.075	7.15252	1.13091
		9	9	139.516	149.606	154.867	142.629	144.213	141.336	138.715	157.336	135.702	144.944	151.919	159.446	148.337	140.734	147.059	148.6	143.408	138.24	144.023	137.832	141.481	135.196	135.785	143.085	137.36	139.083	142.637	137.209	143.361	129.379	127.536	136.195	145.989	143.74	150	143.26	157.781	148.124	145.673	136.563		143.197	7.12789	1.12702
			9.25	139.315	147.835	154.336	141.434	143.454	140.084	136.677	156.178	133.748	142.921	151.515	158.186	148.141	139.633	145.588	147.8	143.408	137.28	143.074	137.832	140.741	134.451	134.99	141.223	135.794	138.865	141.61	136.047	143.193	128.437	126.409	135.017	145.098	142.813	149.216	142.656	156.623	146.799	144.712	133.821		142.174	7.20597	1.13936
			9.5	138.508	147.244	153.097	141.434	140.607	139.248	135.11	156.371	131.083	141.124	150.505	157.431	146.575	138.532	144.538	146.8	141.582	136.8	141.746	137.423	139.012	132.775	133.996	140.426	134.004	137.991	141.267	134.651	141.849	126.742	125.282	134.007	143.316	141.886	147.647	139.034	155.132	145.695	143.59	131.81		140.897	7.38203	1.1672
			9.75	137.903	144.094	152.743	140.837	139.279	138.413	133.229	155.019	129.663	138.876	149.495	156.171	145.597	137.248	143.277	146.6	141.176	135.52	141.176	136.401	137.778	131.844	133.002	140.957	131.767	136.9	141.61	133.256	141.513	125.612	124.477	133.333	143.494	141.422	145.686	137.223	151.49	144.15	141.667	129.799		139.742	7.33231	1.15934
		10	10	138.306	145.079	150.973	141.434	137.951	136.743	132.132	153.861	128.064	138.427	148.485	154.156	143.64	135.596	141.387	146.6	139.757	133.6	141.366	135.787	137.284	132.588	132.406	137.766	130.201	135.808	138.87	131.163	141.176	124.294	125.121	132.828	141.176	142.658	143.529	135.815	150.497	144.371	139.904	128.154		138.724	7.26391	1.14853
			10.25	138.306	143.504	153.274	140.837	136.622	136.743	130.251	152.124	126.821	138.202	147.677	153.149	141.879	134.495	140.546	146.6	137.931	132.16	140.797	134.56	137.778	132.961	132.207	135.638	128.859	135.153	139.041	129.302	140.336	122.599	124.316	132.997	140.463	143.122	142.549	134.205	150.166	145.033	138.301	127.239		137.969	7.53291	1.19106
			10.5	138.911	144.488	153.097	142.829	136.243	136.743	129.937	151.351	125.222	137.528	147.273	152.141	139.726	132.294	140.546	149.2	136.511	132.16	139.848	133.742	138.519	132.961	133.002	135.638	127.069	134.934	138.356	128.372	140.672	121.281	123.671	132.997	139.75	145.131	141.961	133.803	150.497	147.241	137.66	127.057		137.759	7.93913	1.25529
			10.75	139.919	145.472	155.044	141.434	136.812	137.996	129.624	150.772	123.979	138.652	147.071	150.882	137.769	131.56	139.916	148.4	135.497	130.88	139.469	133.538	139.012	133.706	132.604	135.106	127.964	134.934	138.356	127.209	139.832	120.716	123.671	134.007	139.929	147.295	142.549	134.205	151.656	145.916	136.538	124.132		137.601	8.23311	1.30177
		11	11	141.935	148.228	158.23	142.032	137.002	137.578	129.937	149.421	123.623	140.225	147.273	150.126	136.791	130.459	139.706	148.8	134.686	130.56	137.571	133.129	140.247	135.382	132.406	134.84	129.306	133.406	138.527	126.279	135.126	119.774	123.349	133.165	140.82	148.841	143.137	135.412	152.318	144.15	135.417	124.68		137.597	8.62318	1.36344
			11.25	142.339	153.15	157.168	142.829	133.586	138.205	130.408	149.421	123.268	142.697	149.091	151.134	135.812	129.908	140.126	146.4	133.671	130.72	137.381	132.72	149.383	133.147	132.803	137.5	135.57	137.773	135.616	126.279	130.588	119.962	124.316	132.323	139.037	148.532	143.922	137.223	153.974	143.929	133.814	128.154		138.097	8.92681	1.41145
			11.5	139.718	151.181	152.566	142.43	132.258	137.578	131.505	149.421	122.913	143.82	144.848	151.134	135.812	129.174	135.714	144.8	133.469	130.24	137.002	133.333	154.321	131.844	133.996	136.968	136.465	142.358	134.76	125.814	130.084	118.832	125.121	133.165	134.759	145.75	145.49	136.217	155.96	145.475	135.417	132.724		137.861	8.76454	1.3858
			11.75	139.718	146.457	152.389	142.829	133.966	139.457	132.445	151.737	123.446	137.303	143.636	152.393	136.008	128.624	136.555	144.6	133.469	129.76	138.52	133.947	157.037	131.471	134.394	143.617	137.808	145.197	135.445	126.977	130.588	116.761	125.121	133.333	134.581	145.44	135.294	135.01	159.934	147.02	136.859	136.929		138.152	9.06831	1.43383
		12	12	140.121	147.638	154.69	139.841	135.294	147.182	132.915	151.158	124.334	134.382	141.212	154.66	133.464	128.44	138.025	145	133.266	132.48	141.935	134.151	160.247	131.471	132.406	145.745	140.268	149.127	137.158	126.279	131.933	117.137	125.282	135.185	137.433	145.131	135.686	136.217	158.775	150.331	137.66	138.757		139.06	9.52526	1.50608

## Sheet: Ext. Data Fig. 4c
		Ext. Data Fig. 4c
		All raw control volumes ordered
					Group 1	0-20%							Group 2	20-40%							Group 3	40-60%							Group 4	60-80%							Group 5	80-100%
					Control_6	Control_6	Control_3	Control_4	Control_1	Control_4	Control_2	Control_6	Control_3	Control_6	Control_2	Control_5	Control_4	Control_1	Control_5	Control_4	Control_4	Control_5	Control_2	Control_1	Control_2	Control_3	Control_1	Control_5	Control_6	Control_4	Control_2	Control_8	Control_1	Control_3	Control_3	Control_3	Control_5	Control_8	Control_5	Control_7	Control_7	Control_6	Control_2	Control_1		Group 1	0-20%		Group 2
			Time in hours		1	2	3	4	5	6	7	8	9	10	11	12	13	14	15	16	17	18	19	20	21	22	23	24	25	26	27	28	29	30	31	32	33	34	35	36	37	38	39	40		AVERAGE	STDEV	SEM	AVERAGE
				0.5	37600000	39700000	40500000	43000000	44700000	44500000	45800000	45300000	47600000	47900000	48900000	49300000	49700000	49600000	49500000	50000000	50200000	50300000	50800000	51100000	51800000	51000000	52700000	52700000	53100000	53700000	54500000	54700000	56100000	56300000	56500000	58400000	59500000	59400000	60400000	62400000	62100000	62500000	64700000	63800000		42637500	3.01233e+06	1.06502e+06	49062500
				0.75	38700000	40100000	41500000	43900000	45400000	45000000	46800000	46800000	48200000	48900000	49700000	50300000	51000000	50100000	50100000	50500000	50800000	50900000	52200000	52500000	52500000	52500000	54000000	53800000	54300000	55500000	55200000	56700000	57700000	57200000	57300000	59200000	60500000	60100000	62600000	64200000	62300000	63700000	65900000	64200000		43525000	3.07977e+06	1.08886e+06	49850000
			1	1	39200000	40900000	42300000	44400000	46100000	45400000	47500000	48600000	49100000	50200000	50100000	51700000	52000000	51000000	50900000	51300000	51500000	51900000	52800000	53500000	53200000	53600000	55900000	54700000	55100000	56300000	56400000	58300000	59300000	58700000	58100000	59800000	61700000	60900000	64100000	67200000	62600000	64900000	67500000	65100000		44300000	3.26803e+06	1.15542e+06	50787500
				1.25	40200000	41700000	43300000	45600000	46800000	46600000	48500000	49600000	50600000	51200000	51300000	53200000	53200000	52000000	51900000	52600000	52800000	53500000	54100000	55100000	54600000	54500000	56700000	56200000	55800000	57500000	57600000	59900000	60700000	61000000	59100000	60800000	63700000	62000000	65900000	68900000	64200000	66600000	69000000	67200000		45287500	3.28913e+06	1.16288e+06	52000000
				1.5	40900000	42800000	44100000	46400000	47800000	47700000	49400000	50500000	52200000	51900000	52600000	55300000	54200000	52900000	53400000	53800000	54000000	54900000	56000000	57400000	56400000	55400000	57600000	57000000	57500000	58600000	59200000	61300000	61900000	62300000	60200000	62100000	64800000	62900000	66500000	70900000	66200000	68800000	70000000	69600000		46200000	3.33038e+06	1.17747e+06	53287500
				1.75	41400000	43600000	44800000	47200000	48500000	49100000	49600000	51500000	53200000	52700000	53600000	56700000	55200000	54200000	53900000	54900000	54400000	55900000	57200000	58900000	57500000	56200000	58400000	58000000	58300000	59500000	60500000	62200000	63400000	63000000	60700000	63600000	65600000	63800000	68100000	72500000	66900000	70500000	71200000	70500000		46962500	3.4113e+06	1.20608e+06	54300000
			2	2	41800000	44300000	45200000	47700000	48900000	49400000	50000000	51700000	54100000	53300000	54000000	57700000	55900000	54600000	54400000	55700000	55200000	56500000	58100000	59700000	57800000	57800000	59300000	58500000	58600000	60000000	61300000	62800000	64700000	63900000	61600000	64300000	66300000	64000000	69000000	73800000	67800000	72200000	72100000	71000000		47375000	3.32512e+06	1.17561e+06	54962500
				2.25	42000000	45200000	45600000	47800000	49700000	50000000	50700000	52700000	54800000	54400000	54500000	58200000	56700000	55500000	55100000	56400000	55600000	57100000	58400000	60400000	58800000	58000000	59800000	59200000	58100000	60900000	62200000	63400000	65000000	64700000	62100000	65200000	67400000	64500000	70200000	74500000	68100000	72500000	73200000	71800000		47962500	3.50303e+06	1.23851e+06	55700000
				2.5	42700000	45900000	45700000	48400000	49900000	50700000	51100000	53700000	54900000	54100000	54700000	58900000	57200000	56300000	55900000	57400000	58100000	57800000	59500000	61200000	59100000	58700000	60200000	59800000	59000000	61100000	62900000	64500000	65900000	65300000	65300000	65600000	67800000	65400000	70700000	75300000	68200000	72900000	74300000	72400000		48512500	3.56268e+06	1.2596e+06	56175000
				2.75	43100000	46100000	46100000	48400000	50600000	51100000	51300000	54200000	55100000	54900000	55200000	59200000	57700000	56800000	56100000	57900000	57300000	57900000	59700000	60700000	59900000	59300000	60800000	60300000	59100000	61200000	63300000	64900000	66500000	65400000	64300000	66100000	68500000	65900000	72200000	75900000	69200000	73400000	75600000	73100000		48862500	3.6083e+06	1.27573e+06	56612500
			3	3	43500000	46900000	46500000	48700000	51000000	52400000	51500000	55200000	56100000	55500000	55400000	59800000	58300000	57700000	58000000	59200000	57900000	58700000	60200000	61600000	60300000	60500000	60900000	61100000	59800000	62000000	63900000	65700000	67200000	66000000	65500000	66800000	69200000	66500000	73200000	76500000	69300000	76200000	76600000	73500000		49462500	3.77092e+06	1.33322e+06	57500000
				3.25	44300000	47500000	47000000	49200000	51300000	51600000	52300000	55700000	56500000	55700000	55900000	60000000	59300000	58600000	57900000	59400000	58700000	59300000	61200000	62000000	61400000	61100000	61600000	61400000	60100000	62700000	64200000	66500000	68200000	67000000	66100000	67800000	69800000	67600000	74200000	77400000	70200000	74900000	77300000	74500000		49862500	3.59084e+06	1.26955e+06	57912500
				3.5	44900000	48700000	47500000	49900000	52200000	52600000	52700000	56300000	57800000	56700000	56800000	60700000	60500000	59100000	59000000	60700000	59500000	60000000	62100000	62500000	62300000	61800000	62300000	62200000	60600000	63900000	65000000	67100000	69100000	67700000	67600000	68400000	70400000	67800000	75600000	78200000	70900000	75800000	79100000	75200000		50600000	3.57891e+06	1.26533e+06	58912500
				3.75	45900000	49700000	48300000	49700000	52900000	53300000	53400000	57400000	58600000	57300000	57200000	61900000	61600000	59900000	59700000	62300000	60200000	60800000	63200000	63200000	63400000	62900000	63500000	63600000	61200000	64700000	65900000	68100000	69700000	68600000	68400000	69200000	71300000	69300000	77000000	79300000	71600000	76600000	79900000	76100000		51325000	3.61455e+06	1.27794e+06	59812500
			4	4	47500000	50300000	50100000	51100000	53800000	54000000	54300000	58300000	59300000	58000000	59400000	62500000	62700000	60500000	61200000	63600000	61100000	63000000	64400000	64200000	64200000	64300000	66100000	64200000	61700000	67700000	66500000	68900000	70500000	69300000	69300000	70000000	72100000	69700000	78000000	80400000	72300000	77600000	80900000	77600000		52425000	3.34525e+06	1.18273e+06	60900000
				4.25	47300000	51300000	49700000	51700000	54900000	55600000	54700000	59400000	60400000	59300000	59100000	63600000	64400000	61300000	62000000	64600000	62000000	62700000	64900000	65200000	65200000	65500000	65800000	65500000	62700000	67200000	67700000	70000000	71900000	70400000	70500000	70900000	73000000	70700000	79200000	81600000	72900000	78700000	82200000	78500000		53075000	3.81978e+06	1.3505e+06	61837500
				4.5	47900000	52600000	50300000	52800000	55700000	57000000	55800000	60300000	61400000	60300000	59900000	64100000	65200000	62200000	62800000	66100000	63000000	63500000	66100000	66200000	66100000	66500000	66700000	66100000	63300000	68300000	68400000	71000000	72600000	71200000	71100000	71800000	74000000	71600000	80400000	82500000	73900000	79100000	83100000	79500000		54050000	3.94787e+06	1.39578e+06	62750000
				4.75	48600000	53600000	50900000	53700000	56200000	58100000	56500000	61400000	62100000	60800000	60200000	64900000	66400000	62900000	64100000	67200000	63700000	64100000	66600000	67300000	67500000	67400000	67300000	67100000	64100000	68800000	69600000	71600000	73700000	72400000	72700000	72900000	74800000	72500000	81400000	83200000	74900000	80000000	84400000	80400000		54875000	4.06299e+06	1.43648e+06	63575000
			5	5	49200000	54600000	51700000	54600000	57000000	59200000	57700000	62400000	63500000	61700000	61000000	65400000	67600000	63300000	65000000	68100000	64300000	64700000	67800000	68400000	68300000	68200000	68400000	67300000	64700000	69900000	70000000	72200000	74700000	73200000	73900000	74100000	76200000	73600000	82400000	84000000	75500000	80000000	85300000	81500000		55800000	4.19898e+06	1.48456e+06	64450000
				5.25	49700000	55600000	52200000	55800000	57900000	59900000	58700000	63600000	64400000	62500000	61500000	66100000	68400000	64000000	65900000	69400000	65000000	65200000	68300000	68700000	69300000	69200000	69000000	68400000	65500000	70400000	71100000	73200000	75400000	73900000	75000000	75100000	76700000	74200000	84000000	84900000	76600000	80800000	86200000	82500000		56675000	4.38431e+06	1.55009e+06	65275000
				5.5	50400000	56300000	52800000	56200000	58500000	60800000	59300000	64700000	65200000	63200000	62200000	66200000	69400000	64600000	66700000	70100000	65800000	65700000	69400000	69500000	70400000	70000000	69800000	69300000	66000000	71200000	71700000	73600000	76300000	74800000	76000000	75800000	78000000	75600000	85100000	85700000	77100000	81100000	87500000	83300000		57375000	4.51149e+06	1.59505e+06	65950000
				5.75	50700000	57200000	53600000	56700000	59200000	61300000	60100000	65200000	65800000	63700000	62800000	66800000	69900000	65400000	67600000	71100000	66400000	66200000	70400000	69900000	71500000	70500000	70800000	70200000	66500000	72000000	72400000	74400000	77300000	75300000	77400000	77100000	79000000	76300000	86400000	86100000	78000000	81900000	88600000	84100000		58000000	4.52864e+06	1.60112e+06	66637500
			6	6	50800000	58100000	53900000	57100000	59600000	62300000	61200000	65900000	66500000	64400000	63600000	67500000	70600000	66000000	68800000	72200000	67000000	66800000	71400000	70900000	72600000	71500000	71500000	70700000	66800000	72900000	72900000	74700000	77900000	76200000	78700000	77500000	80000000	77200000	88000000	86700000	79000000	82000000	89600000	85300000		58612500	4.78343e+06	1.6912e+06	67450000
				6.25	51400000	58800000	54500000	57500000	60700000	63000000	61500000	67100000	66900000	65200000	64300000	67400000	71300000	66500000	69700000	72700000	67800000	67300000	72200000	71200000	73800000	72500000	72500000	71700000	67400000	73300000	73200000	75400000	79000000	77200000	79500000	78800000	81000000	78000000	89200000	88900000	79100000	82400000	91100000	86300000		59312500	4.93195e+06	1.74371e+06	68000000
				6.5	51500000	59400000	55100000	58100000	61000000	63800000	62100000	67400000	67600000	65400000	65000000	67700000	71600000	67400000	70400000	73800000	68700000	67900000	73100000	71800000	75000000	73200000	73200000	72600000	67400000	74000000	73700000	76000000	79900000	77900000	81300000	80100000	82000000	78600000	90300000	88000000	79400000	83100000	92000000	86900000		59800000	4.99314e+06	1.76534e+06	68612500
				6.75	51900000	60300000	55400000	58200000	61600000	64400000	62900000	68300000	68300000	66400000	64900000	68300000	73000000	67900000	71500000	74300000	69000000	68300000	74100000	72900000	75800000	74000000	74300000	73400000	68100000	74300000	74300000	76700000	80500000	78500000	82200000	80900000	82900000	80000000	91900000	88800000	80400000	83600000	92700000	87800000		60375000	5.18507e+06	1.8332e+06	69325000
			7	7	52600000	60800000	56100000	58300000	61900000	64900000	63500000	68700000	69000000	66800000	65400000	68800000	72600000	68400000	72500000	75200000	69600000	68400000	75000000	73200000	76700000	74600000	74500000	74300000	68100000	74700000	74800000	77000000	81300000	78800000	83600000	81500000	83800000	80300000	92900000	89200000	81100000	84300000	93400000	88600000		60850000	5.11692e+06	1.8091e+06	69837500
				7.25	53000000	61200000	56600000	58800000	62100000	65300000	64100000	69000000	69300000	67400000	65900000	69000000	73100000	68800000	73200000	75600000	70100000	68800000	76600000	73900000	78100000	75000000	75400000	74900000	68400000	75000000	75000000	77500000	82000000	79900000	84900000	82300000	84400000	81100000	94600000	89700000	80900000	84900000	94500000	89300000		61262500	5.08497e+06	1.79781e+06	70287500
				7.5	53300000	62200000	57000000	59000000	62400000	65800000	64200000	69300000	69900000	67900000	66300000	69500000	73300000	69300000	73700000	76000000	70600000	68800000	77200000	74400000	78600000	76000000	75900000	75400000	68600000	75000000	75500000	78400000	82500000	79700000	86000000	82600000	85000000	81900000	95600000	90100000	81100000	84800000	95000000	89800000		61650000	5.09173e+06	1.8002e+06	70737500
				7.75	53600000	62500000	57100000	59200000	62600000	66000000	64700000	69800000	70200000	67900000	66800000	69800000	74300000	69700000	74300000	76000000	70800000	68900000	77600000	75200000	79200000	76300000	76300000	75800000	68600000	74800000	76000000	77800000	82800000	79900000	86900000	83300000	85200000	82000000	96400000	90500000	80900000	85300000	95500000	90100000		61937500	5.17023e+06	1.82795e+06	71125000
			8	8	53700000	63000000	57300000	59200000	62600000	66100000	64700000	69900000	70600000	68400000	67200000	70200000	74000000	69800000	75400000	75900000	71100000	69200000	77600000	75500000	79800000	76600000	76700000	76100000	68700000	74800000	76200000	78200000	83000000	79400000	87500000	83500000	85400000	82200000	97900000	90600000	81000000	86200000	95400000	90300000		62062500	5.16387e+06	1.8257e+06	71437500
				8.25	53800000	63400000	57600000	59100000	62600000	65600000	64700000	69300000	70600000	68500000	67400000	70300000	73800000	69800000	75500000	75800000	71200000	69100000	77700000	75400000	80800000	77000000	76600000	76100000	68800000	74500000	76400000	77900000	83100000	79100000	87900000	83400000	85400000	82200000	97700000	91600000	80700000	86500000	95400000	90500000		62012500	4.94063e+06	1.74678e+06	71462500
				8.5	54100000	63400000	57800000	59300000	62600000	65200000	64500000	69100000	70800000	68400000	67300000	70600000	73100000	70300000	75300000	75400000	71200000	68900000	77000000	75800000	81200000	77200000	76600000	76600000	68700000	74100000	76600000	77400000	82900000	78100000	87800000	83600000	85300000	81900000	97700000	91600000	80300000	86600000	94400000	90300000		62000000	4.72924e+06	1.67204e+06	71400000
				8.75	53900000	63400000	57800000	59200000	62300000	65300000	64100000	68200000	70400000	67900000	67400000	70400000	73000000	69900000	75400000	74900000	71400000	68600000	76200000	75900000	81500000	76800000	76300000	76100000	68500000	73600000	76500000	76100000	82300000	77500000	88200000	83500000	85500000	81500000	96700000	91400000	79900000	86600000	93700000	89300000		61775000	4.57439e+06	1.61729e+06	71162500
			9	9	53800000	63300000	57300000	59000000	61400000	64500000	63700000	67100000	70000000	67700000	67400000	70700000	71200000	69200000	75200000	74300000	71600000	68300000	76000000	75800000	81500000	76500000	75900000	76000000	68700000	72600000	76700000	74700000	81900000	76400000	87500000	83300000	85300000	80900000	95300000	90900000	79200000	86400000	93000000	88500000		61262500	4.32895e+06	1.53052e+06	70712500
				9.25	53100000	62800000	57000000	58500000	60700000	63600000	63600000	66500000	69300000	67100000	67400000	70700000	70900000	69100000	75000000	73900000	71000000	67900000	75100000	75700000	80900000	76100000	75400000	75600000	68200000	72200000	76100000	73200000	81400000	75300000	87200000	82700000	85200000	80200000	94600000	90300000	78500000	85800000	92400000	87200000		60725000	4.32856e+06	1.53038e+06	70425000
				9.5	52800000	62500000	56300000	57900000	59900000	62800000	63200000	66000000	68800000	66700000	67200000	69800000	69100000	68700000	74500000	73400000	71000000	67400000	74800000	74900000	81000000	75300000	74700000	74100000	67300000	71300000	75500000	72100000	80400000	73800000	86500000	82500000	84400000	79600000	93700000	89600000	77800000	85500000	91800000	86200000		60175000	4.31004e+06	1.52383e+06	69775000
				9.75	53000000	62000000	55800000	57300000	58900000	61800000	62700000	65300000	68200000	66300000	66700000	69600000	68200000	68400000	74000000	73300000	70700000	66900000	73200000	74400000	80300000	74300000	74400000	73400000	66700000	70800000	74800000	71000000	80500000	73000000	86300000	82700000	84200000	79200000	91500000	88400000	77300000	84700000	91500000	85000000		59600000	4.07922e+06	1.44222e+06	69337500
			10	10	51800000	61200000	55600000	56400000	58200000	61600000	62200000	65400000	67300000	65500000	66400000	68900000	67500000	68600000	73500000	73300000	71000000	66600000	73700000	73400000	79700000	73200000	74500000	72700000	66000000	71200000	73900000	70100000	79200000	72100000	85300000	81100000	84000000	78900000	90900000	87300000	77700000	83500000	92300000	84300000		59050000	4.36839e+06	1.54446e+06	68875000
				10.25	51000000	60800000	55800000	55600000	57600000	61500000	61900000	65700000	66900000	65500000	65800000	68000000	66700000	68600000	73100000	73300000	70700000	66500000	72900000	72500000	78800000	72700000	74200000	72000000	65100000	71400000	73300000	69600000	78800000	71400000	86600000	81200000	83500000	79000000	90700000	86300000	77200000	82600000	92600000	83100000		58737500	4.62908e+06	1.63663e+06	68487500
				10.5	51000000	60400000	56100000	55200000	56800000	61200000	61800000	66700000	66900000	65500000	65400000	67300000	66500000	68900000	72900000	74600000	71700000	66900000	73400000	71400000	78400000	72400000	73700000	71800000	64400000	71400000	72100000	69500000	78400000	70500000	86500000	80800000	83700000	79000000	90900000	85900000	76800000	82600000	93900000	82900000		58650000	4.84974e+06	1.71464e+06	68500000
				10.75	50800000	59900000	56300000	54700000	57200000	61700000	61800000	66100000	66600000	66100000	65300000	66800000	66700000	69400000	72800000	74200000	71000000	66700000	73900000	70400000	78100000	72700000	73500000	72100000	64100000	71800000	71700000	67900000	78500000	69800000	87600000	80800000	83200000	79600000	91600000	85200000	76800000	81800000	95300000	82700000		58562500	4.797e+06	1.696e+06	68487500
			11	11	50700000	59600000	56800000	54300000	57800000	62400000	61100000	65300000	66500000	65900000	65100000	66400000	67300000	70400000	72900000	74400000	71300000	66600000	75300000	69900000	77400000	73000000	72500000	72200000	63600000	72700000	71100000	68200000	79000000	69600000	89400000	80900000	80400000	79100000	92000000	84500000	76600000	81600000	96300000	82900000		58500000	4.64881e+06	1.6436e+06	68612500
				11.25	51700000	60000000	60500000	54300000	60600000	63500000	63100000	65200000	66700000	66200000	64900000	65900000	68200000	70600000	73800000	73200000	71700000	66800000	77800000	69400000	77400000	73400000	72400000	70400000	63700000	71500000	70800000	70100000	78000000	69400000	88800000	79200000	77700000	78600000	93000000	83500000	77200000	81700000	96100000	83200000		59862500	4.64049e+06	1.64066e+06	68687500
				11.5	51500000	60000000	62500000	54100000	61000000	64000000	65200000	65900000	64600000	65900000	65200000	65800000	67700000	69300000	71700000	72400000	71500000	67400000	76800000	69400000	77400000	74200000	72200000	69700000	63100000	70800000	70400000	72600000	75600000	69200000	86200000	78700000	77400000	79100000	94200000	84500000	77700000	81400000	94300000	83900000		60525000	5.20926e+06	1.84175e+06	67825000
				11.75	54000000	60500000	63600000	54600000	61600000	61100000	66500000	66600000	65000000	66800000	65500000	65800000	67100000	69300000	71100000	72300000	71700000	67600000	74400000	69500000	78600000	69000000	73000000	70600000	62000000	70600000	70100000	74900000	75500000	69500000	86100000	79100000	77700000	79200000	96600000	85400000	77700000	81100000	94100000	84500000		61062500	4.76473e+06	1.68459e+06	67862500
			12	12	54800000	61400000	64900000	54300000	62700000	59800000	68300000	68100000	65700000	70500000	65600000	65700000	67700000	69500000	69900000	72500000	70200000	66600000	75000000	68200000	78300000	69200000	74800000	71300000	62200000	70600000	70000000	75900000	77100000	70000000	87400000	80100000	78500000	80300000	95900000	85900000	77800000	82800000	93900000	84800000		61787500	5.36881e+06	1.89816e+06	68387500
[truncated: 11 more columns]

## Sheet: Ext. Data Fig. 4d
		Ext. Data Fig. 4d
		All normalised control volumes ordered
					Group 1	0-20%							Group 2	20-40%							Group 3	40-60%							Group 4	60-80%							Group 5	80-100%
					Control_6	Control_6	Control_3	Control_4	Control_1	Control_4	Control_2	Control_6	Control_3	Control_6	Control_2	Control_5	Control_4	Control_1	Control_5	Control_4	Control_4	Control_5	Control_2	Control_1	Control_2	Control_3	Control_1	Control_5	Control_6	Control_4	Control_2	Control_8	Control_1	Control_3	Control_3	Control_3	Control_5	Control_8	Control_5	Control_7	Control_7	Control_6	Control_2	Control_1		Group 1	0-20%		Group 2
			Time in hours		1	2	3	4	5	6	7	8	9	10	11	12	13	14	15	16	17	18	19	20	21	22	23	24	25	26	27	28	29	30	31	32	33	34	35	36	37	38	39	40		AVERAGE	STDEV	SEM	AVERAGE
				0.5	100	100	100	100	100	100	100	100	100	100	100	100	100	100	100	100	100	100	100	100	100	100	100	100	100	100	100	100	100	100	100	100	100	100	100	100	100	100	100	100		100	7.59602e-15	2.6856e-15	100
				0.75	102.926	101.008	102.469	102.093	101.566	101.124	102.183	103.311	101.261	102.088	101.636	102.028	102.616	101.008	101.212	101	101.195	101.193	102.756	102.74	101.351	102.941	102.467	102.087	102.26	103.352	101.284	103.656	102.852	101.599	101.416	101.37	101.681	101.178	103.642	102.885	100.322	101.92	101.855	100.627		102.085	0.821328	0.290383	101.606
			1	1	104.255	103.023	104.444	103.256	103.132	102.022	103.712	107.285	103.151	104.802	102.454	104.868	104.628	102.823	102.828	102.6	102.59	103.181	103.937	104.697	102.703	105.098	106.072	103.795	103.766	104.842	103.486	106.581	105.704	104.263	102.832	102.397	103.697	102.525	106.126	107.692	100.805	103.84	104.328	102.038		103.891	1.56815	0.554426	103.519
				1.25	106.915	105.038	106.914	106.047	104.698	104.719	105.895	109.492	106.303	106.889	104.908	107.911	107.042	104.839	104.848	105.2	105.179	106.362	106.496	107.828	105.405	106.863	107.59	106.641	105.085	107.076	105.688	109.506	108.2	108.348	104.602	104.11	107.059	104.377	109.106	110.417	103.382	106.56	106.646	105.329		106.215	1.59347	0.563375	105.993
				1.5	108.777	107.809	108.889	107.907	106.935	107.191	107.86	111.479	109.664	108.351	107.566	112.17	109.054	106.653	107.879	107.6	107.57	109.145	110.236	112.329	108.88	108.627	109.298	108.159	108.286	109.125	108.624	112.066	110.339	110.657	106.549	106.336	108.908	105.892	110.099	113.622	106.602	110.08	108.192	109.091		108.356	1.43115	0.505988	108.617
				1.75	110.106	109.824	110.617	109.767	108.501	110.337	108.297	113.687	111.765	110.021	109.611	115.01	111.066	109.274	108.889	109.8	108.367	111.133	112.598	115.264	111.004	110.196	110.816	110.057	109.793	110.801	111.009	113.711	113.012	111.901	107.434	108.904	110.252	107.407	112.748	116.186	107.729	112.8	110.046	110.502		110.142	1.65475	0.585041	110.68
			2	2	111.17	111.587	111.605	110.93	109.396	111.011	109.17	114.128	113.655	111.273	110.429	117.039	112.475	110.081	109.899	111.4	109.96	112.326	114.37	116.83	111.583	113.333	112.524	111.006	110.358	111.732	112.477	114.808	115.33	113.499	109.027	110.103	111.429	107.744	114.238	118.269	109.179	115.52	111.437	111.285		111.125	1.52714	0.539927	112.031
				2.25	111.702	113.854	112.593	111.163	111.186	112.36	110.699	116.336	115.126	113.57	111.452	118.053	114.085	111.895	111.313	112.8	110.757	113.519	114.961	118.2	113.514	113.725	113.472	112.334	109.416	113.408	114.128	115.905	115.865	114.92	109.912	111.644	113.277	108.586	116.225	119.391	109.662	116	113.138	112.539		112.486	1.85041	0.654219	113.537
				2.5	113.564	115.617	112.84	112.558	111.633	113.933	111.572	118.543	115.336	112.944	111.861	119.473	115.091	113.508	112.929	114.8	115.737	114.911	117.126	119.765	114.093	115.098	114.231	113.472	111.111	113.78	115.413	117.916	117.469	115.986	115.575	112.329	113.95	110.101	117.053	120.673	109.823	116.64	114.838	113.48		113.782	2.32972	0.823681	114.493
				2.75	114.628	116.121	113.827	112.558	113.199	114.831	112.009	119.647	115.756	114.614	112.883	120.081	116.097	114.516	113.333	115.8	114.143	115.109	117.52	118.787	115.637	116.275	115.37	114.421	111.299	113.966	116.147	118.647	118.538	116.163	113.805	113.185	115.126	110.943	119.536	121.635	111.433	117.44	116.847	114.577		114.602	2.42844	0.858583	115.385
			3	3	115.691	118.136	114.815	113.256	114.094	117.753	112.445	121.854	117.857	115.866	113.292	121.298	117.304	116.331	117.172	118.4	115.339	116.7	118.504	120.548	116.409	118.627	115.56	115.939	112.618	115.456	117.248	120.11	119.786	117.229	115.929	114.384	116.303	111.953	121.192	122.596	111.594	121.92	118.393	115.204		116.006	3.09853	1.09549	117.19
				3.25	117.819	119.647	116.049	114.419	114.765	115.955	114.192	122.958	118.697	116.284	114.315	121.704	119.316	118.145	116.97	118.8	116.932	117.893	120.472	121.331	118.533	119.804	116.888	116.509	113.183	116.76	117.798	121.572	121.569	119.005	116.991	116.096	117.311	113.805	122.848	124.038	113.043	119.84	119.474	116.771		116.976	3.04047	1.07497	118.029
				3.5	119.415	122.67	117.284	116.047	116.779	118.202	115.066	124.283	121.429	118.372	116.155	123.124	121.73	119.153	119.192	121.4	118.526	119.284	122.244	122.309	120.27	121.176	118.216	118.027	114.124	118.994	119.266	122.669	123.173	120.249	119.646	117.123	118.319	114.141	125.166	125.321	114.171	121.28	122.257	117.868		118.718	3.24324	1.14666	120.069
				3.75	122.074	125.189	119.259	115.581	118.345	119.775	116.594	126.711	123.109	119.624	116.973	125.558	123.944	120.766	120.606	124.6	119.92	120.875	124.409	123.679	122.394	123.333	120.493	120.683	115.254	120.484	120.917	124.497	124.242	121.847	121.062	118.493	119.832	116.667	127.483	127.083	115.298	122.56	123.493	119.279		120.441	3.94919	1.39625	121.898
			4	4	126.33	126.7	123.704	118.837	120.358	121.348	118.559	128.698	124.58	121.086	121.472	126.775	126.157	121.976	123.636	127.2	121.713	125.249	126.772	125.636	123.938	126.078	125.427	121.822	116.196	126.071	122.018	125.96	125.668	123.091	122.655	119.863	121.176	117.34	129.139	128.846	116.425	124.16	125.039	121.63		123.067	3.86304	1.36579	124.11
				4.25	125.798	129.219	122.716	120.233	122.819	124.944	119.432	131.126	126.891	123.8	120.859	129.006	129.577	123.589	125.253	129.2	123.506	124.652	127.756	127.593	125.869	128.431	124.858	124.288	118.079	125.14	124.22	127.971	128.164	125.044	124.779	121.404	122.689	119.024	131.126	130.769	117.391	125.92	127.048	123.041		124.536	4.10478	1.45126	126.022
				4.5	127.394	132.494	124.198	122.791	124.609	128.09	121.834	133.113	128.992	125.887	122.495	130.02	131.187	125.403	126.869	132.2	125.498	126.243	130.118	129.55	127.606	130.392	126.565	125.427	119.209	127.188	125.505	129.799	129.412	126.465	125.841	122.945	124.37	120.539	133.113	132.212	119.002	126.56	128.439	124.608		126.815	4.25259	1.50352	127.882
				4.75	129.255	135.013	125.679	124.884	125.727	130.562	123.362	135.541	130.462	126.931	123.108	131.643	133.602	126.815	129.495	134.4	126.892	127.435	131.102	131.703	130.309	132.157	127.704	127.324	120.716	128.119	127.706	130.896	131.373	128.597	128.673	124.829	125.714	122.054	134.768	133.333	120.612	128	130.448	126.019		128.753	4.6509	1.64434	129.557
			5	5	130.851	137.531	127.654	126.977	127.517	133.034	125.983	137.748	133.403	128.81	124.744	132.657	136.016	127.621	131.313	136.2	128.088	128.628	133.465	133.855	131.853	133.725	129.791	127.704	121.846	130.168	128.44	131.993	133.155	130.018	130.796	126.884	128.067	123.906	136.424	134.615	121.578	128	131.839	127.743		130.912	4.73565	1.6743	131.346
				5.25	132.181	140.05	128.889	129.767	129.53	134.607	128.166	140.397	135.294	130.48	125.767	134.077	137.626	129.032	133.131	138.8	129.482	129.622	134.449	134.442	133.784	135.686	130.93	129.791	123.352	131.099	130.459	133.821	134.403	131.261	132.743	128.596	128.908	124.916	139.073	136.058	123.349	129.28	133.23	129.31		132.948	4.93411	1.74447	133.026
				5.5	134.043	141.814	130.37	130.698	130.872	136.629	129.476	142.826	136.975	131.942	127.198	134.28	139.638	130.242	134.747	140.2	131.076	130.616	136.614	136.008	135.907	137.255	132.448	131.499	124.294	132.588	131.56	134.552	136.007	132.86	134.513	129.795	131.092	127.273	140.894	137.34	124.155	129.76	135.24	130.564		134.591	5.31026	1.87746	134.403
				5.75	134.84	144.081	132.346	131.86	132.438	137.753	131.223	143.929	138.235	132.985	128.425	135.497	140.644	131.855	136.566	142.2	132.271	131.61	138.583	136.791	138.031	138.235	134.345	133.207	125.235	134.078	132.844	136.015	137.79	133.748	136.991	132.021	132.773	128.451	143.046	137.981	125.604	131.04	136.94	131.818		136.059	5.32591	1.88299	135.801
			6	6	135.106	146.348	133.086	132.791	133.333	140	133.624	145.475	139.706	134.447	130.061	136.917	142.052	133.065	138.99	144.4	133.466	132.803	140.551	138.748	140.154	140.196	135.674	134.156	125.8	135.754	133.761	136.563	138.859	135.346	139.292	132.705	134.454	129.966	145.695	138.942	127.214	131.2	138.485	133.699		137.47	5.7057	2.01727	137.455
				6.25	136.702	148.111	134.568	133.721	135.794	141.573	134.279	148.124	140.546	136.117	131.493	136.714	143.461	134.073	140.808	145.4	135.06	133.797	142.126	139.335	142.471	142.157	137.571	136.053	126.93	136.499	134.312	137.843	140.82	137.123	140.708	134.932	136.134	131.313	147.682	142.468	127.375	131.84	140.804	135.266		139.109	6.07249	2.14695	138.576
				6.5	136.968	149.622	136.049	135.116	136.465	143.371	135.59	148.786	142.017	136.534	132.924	137.323	144.064	135.887	142.222	147.6	136.853	134.99	143.898	140.509	144.788	143.529	138.899	137.761	126.93	137.803	135.229	138.94	142.424	138.366	143.894	137.158	137.815	132.323	149.503	141.026	127.858	132.96	142.195	136.207		140.246	6.10916	2.15991	139.821
				6.75	138.032	151.889	136.79	135.349	137.808	144.719	137.336	150.773	143.487	138.622	132.72	138.54	146.881	136.895	144.444	148.6	137.45	135.785	145.866	142.661	146.332	145.098	140.987	139.279	128.249	138.361	136.33	140.219	143.494	139.432	145.487	138.527	139.328	134.68	152.152	142.308	129.469	133.76	143.277	137.618		141.587	6.62502	2.3423	141.274
			7	7	139.894	153.149	138.519	135.581	138.479	145.843	138.646	151.656	144.958	139.457	133.742	139.554	146.076	137.903	146.465	150.4	138.645	135.984	147.638	143.249	148.069	146.275	141.366	140.987	128.249	139.106	137.248	140.768	144.92	139.964	147.965	139.555	140.84	135.185	153.808	142.949	130.596	134.88	144.359	138.871		142.721	6.64978	2.35105	142.319
				7.25	140.957	154.156	139.753	136.744	138.926	146.742	139.956	152.318	145.588	140.71	134.765	139.959	147.082	138.71	147.879	151.2	139.641	136.779	150.787	144.618	150.772	147.059	143.074	142.125	128.814	139.665	137.615	141.682	146.168	141.918	150.265	140.925	141.849	136.532	156.623	143.75	130.274	135.84	146.059	139.969		143.694	6.55894	2.31894	143.237
				7.5	141.755	156.675	140.741	137.209	139.597	147.865	140.175	152.98	146.849	141.754	135.583	140.974	147.485	139.718	148.889	152	140.637	136.779	151.969	145.597	151.737	149.02	144.023	143.074	129.19	139.665	138.532	143.327	147.059	141.563	152.212	141.438	142.857	137.879	158.278	144.391	130.596	135.68	146.832	140.752		144.625	7.06004	2.4961	144.156
				7.75	142.553	157.431	140.988	137.674	140.045	148.315	141.266	154.084	147.479	141.754	136.605	141.582	149.497	140.524	150.101	152	141.036	136.978	152.756	147.162	152.896	149.608	144.782	143.833	129.19	139.292	139.45	142.23	147.594	141.918	153.805	142.637	143.193	138.047	159.603	145.032	130.274	136.48	147.604	141.223		145.294	7.18707	2.54101	144.943
			8	8	142.819	158.69	141.481	137.674	140.045	148.539	141.266	154.305	148.319	142.797	137.423	142.394	148.893	140.726	152.323	151.8	141.633	137.575	152.756	147.75	154.054	150.196	145.541	144.402	129.379	139.292	139.817	142.962	147.95	141.03	154.867	142.979	143.529	138.384	162.086	145.192	130.435	137.92	147.45	141.536		145.603	7.49204	2.64884	145.585
				8.25	143.085	159.698	142.222	137.442	140.045	147.416	141.266	152.98	148.319	143.006	137.832	142.596	148.491	140.726	152.525	151.6	141.833	137.376	152.953	147.554	155.985	150.98	145.351	144.402	129.567	138.734	140.183	142.413	148.128	140.497	155.575	142.808	143.529	138.384	161.755	146.795	129.952	138.4	147.45	141.85		145.519	7.46791	2.6403	145.637
				8.5	143.883	159.698	142.716	137.907	140.045	146.517	140.83	152.539	148.739	142.797	137.628	143.205	147.082	141.734	152.121	150.8	141.833	136.978	151.575	148.337	156.757	151.373	145.351	145.351	129.379	137.989	140.55	141.499	147.772	138.721	155.398	143.151	143.361	137.879	161.755	146.795	129.308	138.56	145.904	141.536		145.517	7.28737	2.57647	145.513
				8.75	143.351	159.698	142.716	137.674	139.374	146.742	139.956	150.552	147.899	141.754	137.832	142.799	146.881	140.927	152.323	149.8	142.231	136.382	150	148.532	157.336	150.588	144.782	144.402	129.002	137.058	140.367	139.122	146.702	137.655	156.106	142.979	143.697	137.205	160.099	146.474	128.663	138.56	144.822	139.969		145.008	7.25627	2.56548	145.027
			9	9	143.085	159.446	141.481	137.209	137.36	144.944	139.083	148.124	147.059	141.336	137.832	143.408	143.26	139.516	151.919	148.6	142.629	135.785	149.606	148.337	157.336	150	144.023	144.213	129.379	135.196	140.734	136.563	145.989	135.702	154.867	142.637	143.361	136.195	157.781	145.673	127.536	138.24	143.74	138.715		143.842	7.34678	2.59748	144.116
				9.25	141.223	158.186	140.741	136.047	135.794	142.921	138.865	146.799	145.588	140.084	137.832	143.408	142.656	139.315	151.515	147.8	141.434	134.99	147.835	148.141	156.178	149.216	143.074	143.454	128.437	134.451	139.633	133.821	145.098	133.748	154.336	141.61	143.193	135.017	156.623	144.712	126.409	137.28	142.813	136.677		142.572	7.2628	2.56779	143.525
				9.5	140.426	157.431	139.012	134.651	134.004	141.124	137.991	145.695	144.538	139.248	137.423	141.582	139.034	138.508	150.505	146.8	141.434	133.996	147.244	146.575	156.371	147.647	141.746	140.607	126.742	132.775	138.532	131.81	143.316	131.083	153.097	141.267	141.849	134.007	155.132	143.59	125.282	136.8	141.886	135.11		141.292	7.50169	2.65225	142.205
				9.75	140.957	156.171	137.778	133.256	131.767	138.876	136.9	144.15	143.277	138.413	136.401	141.176	137.223	137.903	149.495	146.6	140.837	133.002	144.094	145.597	155.019	145.686	141.176	139.279	125.612	131.844	137.248	129.799	143.494	129.663	152.743	141.61	141.513	133.333	151.49	141.667	124.477	135.52	141.422	133.229		139.982	7.64126	2.70159	141.311
			10	10	137.766	154.156	137.284	131.163	130.201	138.427	135.808	144.371	141.387	136.743	135.787	139.757	135.815	138.306	148.485	146.6	141.434	132.406	145.079	143.64	153.861	143.529	141.366	137.951	124.294	132.588	135.596	128.154	141.176	128.064	150.973	138.87	141.176	132.828	150.497	139.904	125.121	133.6	142.658	132.132		138.647	7.66609	2.71037	140.36
				10.25	135.638	153.149	137.778	129.302	128.859	138.202	135.153	145.033	140.546	136.743	134.56	137.931	134.205	138.306	147.677	146.6	140.837	132.207	143.504	141.879	152.124	142.549	140.797	136.622	122.599	132.961	134.495	127.239	140.463	126.821	153.274	139.041	140.336	132.997	150.166	138.301	124.316	132.16	143.122	130.251		137.889	8.0341	2.84048	139.571
				10.5	135.638	152.141	138.519	128.372	127.069	137.528	134.934	147.241	140.546	136.743	133.742	136.511	133.803	138.911	147.273	149.2	142.829	133.002	144.488	139.726	151.351	141.961	139.848	136.243	121.281	132.961	132.294	127.057	139.75	125.222	153.097	138.356	140.672	132.997	150.497	137.66	123.671	132.16	145.131	129.937		137.68	8.55389	3.02426	139.591
				10.75	135.106	150.882	139.012	127.209	127.964	138.652	134.934	145.916	139.916	137.996	133.538	135.497	134.205	139.919	147.071	148.4	141.434	132.604	145.472	137.769	150.772	142.549	139.469	136.812	120.716	133.706	131.56	124.132	139.929	123.979	155.044	138.356	139.832	134.007	151.656	136.538	123.671	130.88	147.295	129.624		137.46	8.12966	2.87427	139.568
			11	11	134.84	150.126	140.247	126.279	129.306	140.225	133.406	144.15	139.706	137.578	133.129	134.686	135.412	141.935	147.273	148.8	142.032	132.406	148.228	136.791	149.421	143.137	137.571	137.002	119.774	135.382	130.459	124.68	140.82	123.623	158.23	138.527	135.126	133.165	152.318	135.417	123.349	130.56	148.841	129.937		137.322	7.88518	2.78783	139.815
				11.25	137.5	151.134	149.383	126.279	135.57	142.697	137.773	143.929	140.126	138.205	132.72	133.671	137.223	142.339	149.091	146.4	142.829	132.803	153.15	135.812	149.421	143.922	137.381	133.586	119.962	133.147	129.908	128.154	139.037	123.268	157.168	135.616	130.588	132.323	153.974	133.814	124.316	130.72	148.532	130.408		140.533	8.03139	2.83953	139.972
				11.5	136.968	151.134	154.321	125.814	136.465	143.82	142.358	145.475	135.714	137.578	133.333	133.469	136.217	139.718	144.848	144.8	142.43	133.996	151.181	135.812	149.421	145.49	137.002	132.258	118.832	131.844	129.174	132.724	134.759	122.913	152.566	134.76	130.084	133.165	155.96	135.417	125.121	130.24	145.75	131.505		142.044	9.01322	3.18666	138.21
				11.75	143.617	152.393	157.037	126.977	137.808	137.303	145.197	147.02	136.555	139.457	133.947	133.469	135.01	139.718	143.636	144.6	142.829	134.394	146.457	136.008	151.737	135.294	138.52	133.966	116.761	131.471	128.624	136.929	134.581	123.446	152.389	135.445	130.588	133.333	159.934	136.859	125.121	129.76	145.44	132.445		143.419	9.42174	3.33109	138.299
			12	12	145.745	154.66	160.247	126.279	140.268	134.382	149.127	150.331	138.025	147.182	134.151	133.266	136.217	140.121	141.212	145	139.841	132.406	147.638	133.464	151.158	135.686	141.935	135.294	117.137	131.471	128.44	138.757	137.433	124.334	154.69	137.158	131.933	135.185	158.775	137.66	125.282	132.48	145.131	132.915		145.13	11.0664	3.91256	139.397
[truncated: 11 more columns]
