# Supplementary material for: Ex vivo imaging reveals the spatiotemporal control of ovulation
Source: Nat Cell Biol. 2024 Oct 16;26(11):1997–2008. doi: 10.1038/s41556-024-01524-6 (PMC11567896; doi:10.1038/s41556-024-01524-6)
Supplement: Supplementary file 15 — Source data for Extended Data Fig. 6. [file 41556_2024_1524_MOESM15_ESM.xlsx]

## Sheet: Ext. Data Fig. 6a
	Ext. Data Fig. 6a
	Mifepristone raw		Repeat 1					Repeat 2								Repeat 1						Repeat 2
			Control_1	Control_2	Control_3	Control_4	Control_5	Control_1	Control_2	Control_3	Control_4	Control_5	Control_6	Control_7	Control_8	Mif_7	Mif_8	Mif_9	Mif_10	Mif_11	Mif_12	Mif_10	Mif_11	Mif_12	Mif_13	Mif_14	Mif_15	Mif_16		Control			Mifepristone
		Time in hours	1	2	3	4	5	6	7	8	9	10	11	12	13	1	2	3	4	5	6	7	8	9	10	11	12	13		AVERAGE	STDEV	SEM	AVERAGE	STDEV	SEM
			86500000	68000000	85400000	59400000	62700000	65800000	63500000	65100000	52400000	67200000	56500000	67300000	77200000	61600000	103000000	70900000	79600000	69700000	75600000	64000000	50900000	53800000	64200000	49200000	52000000	62000000		6.74615e+07	1.01578e+07	2.81727e+06	6.58846e+07	1.46667e+07	4.0678e+06
			88300000	70200000	87400000	61000000	64300000	66800000	65400000	66000000	53700000	68900000	57600000	68100000	78300000	63000000	105000000	72400000	81300000	71200000	76600000	65000000	51400000	54700000	65100000	50200000	52700000	62400000		6.89231e+07	1.03145e+07	2.86072e+06	67000000	1.50377e+07	4.17072e+06
		7	89700000	72300000	89700000	61900000	65700000	67200000	66300000	66500000	54400000	69700000	57600000	68700000	79100000	64600000	107000000	73300000	82300000	72500000	77800000	65800000	52000000	55300000	66100000	50700000	53300000	62600000		6.99077e+07	1.07275e+07	2.97527e+06	6.79462e+07	1.54156e+07	4.27551e+06
			91000000	74500000	91200000	63100000	67600000	68100000	66700000	67000000	55000000	71100000	58200000	69000000	79800000	65000000	108000000	74800000	83500000	73700000	78800000	66200000	52200000	55900000	66800000	50800000	53800000	63100000		7.09462e+07	1.09484e+07	3.03654e+06	6.86615e+07	1.57087e+07	4.3568e+06
			91600000	76300000	92300000	63800000	68900000	68700000	67500000	68100000	55900000	72700000	58800000	69900000	81000000	65900000	109000000	75500000	84400000	74800000	79900000	67100000	52900000	56300000	67400000	51000000	54200000	63500000		7.19615e+07	1.10199e+07	3.05638e+06	6.93769e+07	1.59154e+07	4.41413e+06
			92400000	78000000	92800000	64600000	69900000	69500000	67600000	68800000	56300000	73300000	59100000	70500000	81700000	66600000	111000000	76400000	85500000	75600000	81000000	67700000	53300000	57200000	68600000	51500000	55000000	63800000		7.26538e+07	1.1125e+07	3.08552e+06	7.02462e+07	1.62814e+07	4.51565e+06
		8	93100000	78600000	93600000	65100000	71100000	70100000	68100000	69500000	57100000	74800000	59900000	71300000	82500000	67400000	112000000	77300000	86600000	76100000	81900000	68600000	53600000	58000000	69300000	52100000	55200000	64500000		7.34462e+07	1.11379e+07	3.0891e+06	7.09692e+07	1.64604e+07	4.56529e+06
			93500000	79200000	94500000	65500000	71600000	70800000	68400000	70100000	57300000	75700000	60200000	71800000	83300000	67900000	113000000	78000000	87500000	76800000	82800000	69200000	54400000	58700000	70700000	52700000	56000000	65000000		7.39923e+07	1.12765e+07	3.12753e+06	7.17462e+07	1.65494e+07	4.58996e+06
			94200000	80100000	94500000	65700000	71800000	70700000	69000000	71100000	57700000	76800000	61100000	73200000	84300000	68900000	114000000	78300000	88400000	77600000	83300000	70300000	55200000	59800000	71800000	53600000	56800000	65600000		7.46308e+07	1.12732e+07	3.12663e+06	7.25846e+07	1.65364e+07	4.58638e+06
			94600000	79500000	94300000	66300000	72000000	71000000	69200000	71400000	57700000	77500000	61500000	73800000	84500000	69200000	115000000	79100000	88800000	78000000	83800000	71000000	55900000	60600000	73000000	54200000	57500000	66400000		7.48692e+07	1.11932e+07	3.10443e+06	7.32692e+07	1.65666e+07	4.59473e+06
		9	93700000	80000000	94400000	66100000	72800000	71400000	69400000	71900000	58100000	78500000	62100000	74600000	84900000	70000000	115000000	79700000	89100000	78300000	84100000	72100000	56500000	61900000	73900000	54700000	58400000	67000000		7.52231e+07	1.09955e+07	3.04961e+06	73900000	1.63274e+07	4.5284e+06
			93400000	79800000	94300000	66200000	72800000	71200000	70200000	72400000	57900000	79000000	62300000	75200000	85500000	70200000	116000000	79900000	89800000	78500000	84500000	72900000	57200000	62600000	75300000	55400000	58600000	67300000		75400000	1.09488e+07	3.03666e+06	7.44769e+07	1.64153e+07	4.55278e+06
			93200000	78700000	93800000	66000000	71900000	71800000	70300000	72300000	57800000	79300000	62400000	76200000	85500000	71100000	116000000	80100000	90400000	78800000	84900000	73400000	57500000	63100000	76000000	55700000	59200000	67800000		7.53231e+07	1.08475e+07	3.00856e+06	7.49231e+07	1.63226e+07	4.52709e+06
			93500000	78200000	93200000	66200000	71400000	71500000	70500000	72600000	58300000	79900000	63300000	76200000	85300000	71300000	116000000	80500000	90800000	78600000	85000000	73900000	58200000	64100000	76900000	56100000	59600000	68200000		7.53923e+07	1.06368e+07	2.95013e+06	7.53231e+07	1.61572e+07	4.4812e+06
		10	92500000	76500000	92700000	66300000	70600000	71100000	70600000	72500000	58000000	80600000	63000000	77200000	84700000	71600000	116000000	81000000	91200000	78600000	85300000	74300000	58600000	64600000	77500000	56500000	59700000	68500000		75100000	1.04913e+07	2.90978e+06	7.56462e+07	1.60911e+07	4.46286e+06
			91400000	74400000	92200000	66500000	70000000	70500000	71000000	72400000	58000000	80400000	63700000	77800000	83700000	71900000	116000000	81100000	91300000	78900000	85300000	74900000	59100000	65000000	78000000	56500000	60500000	68600000		7.47692e+07	1.01411e+07	2.81264e+06	7.59308e+07	1.59657e+07	4.42808e+06
			90400000	72800000	91800000	65600000	68900000	69600000	70800000	72200000	57600000	80500000	63300000	77900000	82800000	72100000	115000000	81600000	91300000	78800000	85700000	75200000	59500000	65500000	78500000	56800000	60700000	68700000		7.41692e+07	1.01433e+07	2.81323e+06	7.61077e+07	1.5676e+07	4.34774e+06
			89500000	71000000	91200000	65500000	68100000	69100000	70800000	71500000	57000000	79800000	63200000	78000000	81300000	72700000	115000000	81000000	91200000	78700000	86300000	75300000	60000000	66200000	79200000	57000000	60800000	69200000		7.35385e+07	9.99354e+06	2.77171e+06	7.63538e+07	1.55476e+07	4.31213e+06
		11	89200000	70300000	91100000	64500000	68200000	68200000	70500000	70900000	56600000	78800000	63000000	78400000	80400000	72700000	115000000	81700000	91500000	78600000	85600000	75900000	60800000	66300000	79400000	56700000	60800000	68900000		7.30846e+07	1.0053e+07	2.7882e+06	7.64538e+07	1.55229e+07	4.30527e+06
			88500000	69600000	90500000	63000000	67600000	66900000	70200000	70600000	56400000	77500000	62800000	78200000	79100000	72900000	115000000	81800000	91400000	78600000	85600000	75700000	61000000	66700000	79400000	56700000	61100000	68800000		7.23769e+07	9.98784e+06	2.77013e+06	7.65154e+07	1.54552e+07	4.2865e+06
			87400000	69400000	90500000	61500000	67600000	65500000	69800000	70400000	55400000	76400000	62500000	78300000	78000000	73300000	115000000	81800000	91600000	78700000	85300000	75800000	61500000	67300000	79800000	56500000	61400000	69000000		7.17462e+07	1.01055e+07	2.80276e+06	7.66923e+07	1.53722e+07	4.26349e+06
			86800000	70100000	90800000	59800000	70800000	64400000	69500000	70400000	55000000	75700000	62200000	78400000	77400000	73800000	114000000	81300000	91700000	78700000	85000000	76000000	62000000	67300000	80200000	57300000	61000000	69000000		7.16385e+07	1.02473e+07	2.8421e+06	7.67154e+07	1.50501e+07	4.17416e+06
		12	87000000	69800000	95300000	58600000	71200000	63400000	68600000	69800000	54500000	74900000	61600000	78100000	77000000	73600000	114000000	81200000	91300000	78900000	84900000	76600000	62500000	67800000	80900000	57100000	61000000	69100000		7.15231e+07	1.12745e+07	3.12697e+06	7.68385e+07	1.49807e+07	4.15489e+06

## Sheet: Ext. Data Fig. 6b
	Ext. Data Fig. 6b
	Mifepristone normalised		Repeat 1					Repeat 2								Repeat 1						Repeat 2
			Control_1	Control_2	Control_3	Control_4	Control_5	Control_1	Control_2	Control_3	Control_4	Control_5	Control_6	Control_7	Control_8	Mif_7	Mif_8	Mif_9	Mif_10	Mif_11	Mif_12	Mif_10	Mif_11	Mif_12	Mif_13	Mif_14	Mif_15	Mif_16		Control			Mifepristone
		Time in hours	1	2	3	4	5	6	7	8	9	10	11	12	13	1	2	3	4	5	6	7	8	9	10	11	12	13		AVERAGE	STDEV	SEM	AVERAGE	STDEV	SEM
			100	100	100	100	100	100	100	100	100	100	100	100	100	100	100	100	100	100	100	100	100	100	100	100	100	100		100	4.10232e-15	1.13778e-15	100	4.10232e-15	1.13778e-15
			102.081	103.235	102.342	102.694	102.552	101.52	102.992	101.382	102.481	102.53	101.947	101.189	101.425	102.273	101.942	102.116	102.136	102.152	101.323	101.562	100.982	101.673	101.402	102.033	101.346	100.645		102.182	0.652128	0.180868	101.66	0.503927	0.139764
		7	103.699	106.324	105.035	104.209	104.785	102.128	104.409	102.151	103.817	103.72	101.947	102.08	102.461	104.87	103.883	103.385	103.392	104.017	102.91	102.812	102.161	102.788	102.96	103.049	102.5	100.968		103.597	1.37192	0.380501	103.054	0.946632	0.262548
			105.202	109.559	106.792	106.229	107.815	103.495	105.039	102.919	104.962	105.804	103.009	102.526	103.368	105.519	104.854	105.501	104.899	105.739	104.233	103.438	102.554	103.903	104.05	103.252	103.462	101.774		105.132	2.10624	0.584165	104.091	1.20048	0.332953
			105.896	112.206	108.08	107.407	109.888	104.407	106.299	104.608	106.679	108.185	104.071	103.863	104.922	106.981	105.825	106.488	106.03	107.317	105.688	104.844	103.929	104.647	104.984	103.659	104.231	102.419		106.655	2.4769	0.686969	105.157	1.40674	0.390159
			106.821	114.706	108.665	108.754	111.483	105.623	106.457	105.684	107.443	109.077	104.602	104.755	105.829	108.117	107.767	107.757	107.412	108.465	107.143	105.781	104.715	106.32	106.854	104.675	105.769	102.903		107.684	2.88488	0.800122	106.437	1.62061	0.449476
		8	107.63	115.588	109.602	109.596	113.397	106.535	107.244	106.759	108.969	111.31	106.018	105.944	106.865	109.416	108.738	109.027	108.794	109.182	108.333	107.188	105.305	107.807	107.944	105.894	106.154	104.032		108.881	2.9925	0.829971	107.524	1.69186	0.469236
			108.092	116.471	110.656	110.269	114.195	107.599	107.717	107.68	109.351	112.649	106.549	106.686	107.902	110.227	109.709	110.014	109.925	110.187	109.524	108.125	106.876	109.108	110.125	107.114	107.692	104.839		109.678	3.07339	0.852406	108.728	1.67701	0.46512
			108.902	117.794	110.656	110.606	114.514	107.447	108.661	109.217	110.115	114.286	108.142	108.767	109.197	111.851	110.68	110.437	111.055	111.334	110.185	109.844	108.448	111.152	111.838	108.943	109.231	105.806		110.639	3.03792	0.842567	110.062	1.6681	0.462647
			109.364	116.912	110.422	111.616	114.833	107.903	108.976	109.677	110.115	115.327	108.85	109.658	109.456	112.338	111.65	111.566	111.558	111.908	110.847	110.938	109.823	112.639	113.707	110.163	110.577	107.097		111.008	2.83994	0.787657	111.139	1.60625	0.445494
		9	108.324	117.647	110.539	111.279	116.108	108.511	109.291	110.445	110.878	116.815	109.912	110.847	109.974	113.636	111.65	112.412	111.935	112.339	111.243	112.656	111.002	115.056	115.109	111.179	112.308	108.065		111.582	3.14701	0.872822	112.199	1.82192	0.505309
			107.977	117.353	110.422	111.448	116.108	108.207	110.551	111.214	110.496	117.56	110.265	111.738	110.751	113.961	112.621	112.694	112.814	112.626	111.772	113.906	112.377	116.357	117.29	112.602	112.692	108.548		111.853	3.15102	0.873937	113.097	2.11482	0.586546
			107.746	115.735	109.836	111.111	114.673	109.119	110.709	111.06	110.305	118.006	110.442	113.224	110.751	115.422	112.621	112.976	113.568	113.056	112.302	114.688	112.967	117.286	118.38	113.211	113.846	109.355		111.748	2.87406	0.797121	113.821	2.27792	0.631782
			108.092	115	109.133	111.448	113.876	108.663	111.024	111.521	111.26	118.899	112.035	113.224	110.492	115.747	112.621	113.54	114.07	112.769	112.434	115.469	114.342	119.145	119.782	114.024	114.615	110		111.897	2.89264	0.802274	114.505	2.65176	0.735467
		10	106.936	112.5	108.548	111.616	112.6	108.055	111.181	111.367	110.687	119.94	111.504	114.71	109.715	116.234	112.621	114.245	114.573	112.769	112.831	116.094	115.128	120.074	120.717	114.837	114.808	110.484		111.489	3.28057	0.909866	115.032	2.85337	0.791384
			105.665	109.412	107.963	111.953	111.643	107.143	111.811	111.214	110.687	119.643	112.743	115.602	108.42	116.721	112.621	114.386	114.698	113.199	112.831	117.031	116.11	120.818	121.495	114.837	116.346	110.645		111.069	3.68244	1.02133	115.518	3.10561	0.86134
			104.509	107.059	107.494	110.438	109.888	105.775	111.496	110.906	109.924	119.792	112.035	115.75	107.254	117.045	111.65	115.092	114.698	113.056	113.36	117.5	116.896	121.747	122.274	115.447	116.731	110.806		110.178	4.14746	1.1503	115.869	3.43035	0.951407
			103.468	104.412	106.792	110.269	108.612	105.015	111.496	109.831	108.779	118.75	111.858	115.899	105.311	118.019	111.65	114.245	114.573	112.912	114.153	117.656	117.878	123.048	123.364	115.854	116.923	111.613		109.269	4.51516	1.25228	116.299	3.76602	1.04451
		11	103.121	103.382	106.674	108.586	108.772	103.647	111.024	108.909	108.015	117.262	111.504	116.493	104.145	118.019	111.65	115.233	114.95	112.769	113.228	118.594	119.45	123.234	123.676	115.244	116.923	111.129		108.58	4.63165	1.28459	116.469	4.031	1.118
			102.312	102.353	105.972	106.061	107.815	101.672	110.551	108.449	107.634	115.327	111.15	116.196	102.461	118.344	111.65	115.374	114.824	112.769	113.228	118.281	119.843	123.978	123.676	115.244	117.5	110.968		107.535	4.81057	1.33421	116.591	4.18788	1.16151
			101.04	102.059	105.972	103.535	107.815	99.5441	109.921	108.141	105.725	113.69	110.619	116.345	101.036	118.994	111.65	115.374	115.075	112.912	112.831	118.438	120.825	125.093	124.299	114.837	118.077	111.29		106.573	5.15661	1.43019	116.9	4.53512	1.25782
			100.347	103.088	106.323	100.673	112.919	97.8723	109.449	108.141	104.962	112.649	110.088	116.493	100.259	119.805	110.68	114.669	115.201	112.912	112.434	118.75	121.807	125.093	124.922	116.463	117.308	111.29		106.405	5.78977	1.60579	117.026	4.84295	1.34319
		12	100.578	102.647	111.593	98.6532	113.557	96.3526	108.031	107.22	104.008	111.458	109.027	116.048	99.7409	119.481	110.68	114.528	114.698	113.199	112.302	119.688	122.79	126.022	126.012	116.057	117.308	111.452		106.07	6.22274	1.72588	117.247	5.23111	1.45085

## Sheet: Ext. Data Fig. 6c
	Ext. Data Fig. 6c
	JKC-301 raw		Repeat 1								Repeat 2		Repeat 1								Repeat 2
			Control_1	Control_2	Control_3	Control_4	Control_5	Control_6	Control_7	Control_8	Control_1	Control_2	JCK-301_9	JKC-301_10	JKC-301_11	JKC-301_12	JKC-301_13	JKC-301_14	JKC-301_15	JKC-301_16	JCK-301_3	JKC-301_4	JKC-301_5		Control			JKC-301
		Time in hours	1	2	3	4	5	6	7	8	9	10	1	2	3	4	5	6	7	8	9	10	11		AVERAGE	STDEV	SEM	AVERAGE	STDEV	SEM
			65400000	64400000	59400000	46600000	70900000	65500000	56300000	61800000	81000000	74200000	63100000	64200000	65400000	56300000	59200000	76400000	53400000	68200000	62500000	49400000	47800000		64550000	9.6035e+06	3.03689e+06	6.05364e+07	8.4545e+06	2.54913e+06
			67600000	66300000	61400000	48000000	73900000	67400000	58200000	63600000	84000000	76000000	64900000	66100000	66900000	58500000	61600000	78700000	55200000	69200000	64300000	51000000	49500000		66640000	9.99269e+06	3.15996e+06	6.23545e+07	8.48391e+06	2.558e+06
		7	68800000	67400000	62900000	49400000	75900000	69500000	59800000	65600000	86000000	77200000	66700000	67400000	68600000	59700000	63200000	80800000	56800000	70500000	65900000	52100000	50800000		68250000	1.01031e+07	3.19487e+06	6.38636e+07	8.68749e+06	2.61938e+06
			70200000	68500000	64300000	50400000	77600000	71200000	60900000	66900000	87900000	78100000	68100000	68300000	69900000	61000000	64800000	82500000	58200000	71600000	66600000	53300000	52300000		69600000	1.03009e+07	3.25744e+06	6.51455e+07	8.70119e+06	2.62351e+06
			71500000	69600000	65200000	51400000	79100000	72700000	62000000	68100000	89900000	78500000	69300000	69400000	71300000	62100000	65900000	83600000	59400000	72400000	68100000	54200000	53300000		70800000	1.04933e+07	3.31827e+06	6.62727e+07	8.74163e+06	2.6357e+06
			72500000	70600000	65900000	52000000	80100000	74100000	62900000	68900000	90900000	79400000	70500000	70500000	72300000	63100000	67500000	85500000	60300000	73400000	69000000	55400000	54300000		71730000	1.06097e+07	3.3551e+06	6.74364e+07	8.91014e+06	2.68651e+06
		8	73200000	71100000	66800000	52600000	80900000	75400000	63900000	69800000	91800000	79500000	71500000	71300000	73200000	64000000	68500000	86500000	60800000	74100000	69800000	55900000	54700000		72500000	1.06074e+07	3.35437e+06	6.82091e+07	9.07628e+06	2.7366e+06
			73800000	71100000	67400000	53000000	82000000	76100000	64600000	70200000	92800000	80100000	72400000	72300000	73900000	64400000	69500000	87200000	61500000	74700000	70800000	56800000	55700000		73110000	1.07855e+07	3.41068e+06	6.90182e+07	9.03779e+06	2.725e+06
			74300000	72000000	68500000	53400000	82500000	77000000	65200000	70700000	93300000	80600000	73500000	72600000	74800000	65300000	70400000	88100000	61600000	75400000	71300000	57200000	56200000		73750000	1.07688e+07	3.4054e+06	6.96727e+07	9.20012e+06	2.77394e+06
			74500000	72000000	68500000	53800000	82700000	77400000	65400000	70800000	93500000	81000000	74300000	73500000	75200000	65400000	71100000	88500000	61800000	75800000	72000000	57800000	56400000		73960000	1.07663e+07	3.40461e+06	7.01636e+07	9.27785e+06	2.79738e+06
		9	74500000	72300000	68700000	54000000	83100000	78200000	65600000	71100000	93400000	81400000	74700000	73700000	75900000	65800000	72100000	88900000	62300000	76300000	72600000	58100000	56700000		74230000	1.07561e+07	3.40137e+06	7.06455e+07	9.32474e+06	2.81151e+06
			74300000	72500000	69200000	53700000	83400000	78500000	66400000	70800000	93700000	81500000	75800000	74300000	76100000	66200000	72800000	89200000	62500000	76600000	72700000	58800000	57300000		74400000	1.08363e+07	3.42673e+06	7.11182e+07	9.27543e+06	2.79665e+06
			73900000	72700000	69100000	53700000	83000000	79000000	65400000	71000000	93200000	81700000	76800000	74300000	76900000	66400000	73800000	89800000	62900000	77300000	73200000	59200000	57600000		74270000	1.08216e+07	3.42209e+06	7.16545e+07	9.4128e+06	2.83806e+06
			73900000	72300000	69300000	53400000	82500000	78700000	65600000	70400000	92300000	81600000	77500000	74700000	77700000	66900000	74500000	90100000	63200000	77700000	73500000	59700000	58200000		74000000	1.06451e+07	3.36627e+06	7.21545e+07	9.39972e+06	2.83412e+06
		10	72500000	71500000	69100000	53200000	82700000	78500000	65500000	69900000	91500000	80500000	78300000	75400000	77800000	67100000	75400000	90700000	63800000	77900000	74200000	60200000	58600000		73490000	1.05201e+07	3.32674e+06	7.26727e+07	9.43855e+06	2.84583e+06
			71400000	70500000	68800000	52600000	81300000	77600000	65000000	69600000	89800000	79500000	79600000	75800000	78300000	67400000	76100000	91500000	64600000	78900000	74800000	60800000	59100000		72610000	1.01718e+07	3.2166e+06	7.33545e+07	9.5498e+06	2.87937e+06
			69900000	69000000	69300000	52200000	80400000	76600000	64500000	68700000	88100000	77900000	80400000	76300000	79200000	67900000	77400000	91900000	64800000	79000000	75300000	61300000	59400000		71660000	9.80059e+06	3.09922e+06	73900000	9.634e+06	2.90476e+06
			68200000	67400000	68600000	51100000	78700000	75900000	64300000	67500000	86400000	76500000	81300000	77000000	79600000	67900000	78100000	92200000	64800000	79800000	76200000	62000000	60300000		70460000	9.58879e+06	3.03224e+06	7.44727e+07	9.65019e+06	2.90964e+06
		11	66900000	65800000	67800000	50900000	77400000	74600000	63300000	66400000	84900000	74700000	82000000	77600000	80500000	68300000	79300000	92800000	65200000	80200000	76600000	62200000	60700000		69270000	9.24627e+06	2.92393e+06	7.50364e+07	9.79891e+06	2.95448e+06
			65700000	64100000	66600000	50400000	76200000	73500000	62900000	66000000	83800000	72200000	82900000	77900000	80800000	68100000	79900000	93200000	65700000	80300000	76700000	62700000	61100000		68140000	8.98643e+06	2.84176e+06	7.53909e+07	9.83671e+06	2.96588e+06
			65200000	62600000	65500000	50300000	75000000	72000000	62100000	66700000	84200000	70100000	83500000	78400000	81400000	68500000	80600000	93700000	65900000	80800000	77000000	63400000	61400000		67370000	8.94999e+06	2.83024e+06	7.58727e+07	9.89779e+06	2.98429e+06
			64900000	61100000	65200000	50700000	75200000	70800000	61700000	67400000	85400000	69000000	84100000	79000000	82300000	68400000	81000000	94200000	66100000	81500000	77400000	63200000	62200000		67140000	9.19205e+06	2.90678e+06	7.63091e+07	1.00586e+07	3.03277e+06
		12	64900000	60800000	65200000	51000000	75200000	72200000	61800000	67800000	86900000	68600000	83900000	79600000	82900000	68700000	81600000	94800000	66600000	81500000	77700000	63400000	62500000		67440000	9.54919e+06	3.01972e+06	7.66545e+07	1.00939e+07	3.04342e+06

## Sheet: Ext. Data Fig. 6d
	Ext. Data Fig. 6d
	JKC-301 normalised		Repeat 1								Repeat 2		Repeat 1								Repeat 2
			Control_1	Control_2	Control_3	Control_4	Control_5	Control_6	Control_7	Control_8	Control_1	Control_2	JCK-301_9	JKC-301_10	JKC-301_11	JKC-301_12	JKC-301_13	JKC-301_14	JKC-301_15	JKC-301_16	JCK-301_3	JKC-301_4	JKC-301_5		Control			JKC-301
		Time in hours	1	2	3	4	5	6	7	8	9	10	1	2	3	4	5	6	7	8	9	10	11		AVERAGE	STDEV	SEM	AVERAGE	STDEV	SEM
			100	100	100	100	100	100	100	100	100	100	100	100	100	100	100	100	100	100	100	100	100		100	0	0	100	0	0
			103.364	102.95	103.367	103.004	104.231	102.901	103.375	102.913	103.704	102.426	102.853	102.96	102.294	103.908	104.054	103.01	103.371	101.466	102.88	103.239	103.556		103.223	0.502125	0.158786	103.054	0.727777	0.219433
		7	105.199	104.658	105.892	106.009	107.052	106.107	106.217	106.149	106.173	104.043	105.705	104.984	104.893	106.039	106.757	105.759	106.367	103.372	105.44	105.466	106.276		105.75	0.87399	0.27638	105.551	0.920366	0.277501
			107.339	106.366	108.249	108.155	109.45	108.702	108.171	108.252	108.519	105.256	107.924	106.386	106.881	108.348	109.459	107.984	108.989	104.985	106.56	107.895	109.414		107.846	1.22201	0.386433	107.711	1.391	0.419401
			109.327	108.075	109.764	110.3	111.566	110.992	110.124	110.194	110.988	105.795	109.826	108.1	109.021	110.302	111.318	109.424	111.236	106.158	108.96	109.717	111.506		109.713	1.68737	0.533594	109.597	1.57126	0.473753
			110.856	109.627	110.943	111.588	112.976	113.13	111.723	111.489	112.222	107.008	111.727	109.813	110.55	112.078	114.02	111.911	112.921	107.625	110.4	112.146	113.598		111.156	1.78391	0.564123	111.526	1.83616	0.553624
		8	111.927	110.404	112.458	112.876	114.104	115.115	113.499	112.945	113.333	107.143	113.312	111.059	111.927	113.677	115.709	113.22	113.858	108.651	111.68	113.158	114.435		112.38	2.22915	0.704919	112.79	1.89349	0.57091
			112.844	110.404	113.468	113.734	115.656	116.183	114.742	113.592	114.568	107.951	114.739	112.617	112.997	114.387	117.399	114.136	115.169	109.531	113.28	114.98	116.527		113.314	2.47328	0.782119	114.16	2.10016	0.633221
			113.609	111.801	115.32	114.592	116.361	117.557	115.808	114.401	115.185	108.625	116.482	113.084	114.373	115.986	118.919	115.314	115.356	110.557	114.08	115.789	117.573		114.326	2.5379	0.802555	115.229	2.23763	0.67467
			113.914	111.801	115.32	115.451	116.643	118.168	116.163	114.563	115.432	109.164	117.75	114.486	114.985	116.163	120.101	115.838	115.73	111.144	115.2	117.004	117.992		114.662	2.56244	0.810313	116.036	2.29162	0.690951
		9	113.914	112.267	115.657	115.88	117.207	119.389	116.519	115.049	115.309	109.704	118.384	114.798	116.055	116.874	121.791	116.361	116.667	111.877	116.16	117.611	118.619		115.089	2.67432	0.845694	116.836	2.46565	0.743423
			113.609	112.578	116.498	115.236	117.63	119.847	117.94	114.563	115.679	109.838	120.127	115.732	116.361	117.584	122.973	116.754	117.041	112.317	116.32	119.028	119.874		115.342	2.8923	0.914626	117.647	2.7937	0.842332
			112.997	112.888	116.33	115.236	117.066	120.611	116.163	114.887	115.062	110.108	121.712	115.732	117.584	117.94	124.662	117.539	117.79	113.343	117.12	119.838	120.502		115.135	2.81203	0.889243	118.524	3.0466	0.918585
			112.997	112.267	116.667	114.592	116.361	120.153	116.519	113.916	113.951	109.973	122.821	116.355	118.807	118.828	125.845	117.932	118.352	113.93	117.6	120.85	121.757		114.739	2.82847	0.89444	119.371	3.27497	0.987441
		10	110.856	111.025	116.33	114.163	116.643	119.847	116.341	113.107	112.963	108.491	124.089	117.445	118.96	119.183	127.365	118.717	119.476	114.223	118.72	121.862	122.594		113.977	3.38411	1.07015	120.24	3.5459	1.06913
			109.174	109.472	115.825	112.876	114.669	118.473	115.453	112.621	110.864	107.143	126.149	118.069	119.725	119.716	128.547	119.764	120.974	115.689	119.68	123.077	123.64		112.657	3.52247	1.1139	121.366	3.69628	1.11447
			106.881	107.143	116.667	112.017	113.399	116.947	114.565	111.165	108.765	104.987	127.417	118.847	121.101	120.604	130.743	120.288	121.348	115.836	120.48	124.089	124.268		111.253	4.20789	1.33065	122.275	4.13308	1.24617
			104.281	104.658	115.488	109.657	111.001	115.878	114.21	109.223	106.667	103.1	128.843	119.938	121.713	120.604	131.926	120.681	121.348	117.009	121.92	125.506	126.151		109.416	4.72191	1.4932	123.24	4.37412	1.31885
		11	102.294	102.174	114.141	109.227	109.168	113.893	112.433	107.443	104.815	100.674	129.952	120.872	123.089	121.314	133.953	121.466	122.097	117.595	122.56	125.911	126.987		107.626	4.9912	1.57836	124.163	4.66617	1.4069
			100.459	99.5342	112.121	108.155	107.475	112.214	111.723	106.796	103.457	97.3046	131.379	121.34	123.547	120.959	134.966	121.99	123.034	117.742	122.72	126.923	127.824		105.924	5.4855	1.73467	124.766	5.03716	1.51876
			99.6942	97.205	110.269	107.94	105.783	109.924	110.302	107.929	103.951	94.4744	132.33	122.118	124.465	121.67	136.149	122.644	123.408	118.475	123.2	128.34	128.452		104.747	5.75536	1.82	125.568	5.20689	1.56994
			99.2355	94.8758	109.764	108.798	106.065	108.092	109.591	109.061	105.432	92.9919	133.281	123.053	125.841	121.492	136.824	123.298	123.783	119.501	123.84	127.935	130.126		104.391	6.34029	2.00498	126.27	5.27519	1.59053
		12	99.2355	94.4099	109.764	109.442	106.065	110.229	109.769	109.709	107.284	92.4528	132.964	123.988	126.758	122.025	137.838	124.084	124.719	119.501	124.32	128.34	130.753		104.836	6.86037	2.16944	126.845	5.28811	1.59443

## Sheet: Ext. Data Fig. 6e
	Ext. Data Fig. 6e
	FCCP raw		Repeat 1							Repeat 2								Repeat 1							Repeat 2
			Control_1	Control_2	Control_3	Control_4	Control_5	Control_6	Control_7	Control_1	Control_2	Control_3	Control_4	Control_5	Control_6	Control_7	Control_8	FCCP_8	FCCP_9	FCCP_10	FCCP_11	FCCP_12	FCCP_13	FCCP_14	FCCP_9	FCCP_10	FCCP_11	FCCP_12	FCCP_13	FCCP_14	FCCP_15	FCCP_16		Control			FCCP
		Time in hours	1	2	3	4	5	6	7	8	9	10	11	12	13	14	15	1	2	3	4	5	6	7	8	9	10	11	12	13	14	15		AVERAGE	STDEV	SEM	AVERAGE	STDEV	SEM
			75100000	63200000	63600000	57200000	70400000	49300000	58600000	70200000	75200000	67300000	64000000	76800000	62100000	73100000	49400000	77000000	62200000	77000000	47700000	79600000	73500000	44400000	75000000	73300000	59500000	59700000	62800000	63000000	65800000	52700000		6.50333e+07	8.77754e+06	2.26635e+06	64880000	7.36396e+06	1.90137e+06
			77200000	65700000	66100000	59100000	73600000	51300000	60200000	72100000	76900000	69400000	65700000	78400000	63600000	74700000	50200000	79300000	63600000	78500000	48900000	80700000	75500000	45300000	76500000	74100000	61100000	60300000	63800000	63400000	66300000	53500000		6.69467e+07	8.94314e+06	2.30911e+06	6.60533e+07	7.46587e+06	1.92768e+06
		7	78700000	67500000	67700000	59800000	75200000	52400000	61700000	72900000	77700000	70700000	66800000	79300000	65000000	76200000	50900000	80300000	64300000	78700000	49200000	82300000	76900000	46200000	76500000	75000000	61800000	61400000	63600000	64000000	66700000	54100000		6.81667e+07	9.02264e+06	2.32964e+06	6.67333e+07	7.3573e+06	1.89965e+06
			80000000	68600000	69000000	60600000	76700000	53400000	63100000	73200000	78600000	71500000	67700000	80500000	65500000	77500000	51200000	81000000	64700000	79100000	49400000	82100000	77600000	46800000	76800000	75500000	61900000	61600000	63800000	64500000	66800000	54400000		69140000	9.18157e+06	2.37067e+06	6.70667e+07	7.41079e+06	1.91346e+06
			81500000	69900000	70200000	61100000	77800000	54100000	64700000	74300000	79700000	72200000	68400000	81100000	65800000	78200000	51000000	81800000	64200000	77800000	49500000	81000000	78200000	46700000	76900000	75900000	62300000	61900000	64100000	64300000	66800000	54100000		70000000	9.42004e+06	2.43224e+06	6.70333e+07	7.51863e+06	1.9413e+06
			82500000	71300000	71100000	61900000	79200000	54800000	65500000	74200000	79900000	73500000	69200000	82300000	66500000	79400000	51000000	81800000	63800000	78000000	49600000	80700000	78000000	46400000	77000000	75900000	62100000	61900000	63600000	64000000	66700000	53800000		70820000	9.60671e+06	2.48044e+06	6.68867e+07	7.64381e+06	1.97362e+06
		8	83600000	72100000	72400000	62100000	80200000	55100000	66300000	74700000	80200000	74000000	69900000	83000000	66800000	79900000	51100000	81500000	63900000	77400000	49200000	80200000	78300000	45900000	76700000	75400000	62400000	61900000	64000000	63700000	66700000	53400000		7.14267e+07	9.79559e+06	2.52921e+06	6.67067e+07	7.55319e+06	1.95023e+06
			85400000	74700000	74400000	63700000	82600000	55800000	66900000	74800000	80400000	74700000	70200000	83500000	66800000	80200000	50900000	81300000	63600000	77100000	48900000	79000000	78100000	45800000	76100000	75300000	61800000	61200000	63600000	64000000	66500000	53000000		7.23333e+07	1.00758e+07	2.60157e+06	6.63533e+07	7.58672e+06	1.95888e+06
			85000000	73700000	73300000	63100000	81900000	55800000	67800000	74800000	80800000	75300000	70900000	84400000	67000000	80800000	51100000	81600000	63500000	77000000	49000000	79100000	77600000	46100000	75700000	74900000	61900000	61700000	62800000	63700000	66200000	52500000		72380000	1.0068e+07	2.59955e+06	66220000	7.53255e+06	1.9449e+06
			85000000	74600000	73700000	63400000	82400000	55800000	68200000	74500000	80500000	75900000	71200000	85600000	66900000	81700000	51100000	81700000	63400000	77300000	48600000	79600000	78000000	45600000	75600000	74300000	61400000	61400000	62100000	63400000	65900000	52200000		72700000	1.02348e+07	2.64262e+06	6.60333e+07	7.54679e+06	1.94857e+06
		9	85700000	75100000	74000000	63500000	83000000	56000000	68100000	74500000	80300000	76200000	71200000	86000000	67000000	81400000	50700000	82200000	63700000	78300000	48300000	80600000	78600000	45300000	75000000	73800000	61100000	61300000	61800000	62700000	65500000	51600000		7.28467e+07	1.03905e+07	2.68282e+06	6.59867e+07	7.5138e+06	1.94005e+06
			85300000	76000000	74100000	63800000	83100000	56600000	68000000	73800000	80000000	76300000	71200000	86200000	67600000	81200000	50500000	82100000	64100000	79600000	47900000	82700000	78000000	44900000	74400000	73600000	61200000	61000000	61700000	62500000	65100000	51500000		7.29133e+07	1.0291e+07	2.65712e+06	66020000	7.38759e+06	1.90747e+06
			84000000	76200000	74400000	63600000	82900000	56700000	67700000	72800000	79400000	75900000	70800000	86000000	67100000	82200000	50300000	82200000	64900000	81700000	48200000	85200000	78000000	44900000	74800000	73000000	61700000	61300000	62000000	62100000	64900000	50900000		7.26667e+07	1.02458e+07	2.64546e+06	6.63867e+07	7.46457e+06	1.92734e+06
			83300000	76600000	73900000	64200000	82100000	57000000	67500000	72200000	78400000	75800000	70300000	86200000	66700000	81300000	50000000	82500000	64300000	82300000	49500000	85900000	77400000	45300000	74600000	72700000	61800000	61200000	62200000	61800000	64500000	50700000		7.23667e+07	1.00609e+07	2.5977e+06	6.64467e+07	7.41782e+06	1.91527e+06
		10	81800000	76900000	73200000	63500000	81200000	57200000	66900000	71600000	77600000	75800000	70200000	86300000	66000000	80200000	49300000	82100000	65100000	82600000	51000000	87500000	79400000	45300000	74900000	73200000	62000000	61500000	63300000	62000000	65100000	51400000		7.18467e+07	9.98319e+06	2.57765e+06	6.70933e+07	7.34764e+06	1.89715e+06
			79600000	76500000	72900000	63200000	79400000	57200000	65800000	71400000	76500000	75800000	69300000	85900000	65500000	80500000	48800000	81900000	64300000	82300000	51200000	87700000	79500000	45300000	74800000	72900000	62300000	62100000	64000000	62400000	66100000	52300000		71220000	9.81131e+06	2.53327e+06	6.72733e+07	7.00213e+06	1.80794e+06
			77400000	76300000	72300000	62500000	77500000	57600000	65300000	72100000	75200000	75200000	68200000	85500000	64800000	80300000	48100000	82200000	65200000	81900000	52000000	87500000	80300000	45300000	75600000	73200000	62600000	63000000	64700000	62500000	67500000	52900000		7.05533e+07	9.62963e+06	2.48636e+06	67760000	7.04942e+06	1.82015e+06
			75100000	75400000	71400000	62100000	75600000	57500000	64500000	70900000	74600000	74600000	67400000	85100000	64300000	80400000	47800000	81600000	65000000	81000000	52400000	87300000	79100000	45700000	75900000	73500000	63100000	63400000	64700000	63000000	68500000	53300000		69780000	9.44179e+06	2.43786e+06	6.78333e+07	7.03882e+06	1.81742e+06
		11	72700000	74800000	70500000	61300000	73700000	57600000	63900000	71000000	74400000	73900000	67000000	85100000	64900000	80400000	47900000	81300000	65800000	80300000	52500000	86700000	78600000	45800000	76400000	73700000	63000000	63400000	65000000	63000000	68900000	53600000		6.92733e+07	9.25114e+06	2.38863e+06	6.78667e+07	7.12395e+06	1.8394e+06
			71400000	73900000	70100000	60300000	71900000	57200000	63100000	71000000	74400000	73100000	66600000	84800000	65000000	81400000	47400000	81100000	64700000	79200000	52100000	85500000	77900000	45700000	76400000	74200000	63400000	63500000	64700000	63100000	69100000	53400000		6.87733e+07	9.3734e+06	2.4202e+06	67600000	7.23952e+06	1.86924e+06
			71900000	72300000	70100000	60000000	71200000	56800000	62200000	71200000	74400000	73100000	66400000	83200000	65000000	82200000	47100000	80900000	65100000	78700000	51500000	84000000	77200000	46000000	76500000	74400000	63400000	63200000	64200000	62900000	69100000	53800000		6.84733e+07	9.35922e+06	2.41654e+06	6.73933e+07	7.23759e+06	1.86874e+06
			72200000	71400000	69300000	59100000	71500000	56600000	62600000	71000000	74400000	73000000	66000000	82700000	65400000	81300000	47600000	80300000	65000000	78200000	51200000	82800000	76200000	45900000	75900000	74000000	63200000	62700000	63400000	62200000	68500000	53600000		6.82733e+07	9.16207e+06	2.36564e+06	6.68733e+07	7.16558e+06	1.85014e+06
		12	71300000	70800000	68600000	59200000	72100000	56700000	63500000	70700000	74100000	72900000	66500000	83600000	65700000	81600000	47800000	81300000	64300000	77500000	50700000	82200000	75900000	46000000	75600000	74100000	63000000	62200000	62500000	61700000	68200000	53100000		68340000	9.14938e+06	2.36236e+06	6.65533e+07	7.32881e+06	1.89229e+06

## Sheet: Ext. Data Fig. 6f
	Ext. Data Fig. 6f
	FCCP normalised		Repeat 1							Repeat 2								Repeat 1							Repeat 2
			Control_1	Control_2	Control_3	Control_4	Control_5	Control_6	Control_7	Control_1	Control_2	Control_3	Control_4	Control_5	Control_6	Control_7	Control_8	FCCP_8	FCCP_9	FCCP_10	FCCP_11	FCCP_12	FCCP_13	FCCP_14	FCCP_9	FCCP_10	FCCP_11	FCCP_12	FCCP_13	FCCP_14	FCCP_15	FCCP_16		Control			FCCP
		Time in hours	1	2	3	4	5	6	7	8	9	10	11	12	13	14	15	1	2	3	4	5	6	7	8	9	10	11	12	13	14	15		AVERAGE	STDEV	SEM	AVERAGE	STDEV	SEM
			100	100	100	100	100	100	100	100	100	100	100	100	100	100	100	100	100	100	100	100	100	100	100	100	100	100	100	100	100	100		100	3.79801e-15	9.80642e-16	100	5.3712e-15	1.38684e-15
			102.796	103.956	103.931	103.322	104.545	104.057	102.73	102.707	102.261	103.12	102.656	102.083	102.415	102.189	101.619	102.987	102.251	101.948	102.516	101.382	102.721	102.027	102	101.091	102.689	101.005	101.592	100.635	100.76	101.518		102.959	0.844695	0.218099	101.808	0.688472	0.177763
		7	104.794	106.804	106.447	104.545	106.818	106.288	105.29	103.846	103.324	105.052	104.375	103.255	104.67	104.241	103.036	104.286	103.376	102.208	103.145	103.392	104.626	104.054	102	102.319	103.866	102.848	101.274	101.587	101.368	102.657		104.852	1.26589	0.326853	102.867	0.875793	0.226129
			106.525	108.544	108.491	105.944	108.949	108.316	107.679	104.274	104.521	106.241	105.781	104.818	105.475	106.019	103.644	105.195	104.019	102.727	103.564	103.141	105.578	105.405	102.4	103.001	104.034	103.183	101.592	102.381	101.52	103.226		106.348	1.70122	0.439254	103.398	0.86037	0.222147
			108.522	110.601	110.377	106.818	110.511	109.736	110.41	105.84	105.984	107.281	106.875	105.599	105.958	106.977	103.239	106.234	103.215	101.039	103.774	101.759	106.395	105.18	102.533	103.547	104.706	103.685	102.07	102.063	101.52	102.657		107.649	2.26027	0.583598	103.358	1.053	0.271884
			109.854	112.816	111.792	108.217	112.5	111.156	111.775	105.698	106.25	109.212	108.125	107.161	107.085	108.618	103.239	106.234	102.572	101.299	103.983	101.382	106.122	104.505	102.667	103.547	104.37	103.685	101.274	101.587	101.368	102.087		108.9	2.77504	0.716514	103.112	1.18143	0.305043
		8	111.318	114.082	113.836	108.566	113.92	111.765	113.14	106.41	106.649	109.955	109.219	108.073	107.568	109.302	103.441	105.844	102.733	100.519	103.145	100.754	106.531	103.378	102.267	102.865	104.874	103.685	101.911	101.111	101.368	101.328		109.816	3.17211	0.819036	102.821	1.31557	0.339678
			113.715	118.196	116.981	111.364	117.33	113.185	114.164	106.553	106.915	110.996	109.688	108.724	107.568	109.713	103.036	105.584	102.251	100.13	102.516	99.2462	106.259	103.153	101.467	102.729	103.866	102.513	101.274	101.587	101.064	100.569		111.208	4.3873	1.1328	102.28	1.07374	0.277239
			113.182	116.614	115.252	110.315	116.335	113.185	115.7	106.553	107.447	111.887	110.781	109.896	107.89	110.534	103.441	105.974	102.09	100	102.725	99.3719	105.578	103.829	100.933	102.183	104.034	103.35	100	101.111	100.608	99.6205		111.267	3.87809	1.00132	102.094	1.57461	0.406562
			113.182	118.038	115.881	110.839	117.045	113.185	116.382	106.125	107.048	112.779	111.25	111.458	107.729	111.765	103.441	106.104	101.929	100.39	101.887	100	106.122	102.703	100.8	101.364	103.193	102.848	98.8854	100.635	100.152	99.0512		111.743	4.2374	1.09409	101.738	1.57548	0.406788
		9	114.115	118.829	116.352	111.014	117.898	113.59	116.212	106.125	106.782	113.224	111.25	111.979	107.89	111.354	102.632	106.753	102.412	101.688	101.258	101.256	106.939	102.027	100	100.682	102.689	102.68	98.4076	99.5238	99.5441	97.9127		111.95	4.58965	1.18504	101.585	1.77068	0.457188
			113.582	120.253	116.509	111.538	118.04	114.807	116.041	105.128	106.383	113.373	111.25	112.24	108.857	111.081	102.227	106.623	103.055	103.377	100.419	103.894	106.122	101.126	99.2	100.409	102.857	102.178	98.2484	99.2063	98.9362	97.723		112.087	4.92269	1.27103	101.558	1.83359	0.47343
			111.851	120.57	116.981	111.189	117.756	115.01	115.529	103.704	105.585	112.779	110.625	111.979	108.052	112.449	101.822	106.753	104.341	106.104	101.048	107.035	106.122	101.126	99.7333	99.5907	103.697	102.68	98.7261	98.5714	98.6322	96.5844		111.725	5.2393	1.35278	102.05	2.32672	0.600756
			110.919	121.203	116.195	112.238	116.619	115.619	115.188	102.849	104.255	112.63	109.844	112.24	107.407	111.218	101.215	107.143	103.376	106.883	103.774	107.915	105.306	102.027	99.4667	99.1814	103.866	102.513	99.0446	98.0952	98.0243	96.2049		111.309	5.52784	1.42728	102.188	2.49091	0.64315
		10	108.921	121.677	115.094	111.014	115.341	116.024	114.164	101.994	103.191	112.63	109.688	112.37	106.28	109.713	99.7976	106.623	104.662	107.273	106.918	109.925	108.027	102.027	99.8667	99.8636	104.202	103.015	100.796	98.4127	98.9362	97.5332		110.527	5.87721	1.51749	103.205	2.2769	0.587893
			105.992	121.044	114.623	110.49	112.784	116.024	112.287	101.709	101.729	112.63	108.281	111.849	105.475	110.123	98.7854	106.364	103.376	106.883	107.338	110.176	108.163	102.027	99.7333	99.4543	104.706	104.02	101.911	99.0476	100.456	99.241		109.588	5.99449	1.54777	103.526	2.23093	0.576023
			103.063	120.728	113.679	109.266	110.085	116.836	111.433	102.707	100	111.738	106.562	111.328	104.348	109.85	97.3684	106.753	104.823	106.364	109.015	109.925	109.252	102.027	100.8	99.8636	105.21	105.528	103.025	99.2063	102.584	100.38		108.599	6.31313	1.63004	104.317	2.40628	0.6213
			100	119.304	112.264	108.566	107.386	116.633	110.068	100.997	99.2021	110.847	105.312	110.807	103.543	109.986	96.7611	105.974	104.502	105.195	109.853	109.673	107.619	102.928	101.2	100.273	106.05	106.198	103.025	100	104.103	101.139		107.445	6.46209	1.6685	104.515	2.48954	0.642796
		11	96.8043	118.354	110.849	107.168	104.688	116.836	109.044	101.14	98.9362	109.807	104.688	110.807	104.509	109.986	96.9636	105.584	105.788	104.286	110.063	108.92	106.939	103.153	101.867	100.546	105.882	106.198	103.503	100	104.711	101.708		106.705	6.52265	1.68414	104.61	2.3806	0.614669
			95.0732	116.93	110.22	105.42	102.131	116.024	107.679	101.14	98.9362	108.618	104.062	110.417	104.67	111.354	95.9514	105.325	104.019	102.857	109.224	107.412	105.986	102.928	101.867	101.228	106.555	106.365	103.025	100.159	105.015	101.328		105.908	6.60203	1.70464	104.22	2.47896	0.640064
			95.739	114.399	110.22	104.895	101.136	115.213	106.143	101.425	98.9362	108.618	103.75	108.333	104.67	112.449	95.3441	105.065	104.662	102.208	107.966	105.528	105.034	103.604	102	101.501	106.555	105.863	102.229	99.8413	105.015	102.087		105.418	6.23027	1.60865	103.944	2.37231	0.612527
			96.1385	112.975	108.962	103.322	101.562	114.807	106.826	101.14	98.9362	108.47	103.125	107.682	105.314	111.218	96.3563	104.286	104.502	101.558	107.338	104.02	103.673	103.378	101.2	100.955	106.218	105.025	100.955	98.7302	104.103	101.708		105.122	5.72986	1.47944	103.177	2.50496	0.646778
		12	94.9401	112.025	107.862	103.497	102.415	115.01	108.362	100.712	98.5372	108.321	103.906	108.854	105.797	111.628	96.7611	105.584	103.376	100.649	106.289	103.266	103.265	103.604	100.8	101.091	105.882	104.188	99.5223	97.9365	103.647	100.759		105.242	5.84314	1.50869	102.657	2.63055	0.679204

## Sheet: Ext. Data Fig. 6g
	Ext. Data Fig. 6g
	Blebbistatin raw
			Repeat 1						Repeat 2							Repeat 1						Repeat 2
			Control_1	Control_2	Control_3	Control_4	Control_5	Control_6	Control_1	Control_2	Control_3	Control_4	Control_5	Control_6	Control_7	Bleb_7	Bleb_8	Bleb_9	Bleb_10	Bleb_11	Bleb_13	Bleb_8	Bleb_9	Bleb_10	Bleb_11	Bleb_13		Control			Blebbistatin
		Time in hours	1	2	3	4	5	6	7	8	9	10	11	12	13	1	2	3	4	5	6	7	8	9	10	11		AVERAGE	STDEV	SEM	AVERAGE	STDEV	SEM
			52000000	42414800	79000000	60000000	45900000	75000000	64700000	65014100	62500000	75900000	71800000	62100000	74600000	55700000	51100000	68600000	74800000	55800000	46000000	69100000	94000000	64300000	69900000	95300000		6.39176e+07	1.16248e+07	3.22414e+06	6.76909e+07	1.59846e+07	4.81955e+06
			53100000	43591800	80400000	61700000	47200000	77400000	66800000	66588900	65500000	77200000	73700000	63800000	74800000	57700000	52800000	71700000	78000000	57800000	47000000	72100000	96500000	66300000	71900000	99300000		6.55216e+07	1.17013e+07	3.24537e+06	70100000	1.66559e+07	5.02195e+06
		7	54400000	44541800	81000000	62800000	48300000	78600000	67400000	67896500	66200000	78200000	74200000	65100000	75500000	59900000	53800000	74300000	80700000	59600000	48600000	74300000	98500000	68100000	73800000	102000000		6.64722e+07	1.15907e+07	3.21469e+06	7.21455e+07	1.69874e+07	5.12188e+06
			55400000	45198900	81400000	64000000	49600000	80000000	68500000	69329700	66900000	80000000	75100000	66600000	76200000	61100000	55400000	76400000	83200000	61300000	49900000	76300000	101000000	69300000	75600000	105000000		6.7556e+07	1.16227e+07	3.22356e+06	7.40455e+07	1.75065e+07	5.27842e+06
			56100000	45664400	82400000	64800000	50400000	80900000	68900000	70514500	67500000	82200000	76200000	67300000	76500000	63000000	56300000	78200000	85100000	63100000	50900000	77900000	104000000	71100000	76800000	106000000		6.84138e+07	1.18358e+07	3.28266e+06	7.56727e+07	1.77546e+07	5.3532e+06
			56200000	46427900	83600000	65500000	51100000	81600000	69800000	71398500	67400000	82100000	77000000	68800000	77800000	64500000	57300000	80000000	86800000	64700000	51700000	79800000	105000000	72700000	78400000	108000000		69132800	1.19014e+07	3.30087e+06	7.71727e+07	1.79269e+07	5.40515e+06
		8	57700000	47186800	84500000	66100000	51900000	82400000	69900000	72530700	68300000	83600000	77500000	70000000	78100000	66300000	58500000	81700000	88800000	66000000	52700000	81400000	106000000	74100000	79900000	110000000		6.99783e+07	1.18837e+07	3.29596e+06	7.86727e+07	1.80692e+07	5.44807e+06
			56800000	47174100	85400000	66100000	51700000	82500000	70400000	73104200	68700000	84000000	78300000	70600000	77100000	67100000	59100000	83500000	90600000	66500000	53600000	83100000	108000000	75700000	81500000	111000000		7.01445e+07	1.213e+07	3.36426e+06	7.99727e+07	1.83913e+07	5.54517e+06
			57600000	47621900	87100000	66600000	52200000	82500000	70700000	73404700	69500000	85100000	78500000	71000000	79200000	68200000	60300000	84800000	90400000	67900000	54600000	84400000	110000000	77200000	82200000	113000000		70848200	1.23169e+07	3.4161e+06	8.11818e+07	1.85897e+07	5.60501e+06
			56700000	47541900	87200000	66600000	51800000	82300000	70500000	74162700	69100000	84700000	79000000	71500000	79200000	69600000	61200000	85900000	92300000	68700000	55400000	85800000	111000000	78500000	84000000	113000000		7.07927e+07	1.24679e+07	3.45798e+06	8.23091e+07	1.85035e+07	5.57901e+06
		9	56800000	47667600	86600000	67200000	51700000	82000000	70300000	74523800	69100000	85200000	79500000	72400000	79300000	70500000	61800000	87000000	93400000	69400000	56100000	87100000	112000000	79900000	84200000	113000000		7.09455e+07	1.2445e+07	3.45163e+06	8.31273e+07	1.84583e+07	5.5654e+06
			56600000	48198000	86300000	66300000	51800000	81300000	70000000	74808300	69300000	85800000	79100000	72100000	80000000	71000000	62500000	88000000	94200000	69900000	56900000	88200000	112000000	81200000	85100000	113000000		7.08928e+07	1.23939e+07	3.43745e+06	8.38182e+07	1.82643e+07	5.50689e+06
			56200000	48162100	86600000	66300000	51700000	80900000	69500000	74737700	69000000	86100000	79300000	72100000	79500000	71300000	63400000	88900000	95200000	71000000	57600000	89300000	113000000	81900000	86100000	112000000		7.07769e+07	1.24716e+07	3.459e+06	8.45182e+07	1.80555e+07	5.44394e+06
			55900000	48323700	84800000	65900000	51100000	79200000	68300000	74304400	68500000	85800000	79100000	71600000	77800000	72100000	64300000	89300000	95400000	71300000	58300000	90200000	113000000	83200000	86700000	112000000		7.00483e+07	1.21307e+07	3.36446e+06	8.50727e+07	1.77996e+07	5.36677e+06
		10	54900000	47703400	84300000	65200000	50400000	78500000	67200000	73844300	67500000	85200000	78700000	70900000	77900000	72200000	64600000	90100000	95400000	71600000	58300000	90750000	112000000	83950000	86400000	109000000		6.94037e+07	1.22586e+07	3.39993e+06	8.49364e+07	1.71689e+07	5.17661e+06
			54300000	46964100	82400000	65500000	49800000	78300000	65200000	72932900	67000000	83900000	77500000	70500000	77400000	71800000	65400000	90600000	95900000	71900000	58600000	91300000	111000000	84700000	87500000	1.07333e+08		6.85921e+07	1.20673e+07	3.34686e+06	8.50939e+07	1.67268e+07	5.04331e+06
			52700000	46141500	80900000	65300000	48800000	77300000	63300000	72124200	65300000	81500000	76400000	69300000	73800000	70800000	66000000	91000000	95500000	72200000	58700000	91000000	109000000	85100000	87900000	1.05667e+08		6.71435e+07	1.17817e+07	3.26766e+06	8.48061e+07	1.61603e+07	4.8725e+06
			51900000	45713600	80100000	65400000	48100000	76000000	61300000	70744300	64100000	80400000	75600000	68500000	73700000	70200000	66300000	91500000	94800000	72500000	58500000	91700000	107000000	85500000	87700000	104000000		6.62737e+07	1.16984e+07	3.24454e+06	8.45182e+07	1.56857e+07	4.7294e+06
		11	50900000	44765800	78300000	65500000	47500000	76200000	59200000	68828700	65000000	80600000	76200000	66600000	70700000	69400000	67000000	92200000	94500000	72500000	58200000	92000000	105000000	85900000	87800000	102000000		6.54073e+07	1.17865e+07	3.26898e+06	8.42273e+07	1.52447e+07	4.59646e+06
			50000000	44158700	76800000	66100000	46800000	76500000	58900000	68183600	63400000	78800000	76100000	66000000	67300000	69000000	67500000	92800000	94900000	73150000	57800000	92000000	103000000	86500000	88200000	99800000		6.45417e+07	1.16562e+07	3.23286e+06	8.40591e+07	1.48194e+07	4.46823e+06
			49700000	43252300	77300000	68300000	46400000	77600000	59400000	65915900	61200000	76600000	75000000	64800000	64900000	67700000	67700000		94700000	73800000	58200000	93200000	102000000	87400000	89000000	99100000		6.38745e+07	1.16859e+07	3.2411e+06	83280000	1.52154e+07	4.58762e+06
			48700000	43324400	76700000	70500000	45700000	78500000	60400000	64443100	59800000	77200000	73000000	64100000	65400000		68700000		94500000	74800000	58300000	94200000	102000000	87400000	89200000	98400000		6.36744e+07	1.18914e+07	3.29809e+06	8.52778e+07	1.4785e+07	4.45785e+06
		12	53300000	42080800	76800000	71300000	45600000	79500000	61000000	63662900	60300000	77500000	71000000	61700000	65200000		68900000				59200000	95100000	103000000		90100000	98700000		63764900	1.17294e+07	3.25315e+06	8.58333e+07	1.76657e+07	5.32642e+06

## Sheet: Ext. Data Fig. 6h
	Ext. Data Fig. 6h
	Blebbistatin normalised
			Repeat 1						Repeat 2							Repeat 1						Repeat 2
			Control_1	Control_2	Control_3	Control_4	Control_5	Control_6	Control_1	Control_2	Control_3	Control_4	Control_5	Control_6	Control_7	Bleb_7	Bleb_8	Bleb_9	Bleb_10	Bleb_11	Bleb_13	Bleb_8	Bleb_9	Bleb_10	Bleb_11	Bleb_13		Control			Blebbistatin
		Time in hours	1	2	3	4	5	6	7	8	9	10	11	12	13	1	2	3	4	5	6	7	8	9	10	11		AVERAGE	STDEV	SEM	AVERAGE	STDEV	SEM
			100	100	100	100	100	100	100	100	100	100	100	100	100	100	100	100	100	100	100	100	100	100	100	100		100	4.10232e-15	1.13778e-15	100	7.78361e-15	2.34685e-15
			102.115	102.775	101.772	102.833	102.832	103.2	103.246	102.422	104.8	101.713	102.646	102.738	100.268	103.591	103.327	104.519	104.278	103.584	102.174	104.342	102.66	103.11	102.861	104.197		102.566	1.03838	0.287996	103.513	0.768512	0.231715
		7	104.615	105.015	102.532	104.667	105.229	104.8	104.173	104.433	105.92	103.03	103.343	104.831	101.206	107.54	105.284	108.309	107.888	106.81	105.652	107.525	104.787	105.91	105.579	107.03		104.138	1.2807	0.355203	106.574	1.18223	0.356454
			106.538	106.564	103.038	106.667	108.061	106.667	105.873	106.638	107.04	105.402	104.596	107.246	102.145	109.695	108.415	111.37	111.23	109.857	108.478	110.42	107.447	107.776	108.155	110.178		105.883	1.69777	0.470876	109.365	1.37775	0.415409
			107.885	107.661	104.304	108	109.804	107.867	106.491	108.46	108	108.3	106.128	108.374	102.547	113.106	110.176	113.994	113.77	113.082	110.652	112.735	110.638	110.575	109.871	111.228		107.217	1.93755	0.537381	111.803	1.54179	0.464868
			108.077	109.462	105.823	109.167	111.329	108.8	107.883	109.82	107.84	108.169	107.242	110.789	104.29	115.799	112.133	116.618	116.043	115.95	112.391	115.485	111.702	113.064	112.16	113.326		108.361	1.90995	0.529725	114.061	1.90519	0.574437
		8	110.962	111.251	106.962	110.167	113.072	109.867	108.037	111.561	109.28	110.145	107.939	112.721	104.692	119.031	114.481	119.096	118.717	118.28	114.565	117.8	112.766	115.241	114.306	115.425		109.743	2.36297	0.65537	116.337	2.27898	0.687138
			109.231	111.221	108.101	110.167	112.636	110	108.81	112.444	109.92	110.672	109.053	113.688	103.351	120.467	115.656	121.72	121.123	119.176	116.522	120.26	114.894	117.729	116.595	116.474		109.946	2.56861	0.712405	118.238	2.39276	0.721445
			110.769	112.277	110.253	111	113.725	110	109.274	112.906	111.2	112.121	109.331	114.332	106.166	122.442	118.004	123.615	120.856	121.685	118.696	122.142	117.021	120.062	117.597	118.573		111.027	2.15675	0.598175	120.063	2.22532	0.670958
			109.038	112.088	110.38	111	112.854	109.733	108.964	114.072	110.56	111.594	110.028	115.137	106.166	124.955	119.765	125.219	123.396	123.118	120.435	124.168	118.085	122.084	120.172	118.573		110.893	2.34272	0.649754	121.815	2.53932	0.765633
		9	109.231	112.384	109.62	112	112.636	109.333	108.655	114.627	110.56	112.253	110.724	116.586	106.3	126.571	120.939	126.822	124.866	124.373	121.957	126.049	119.149	124.261	120.458	118.573		111.147	2.69119	0.746401	123.093	2.99583	0.903276
			108.846	113.635	109.241	110.5	112.854	108.4	108.192	115.065	110.88	113.043	110.167	116.103	107.239	127.469	122.309	128.28	125.936	125.269	123.696	127.641	119.149	126.283	121.745	118.573		111.09	2.80628	0.778322	124.214	3.38666	1.02112
			108.077	113.55	109.62	110.5	112.636	107.867	107.419	114.956	110.4	113.439	110.446	116.103	106.568	128.007	124.07	129.592	127.273	127.24	125.217	129.233	120.213	127.372	123.176	117.524		110.891	3.03195	0.840911	125.356	3.81461	1.15015
			107.5	113.931	107.342	109.833	111.329	105.6	105.564	114.29	109.6	113.043	110.167	115.298	104.29	129.443	125.832	130.175	127.54	127.778	126.739	130.535	120.213	129.393	124.034	117.524		109.83	3.62576	1.00561	126.292	4.19226	1.26401
		10	105.577	112.469	106.709	108.667	109.804	104.667	103.864	113.582	108	112.253	109.61	114.171	104.424	129.623	126.419	131.341	127.54	128.315	126.739	131.331	119.149	130.56	123.605	114.376		108.753	3.59109	0.995988	126.273	5.35075	1.61331
			104.423	110.726	104.304	109.167	108.497	104.4	100.773	112.18	107.2	110.54	107.939	113.527	103.753	128.905	127.984	132.07	128.209	128.853	127.391	132.127	118.085	131.726	125.179	112.627		107.494	3.76951	1.04547	126.651	6.0993	1.83901
			101.346	108.786	102.405	108.833	106.318	103.067	97.8362	110.936	104.48	107.378	106.407	111.594	98.9276	127.11	129.159	132.653	127.674	129.391	127.609	131.693	115.957	132.348	125.751	110.878		105.255	4.36431	1.21044	126.384	6.87781	2.07374
			99.8077	107.777	101.392	109	104.793	101.333	94.745	108.814	102.56	105.929	105.292	110.306	98.7936	126.032	129.746	133.382	126.738	129.928	127.174	132.706	113.83	132.97	125.465	109.129		103.888	4.60422	1.27698	126.1	7.82532	2.35942
		11	97.8846	105.543	99.1139	109.167	103.486	101.6	91.4992	105.867	104	106.192	106.128	107.246	94.7721	124.596	131.115	134.402	126.337	129.928	126.522	133.14	111.702	133.593	125.608	107.03		102.5	5.25915	1.45863	125.816	8.87266	2.67521
			96.1538	104.112	97.2152	110.167	101.961	102	91.0355	104.875	101.44	103.821	105.989	106.28	90.2145	123.878	132.094	135.277	126.872	131.093	125.652	133.14	109.574	134.526	126.18	104.722		101.174	5.94841	1.64979	125.728	9.99984	3.01507
			95.5769	101.975	97.8481	113.833	101.089	103.467	91.8083	101.387	97.92	100.922	104.457	104.348	86.9973	121.544	132.485		126.604	132.258	126.522	134.877	108.511	135.925	127.325	103.987		100.125	6.54787	1.81605	125.004	10.8592	3.27416
			93.6538	102.145	97.0886	117.5	99.5643	104.667	93.3539	99.1217	95.68	101.713	101.671	103.221	87.6676		134.442		126.337	134.05	126.739	136.324	108.511	135.925	127.611	103.253		99.7728	7.14544	1.98179	125.91	12.0813	3.64266
		12	102.5	99.2125	97.2152	118.833	99.3464	106	94.2813	97.9217	96.48	102.108	98.8858	99.3559	87.3995		134.834				128.696	137.627	109.574		128.898	103.568		99.9646	7.18806	1.99361	123.866	13.9611	4.20944

## Sheet: Ext. Data Fig. 6i
	Ext. Data Fig. 6i
	Y-27632 raw
			Repeat 1						Repeat 2								Repeat 1							Repeat 2
			Control_1	Control_2	Control_3	Control_4	Control_5	Control_6	Control_1	Control_2	Control_3	Control_4	Control_5	Control_6	Control_7	Control_8	Y27632_7	Y27632_8	Y27632_9	Y27632_10	Y27632_11	Y27632_12	Y27632_13	Y27632_9	Y27632_10	Y27632_11	Y27632_12	Y27632_13	Y27632_14	Y27632_15		Control			Y-27632
		Time in hours	1	2	3	4	5	6	7	8	9	10	11	12	13	14	1	2	3	4	5	6	7	8	9	10	11	12	13	14		AVERAGE	STDEV	SEM	AVERAGE	STDEV	SEM
			67600000	67600000	74800000	58800000	73300000	62600000	67700000	65900000	70800000	70100000	71500000	60000000	60300000	62000000	55200000	76900000	74800000	79000000	62700000	70300000	78400000	70500000	56300000	64200000	69900000	61000000	67400000	84100000		6.66429e+07	5.19581e+06	1.38864e+06	6.93357e+07	8.75571e+06	2.34006e+06
			70000000	69500000	76900000	61000000	75500000	65100000	70100000	68000000	73100000	72500000	74200000	61700000	61800000	63900000	57000000	79600000	77200000	81500000	64700000	71900000	80500000	72500000	58400000	66700000	71200000	62500000	69300000	86800000		6.88071e+07	5.36405e+06	1.4336e+06	7.14143e+07	8.99281e+06	2.40343e+06
		7	71400000	70500000	78800000	63000000	77100000	66000000	71900000	69500000	74900000	74200000	75400000	63400000	62700000	65300000	58700000	81400000	79500000	83300000	66500000	73200000	82600000	74400000	60100000	68600000	72300000	64100000	70800000	88200000		7.02929e+07	5.45943e+06	1.45909e+06	7.31214e+07	9.03388e+06	2.41441e+06
			72900000	71500000	80100000	64000000	78400000	66800000	73700000	70900000	76600000	75200000	76800000	64400000	63900000	66600000	60100000	83300000	81400000	85000000	67900000	74300000	83900000	75500000	61400000	70100000	74000000	65400000	72600000	90200000		7.15571e+07	5.59529e+06	1.4954e+06	74650000	9.1963e+06	2.45781e+06
			74100000	72600000	80900000	64900000	79400000	67500000	75500000	71900000	77800000	76200000	77200000	65500000	64800000	67400000	61200000	85100000	83100000	86100000	68900000	75500000	85600000	77100000	62600000	71900000	75300000	66800000	74000000	91600000		72550000	5.62272e+06	1.50274e+06	7.60571e+07	9.31134e+06	2.48856e+06
			74200000	73100000	81800000	65900000	80400000	67800000	76200000	73200000	78900000	77000000	78100000	66500000	65600000	68400000	62500000	86300000	84700000	87500000	70100000	76700000	86800000	78400000	63700000	73300000	76600000	68200000	75700000	93300000		7.33643e+07	5.64673e+06	1.50915e+06	7.74143e+07	9.38549e+06	2.50838e+06
		8	74900000	73500000	82900000	66200000	81100000	68100000	76900000	73300000	79600000	78000000	78400000	67200000	66500000	69000000	63700000	87900000	86800000	88600000	71200000	77300000	88300000	79700000	64700000	74700000	77400000	69700000	77000000	94800000		7.39714e+07	5.74743e+06	1.53607e+06	78700000	9.53302e+06	2.54781e+06
			75100000	73600000	83000000	66700000	81700000	68400000	77200000	74600000	79900000	79000000	78200000	67800000	66900000	69500000	64600000	89400000	88200000	90000000	72400000	78500000	89400000	81000000	66000000	76100000	78400000	70900000	78300000	96000000		74400000	5.69223e+06	1.52131e+06	7.99429e+07	9.59789e+06	2.56514e+06
			75200000	73700000	83400000	67600000	83000000	68700000	76800000	73800000	80000000	79500000	77800000	68200000	67300000	69900000	65400000	90500000	89600000	90900000	73700000	79100000	90600000	82200000	66800000	77300000	79900000	71600000	79800000	97500000		7.46357e+07	5.67174e+06	1.51584e+06	8.10643e+07	9.74526e+06	2.60453e+06
			75300000	73100000	83300000	68000000	82900000	68400000	76600000	74100000	79800000	80100000	77700000	68600000	67100000	70000000	66800000	91800000	91100000	92200000	74700000	79800000	91600000	83400000	67200000	78500000	80800000	72600000	80600000	98600000		7.46429e+07	5.64225e+06	1.50795e+06	8.21214e+07	9.86284e+06	2.63596e+06
		9	75200000	73300000	82500000	67400000	82900000	68300000	77100000	74700000	79900000	80200000	77700000	68800000	67100000	70300000	67400000	92800000	92400000	93100000	75300000	80700000	92700000	84500000	68700000	79600000	81300000	73700000	82100000	100000000		7.46714e+07	5.60569e+06	1.49818e+06	8.31643e+07	9.94428e+06	2.65772e+06
			74500000	72400000	81800000	67800000	82600000	68100000	76300000	74200000	80100000	80200000	76900000	68600000	67900000	70000000	68600000	94400000	93500000	93500000	76300000	81100000	93400000	85700000	69700000	80500000	82500000	74600000	83300000	101000000		7.43857e+07	5.41037e+06	1.44598e+06	84150000	9.9278e+06	2.65332e+06
			74400000	71600000	81900000	67400000	82200000	67700000	75500000	73200000	78600000	80200000	76900000	68300000	67100000	69600000	69000000	95300000	94400000	94600000	76600000	81800000	94200000	86700000	70400000	81500000	83300000	75500000	84400000	102000000		73900000	5.47048e+06	1.46205e+06	8.49786e+07	1.00722e+07	2.69191e+06
			73300000	70300000	81100000	67100000	81500000	67200000	74100000	72300000	77800000	80300000	76200000	67600000	66500000	69100000	69900000	96700000	95900000	95400000	77300000	82300000	94700000	87500000	71100000	82400000	83700000	75800000	85000000	103000000		7.31714e+07	5.46435e+06	1.46041e+06	8.57643e+07	1.02316e+07	2.73451e+06
		10	72100000	68900000	79800000	66500000	80600000	66500000	72800000	71300000	76600000	80200000	74900000	66800000	65800000	68500000	70400000	97200000	96200000	96000000	77600000	82800000	95300000	88300000	71500000	83900000	84500000	77100000	86000000	103000000		7.22357e+07	5.40521e+06	1.4446e+06	8.64143e+07	1.01076e+07	2.70138e+06
			71500000	67600000	78600000	65200000	80000000	65700000	71200000	69800000	74900000	79700000	74300000	65700000	65000000	67400000	70800000	97700000	96400000	96200000	77600000	83300000	95900000	88700000	72400000	83800000	85500000	77300000	86700000	104000000		7.11857e+07	5.49221e+06	1.46786e+06	8.68786e+07	1.01629e+07	2.71615e+06
			69300000	66700000	77700000	64100000	79100000	64500000	70200000	68000000	73000000	79100000	73400000	65000000	64000000	66000000	71300000	97900000	96700000	96600000	77900000	83900000	96400000	89400000	72600000	84200000	85900000	77400000	87100000	105000000		7.00071e+07	5.56741e+06	1.48795e+06	8.73071e+07	1.02633e+07	2.74297e+06
			67600000	65800000	76600000	63100000	78300000	63600000	69000000	66400000	71400000	78000000	72000000	63900000	63400000	65200000	71300000	98400000	96900000	96300000	77500000	83500000	96400000	90500000	72800000	84600000	86200000	77500000	87100000	105000000		6.88786e+07	5.50904e+06	1.47235e+06	8.74286e+07	1.03172e+07	2.7574e+06
		11	66000000	65100000	75600000	62100000	77700000	62900000	68100000	65300000	70300000	77700000	71000000	63000000	62900000	64300000	71400000	98900000	97100000	96800000	77000000	84200000	96600000	90100000	72400000	84700000	86200000	78400000	86700000	105000000		68000000	5.58473e+06	1.49258e+06	8.75357e+07	1.03988e+07	2.77919e+06
			64900000	65000000	74800000	61200000	76900000	62300000	67900000	64700000	69700000	77400000	69500000	62200000	62700000	64400000	71500000	99100000	97200000	96200000	76800000	83800000	96600000	90400000	72200000	85400000	86300000	77900000	86500000	105000000		67400000	5.52505e+06	1.47663e+06	8.74929e+07	1.0448e+07	2.79235e+06
			64300000	65300000	74500000	60600000	76400000	62000000	65900000	64900000	70000000	77700000	69000000	60400000	62600000	65200000	71400000	99200000	97700000	96100000	76700000	83200000	96800000	90300000	71400000	85400000	86100000	77700000	85900000	105000000		6.70571e+07	5.68381e+06	1.51906e+06	87350000	1.0647e+07	2.84554e+06
			64900000	65300000	74000000	60000000	76100000	61600000	66600000	70500000	69400000	77500000	67900000	60500000	62600000	66000000	71700000	98600000	98700000	96000000	77000000	83300000	96700000	90400000	70500000	84600000	86100000	77700000	85800000	104000000		67350000	5.59804e+06	1.49614e+06	8.72214e+07	1.0601e+07	2.83322e+06
		12	65600000	65700000	73900000	59800000	76700000	61800000	67400000	72500000	70000000	77700000	66900000	61000000	63100000	64500000	72000000	97700000	99000000	95400000	77000000	83300000	97500000	90300000	70000000	84600000	86300000	77200000	85400000	104000000		6.76143e+07	5.75337e+06	1.53765e+06	8.71214e+07	1.06393e+07	2.84347e+06

## Sheet: Ext. Data Fig. 6j
	Ext. Data Fig. 6j
	Y-27632 normalised
			Repeat 1						Repeat 2								Repeat 1							Repeat 2
			Control_1	Control_2	Control_3	Control_4	Control_5	Control_6	Control_1	Control_2	Control_3	Control_4	Control_5	Control_6	Control_7	Control_8	Y27632_7	Y27632_8	Y27632_9	Y27632_10	Y27632_11	Y27632_12	Y27632_13	Y27632_9	Y27632_10	Y27632_11	Y27632_12	Y27632_13	Y27632_14	Y27632_15		Control			Y-27632
		Time in hours	1	2	3	4	5	6	7	8	9	10	11	12	13	14	1	2	3	4	5	6	7	8	9	10	11	12	13	14		AVERAGE	STDEV	SEM	AVERAGE	STDEV	SEM
			100	100	100	100	100	100	100	100	100	100	100	100	100	100	100	100	100	100	100	100	100	100	100	100	100	100	100	100		100	3.94138e-15	1.05338e-15	100	0	0
			103.55	102.811	102.807	103.741	103.001	103.994	103.545	103.187	103.249	103.424	103.776	102.833	102.488	103.065	103.261	103.511	103.209	103.165	103.19	102.276	102.679	102.837	103.73	103.894	101.86	102.459	102.819	103.21		103.248	0.440522	0.117735	103.007	0.561	0.149934
		7	105.621	104.29	105.348	107.143	105.184	105.431	106.204	105.463	105.791	105.849	105.455	105.667	103.98	105.323	106.341	105.852	106.283	105.443	106.061	104.125	105.357	105.532	106.75	106.854	103.433	105.082	105.045	104.875		105.482	0.753228	0.201309	105.502	0.965156	0.257949
			107.84	105.769	107.086	108.844	106.958	106.709	108.863	107.587	108.192	107.275	107.413	107.333	105.97	107.419	108.877	108.322	108.824	107.595	108.293	105.69	107.015	107.092	109.059	109.19	105.866	107.213	107.715	107.253		107.376	0.901581	0.240958	107.715	1.11431	0.297811
			109.615	107.396	108.155	110.374	108.322	107.827	111.521	109.105	109.887	108.702	107.972	109.167	107.463	108.71	110.87	110.663	111.096	108.987	109.888	107.397	109.184	109.362	111.19	111.994	107.725	109.508	109.792	108.918		108.873	1.1746	0.313925	109.755	1.31468	0.351363
			109.763	108.136	109.358	112.075	109.686	108.307	112.555	111.077	111.441	109.843	109.231	110.833	108.789	110.323	113.225	112.224	113.235	110.759	111.802	109.104	110.714	111.206	113.144	114.174	109.585	111.803	112.315	110.939		110.101	1.35066	0.360979	111.731	1.45288	0.388297
		8	110.799	108.728	110.829	112.585	110.641	108.786	113.589	111.229	112.429	111.27	109.65	112	110.282	111.29	115.399	114.304	116.043	112.152	113.557	109.957	112.628	113.05	114.92	116.355	110.73	114.262	114.243	112.723		111.008	1.38868	0.371139	113.594	1.871	0.500045
			111.095	108.876	110.963	113.435	111.46	109.265	114.032	113.202	112.853	112.696	109.371	113	110.945	112.097	117.029	116.255	117.914	113.924	115.47	111.664	114.031	114.894	117.229	118.536	112.16	116.23	116.172	114.15		111.664	1.65777	0.443058	115.404	2.0475	0.547218
			111.243	109.024	111.497	114.966	113.233	109.744	113.442	111.988	112.994	113.409	108.811	113.667	111.609	112.742	118.478	117.685	119.786	115.063	117.544	112.518	115.561	116.596	118.65	120.405	114.306	117.377	118.398	115.933		112.026	1.83522	0.490484	117.021	2.17659	0.581717
			111.391	108.136	111.364	115.646	113.097	109.265	113.146	112.443	112.712	114.265	108.671	114.333	111.277	112.903	121.014	119.376	121.791	116.709	119.139	113.514	116.837	118.298	119.361	122.274	115.594	119.016	119.585	117.241		112.046	2.19554	0.586784	118.553	2.41199	0.644632
		9	111.243	108.432	110.294	114.626	113.097	109.105	113.885	113.354	112.853	114.408	108.671	114.667	111.277	113.387	122.101	120.676	123.529	117.848	120.096	114.794	118.24	119.858	122.025	123.988	116.309	120.82	121.81	118.906		112.093	2.23813	0.598164	120.071	2.64417	0.706683
			110.207	107.101	109.358	115.306	112.688	108.786	112.703	112.595	113.136	114.408	107.552	114.333	112.604	112.903	124.275	122.757	125	118.354	121.691	115.363	119.133	121.56	123.801	125.389	118.026	122.295	123.591	120.095		111.691	2.61562	0.699054	121.524	2.96386	0.792126
			110.059	105.917	109.492	114.626	112.142	108.147	111.521	111.077	111.017	114.408	107.552	113.833	111.277	112.258	125	123.927	126.203	119.747	122.169	116.358	120.153	122.979	125.044	126.947	119.17	123.77	125.223	121.284		110.952	2.55731	0.683471	122.713	3.04272	0.8132
			108.432	103.994	108.422	114.116	111.187	107.348	109.453	109.712	109.887	114.551	106.573	112.667	110.282	111.452	126.63	125.748	128.209	120.759	123.285	117.07	120.791	124.113	126.288	128.349	119.742	124.262	126.113	122.473		109.863	2.88598	0.77131	123.845	3.34939	0.895162
		10	106.657	101.923	106.684	113.095	109.959	106.23	107.533	108.194	108.192	114.408	104.755	111.333	109.121	110.484	127.536	126.398	128.61	121.519	123.764	117.781	121.556	125.248	126.998	130.685	120.887	126.393	127.596	122.473		108.469	3.29024	0.879353	124.818	3.58343	0.957712
			105.769	100	105.08	110.884	109.141	104.952	105.17	105.918	105.791	113.695	103.916	109.5	107.794	108.71	128.261	127.048	128.877	121.772	123.764	118.492	122.321	125.816	128.597	130.53	122.318	126.721	128.635	123.662		106.88	3.37386	0.901703	125.487	3.47912	0.929834
			102.515	98.6686	103.877	109.014	107.913	103.035	103.693	103.187	103.107	112.839	102.657	108.333	106.136	106.452	129.167	127.308	129.278	122.278	124.242	119.346	122.959	126.809	128.952	131.153	122.89	126.885	129.228	124.851		105.102	3.57184	0.954615	126.096	3.40744	0.910676
			100	97.3373	102.406	107.313	106.821	101.597	101.92	100.759	100.847	111.27	100.699	106.5	105.141	105.161	129.167	127.958	129.545	121.899	123.604	118.777	122.959	128.369	129.307	131.776	123.319	127.049	129.228	124.851		103.412	3.72328	0.995088	126.272	3.71398	0.992604
		11	97.6331	96.3018	101.07	105.612	106.003	100.479	100.591	99.0895	99.2938	110.842	99.3007	105	104.312	103.71	129.348	128.609	129.813	122.532	122.807	119.772	123.214	127.801	128.597	131.931	123.319	128.525	128.635	124.851		102.088	3.96317	1.0592	126.411	3.57284	0.954882
			96.0059	96.1538	100	104.082	104.911	99.5208	100.295	98.1791	98.4463	110.414	97.2028	103.667	103.98	103.871	129.529	128.869	129.947	121.772	122.488	119.203	123.214	128.227	128.242	133.022	123.462	127.705	128.338	124.851		101.195	4.09619	1.09475	126.348	3.86455	1.03284
			95.1183	96.5976	99.5989	103.061	104.229	99.0415	97.3412	98.4825	98.8701	110.842	96.5035	100.667	103.814	105.161	129.348	128.999	130.615	121.646	122.329	118.35	123.469	128.085	126.821	133.022	123.176	127.377	127.448	124.851		100.666	4.29289	1.14732	126.11	3.98374	1.0647
			96.0059	96.5976	98.9305	102.041	103.82	98.4026	98.3752	106.98	98.0226	110.556	94.965	100.833	103.814	106.452	129.891	128.218	131.952	121.519	122.807	118.492	123.342	128.227	125.222	131.776	123.176	127.377	127.3	123.662		101.128	4.64995	1.24275	125.926	3.97171	1.06148
		12	97.0414	97.1893	98.7968	101.701	104.638	98.722	99.5569	110.015	98.8701	110.842	93.5664	101.667	104.643	104.032	130.435	127.048	132.353	120.759	122.807	118.492	124.362	128.085	124.334	131.776	123.462	126.557	126.706	123.662		101.52	4.9076	1.31161	125.774	4.02222	1.07498
