# Supplementary material for: Ex vivo imaging reveals the spatiotemporal control of ovulation
Source: Nat Cell Biol. 2024 Oct 16;26(11):1997–2008. doi: 10.1038/s41556-024-01524-6 (PMC11567896; doi:10.1038/s41556-024-01524-6)
Supplement: Supplementary file 16 — Source data for Extended Data Fig. 7. [file 41556_2024_1524_MOESM16_ESM.xlsx]

## Sheet: Ext. Data Fig. 7a
gene	log2FoldChange	contrast
Atp5h	0.163464	time_9_vs_6
Atp5g1	0.350147	time_9_vs_6
Atp5g2	0.399986	time_9_vs_6
Atp5j	0.16648	time_9_vs_6
Atp5o	0.242921	time_9_vs_6
Atp5c1	0.279038	time_9_vs_6
Atp5h	0.154464	time_12_vs_9
Atp5g1	0.00722471	time_12_vs_9
Atp5g2	0.190085	time_12_vs_9
Atp5j	0.171568	time_12_vs_9
Atp5o	0.153495	time_12_vs_9
Atp5c1	0.0582409	time_12_vs_9

## Sheet: Ext. Data Fig. 7b
gene	log2FoldChange	contrast
Cox14	0.392437	time_9_vs_6
Cox15	0.151093	time_9_vs_6
Cox20	0.637076	time_9_vs_6
Cox5b	0.17382	time_9_vs_6
Cox14	-0.0468007	time_12_vs_9
Cox15	-0.395638	time_12_vs_9
Cox20	0.321269	time_12_vs_9
Cox5b	0.188163	time_12_vs_9

## Sheet: Ext. Data Fig. 7c
gene	log2FoldChange	contrast
Sdha	0.324961	time_9_vs_6
Sdhc	0.362616	time_9_vs_6
Sdhaf4	1.05723	time_9_vs_6
Sdhb	0.400338	time_9_vs_6
Sdhaf3	0.395666	time_9_vs_6
Sdhaf1	0.53248	time_9_vs_6
Sdhd	0.41474	time_9_vs_6
Sdha	-0.0512982	time_12_vs_9
Sdhc	0.197429	time_12_vs_9
Sdhaf4	-0.0666268	time_12_vs_9
Sdhb	0.0613903	time_12_vs_9
Sdhaf3	-0.261691	time_12_vs_9
Sdhaf1	-0.790226	time_12_vs_9
Sdhd	-0.173545	time_12_vs_9

## Sheet: Ext. Data Fig. 7d
gene	log2FoldChange	contrast
Uqcr11	0.126095	time_9_vs_6
Uqcrq	0.315605	time_9_vs_6
Uqcrb	0.318175	time_9_vs_6
Uqcc2	0.453421	time_9_vs_6
Uqcc3	0.440203	time_9_vs_6
Uqcrc2	0.214289	time_9_vs_6
Uqcrc1	0.343639	time_9_vs_6
Uqcr11	0.188389	time_12_vs_9
Uqcrq	-0.0134385	time_12_vs_9
Uqcrb	-0.000671918	time_12_vs_9
Uqcc2	-0.109589	time_12_vs_9
Uqcc3	-0.337841	time_12_vs_9
Uqcrc2	-0.0557458	time_12_vs_9
Uqcrc1	-0.155543	time_12_vs_9

## Sheet: Ext. Data Fig. 7e
gene	log2FoldChange	contrast
Ndufs7	0.481117	time_9_vs_6
Ndufa12	0.366323	time_9_vs_6
Ndufaf8	0.246558	time_9_vs_6
Ndufs4	0.125303	time_9_vs_6
Ndufs6	0.228226	time_9_vs_6
Ndufb9	0.408611	time_9_vs_6
Ndufa6	0.258232	time_9_vs_6
Ndufb4	0.362406	time_9_vs_6
Ndufa11	0.35297	time_9_vs_6
Ndufaf7	0.395066	time_9_vs_6
Ndufb10	0.364736	time_9_vs_6
Ndufa7	0.0554741	time_9_vs_6
Ndufa2	0.107926	time_9_vs_6
Ndufs8	0.438834	time_9_vs_6
Ndufb8	0.404303	time_9_vs_6
Ndufs2	-0.0109327	time_9_vs_6
Ndufb3	0.450494	time_9_vs_6
Ndufs1	0.250106	time_9_vs_6
Ndufa10	0.184218	time_9_vs_6
Ndufaf1	0.550464	time_9_vs_6
Ndufaf5	0.412	time_9_vs_6
Ndufa8	0.42696	time_9_vs_6
Ndufs3	0.370861	time_9_vs_6
Ndufb5	0.0414339	time_9_vs_6
Ndufc1	0.210232	time_9_vs_6
Ndufaf6	0.412584	time_9_vs_6
Ndufs5	0.406309	time_9_vs_6
Ndufaf4	0.0375249	time_9_vs_6
Ndufa4	0.231942	time_9_vs_6
Ndufa9	0.397866	time_9_vs_6
Ndufa5	0.23971	time_9_vs_6
Ndufb2	0.00334683	time_9_vs_6
Ndufab1	0.45157	time_9_vs_6
Ndufa13	0.124898	time_9_vs_6
Ndufb7	0.463844	time_9_vs_6
Ndufaf3	0.760553	time_9_vs_6
Ndufb11	0.0838191	time_9_vs_6
Ndufs7	-0.247829	time_12_vs_9
Ndufa12	-0.135392	time_12_vs_9
Ndufaf8	-0.290995	time_12_vs_9
Ndufs4	0.07565	time_12_vs_9
Ndufs6	0.265841	time_12_vs_9
Ndufb9	0.139457	time_12_vs_9
Ndufa6	0.221743	time_12_vs_9
Ndufb4	0.137981	time_12_vs_9
Ndufa11	0.11304	time_12_vs_9
Ndufaf7	-0.254065	time_12_vs_9
Ndufb10	0.092264	time_12_vs_9
Ndufa7	0.347371	time_12_vs_9
Ndufa2	0.187999	time_12_vs_9
Ndufs8	0.0796369	time_12_vs_9
Ndufb8	0.0368587	time_12_vs_9
Ndufs2	-0.00987301	time_12_vs_9
Ndufb3	0.276812	time_12_vs_9
Ndufs1	-0.107364	time_12_vs_9
Ndufa10	0.0829854	time_12_vs_9
Ndufaf1	-0.41197	time_12_vs_9
Ndufaf5	-0.235449	time_12_vs_9
Ndufa8	-0.0890561	time_12_vs_9
Ndufs3	0.0679495	time_12_vs_9
Ndufb5	0.212128	time_12_vs_9
Ndufc1	0.385006	time_12_vs_9
Ndufaf6	-0.370779	time_12_vs_9
Ndufs5	0.236902	time_12_vs_9
Ndufaf4	-0.543045	time_12_vs_9
Ndufa4	0.16642	time_12_vs_9
Ndufa9	-0.0264788	time_12_vs_9
Ndufa5	0.108464	time_12_vs_9
Ndufb2	0.165773	time_12_vs_9
Ndufab1	-0.247702	time_12_vs_9
Ndufa13	0.295117	time_12_vs_9
Ndufb7	0.0166157	time_12_vs_9
Ndufaf3	-0.0256026	time_12_vs_9
Ndufb11	0.32096	time_12_vs_9

## Sheet: Ext. Data Fig. 7f
gene	log2FoldChange	contrast
Mrps24	0.414776	time_9_vs_6
Mrps23	0.355666	time_9_vs_6
Mrps36	0.415897	time_9_vs_6
Mrps27	0.345732	time_9_vs_6
Mrps16	0.57266	time_9_vs_6
Mrps10	0.463839	time_9_vs_6
Mrps34	0.327967	time_9_vs_6
Mrps18b	0.446612	time_9_vs_6
Mrps14	0.514444	time_9_vs_6
Mrps9	0.148304	time_9_vs_6
Mrps26	0.244648	time_9_vs_6
Mrps2	0.127103	time_9_vs_6
Mrps21	0.229724	time_9_vs_6
Mrps28	0.279038	time_9_vs_6
Mrps15	0.425902	time_9_vs_6
Mrps17	0.272225	time_9_vs_6
Mrps35	0.372808	time_9_vs_6
Mrps33	0.541766	time_9_vs_6
Mrps25	0.385842	time_9_vs_6
Mrps12	0.599819	time_9_vs_6
Mrps11	0.190413	time_9_vs_6
Mrps22	0.355723	time_9_vs_6
Mrps24	-0.0201536	time_12_vs_9
Mrps23	-0.225094	time_12_vs_9
Mrps36	-0.0493936	time_12_vs_9
Mrps27	-0.43753	time_12_vs_9
Mrps16	-0.121685	time_12_vs_9
Mrps10	-0.315489	time_12_vs_9
Mrps34	-0.24313	time_12_vs_9
Mrps18b	-0.580122	time_12_vs_9
Mrps14	-0.0711026	time_12_vs_9
Mrps9	-0.0546623	time_12_vs_9
Mrps26	-0.293068	time_12_vs_9
Mrps2	-0.489801	time_12_vs_9
Mrps21	0.18603	time_12_vs_9
Mrps28	-0.13482	time_12_vs_9
Mrps15	-0.0674459	time_12_vs_9
Mrps17	-0.240101	time_12_vs_9
Mrps35	-0.353408	time_12_vs_9
Mrps33	-0.0541673	time_12_vs_9
Mrps25	-0.18933	time_12_vs_9
Mrps12	-0.279358	time_12_vs_9
Mrps11	-0.0802898	time_12_vs_9
Mrps22	-0.548851	time_12_vs_9

## Sheet: Ext. Data Fig. 7g
gene	log2FoldChange	contrast
Mrpl54	0.264709	time_9_vs_6
Mrpl42	0.618169	time_9_vs_6
Mrpl58	0.551392	time_9_vs_6
Mrpl38	0.306489	time_9_vs_6
Mrpl55	0.649198	time_9_vs_6
Mrpl27	0.606453	time_9_vs_6
Mrpl10	0.291678	time_9_vs_6
Mrpl45	0.373434	time_9_vs_6
Mrpl36	0.470757	time_9_vs_6
Mrpl57	0.490714	time_9_vs_6
Mrpl13	0.500219	time_9_vs_6
Mrpl40	0.517695	time_9_vs_6
Mrpl39	0.403353	time_9_vs_6
Mrpl18	0.452058	time_9_vs_6
Mrpl28	0.403473	time_9_vs_6
Mrpl14	0.748976	time_9_vs_6
Mrpl2	0.5991	time_9_vs_6
Mrpl16	0.347937	time_9_vs_6
Mrpl43	0.250988	time_9_vs_6
Mrpl11	0.5388	time_9_vs_6
Mrpl49	0.376898	time_9_vs_6
Mrpl30	0.206489	time_9_vs_6
Mrpl15	0.229432	time_9_vs_6
Mrpl44	0.55954	time_9_vs_6
Mrpl41	0.238859	time_9_vs_6
Mrpl24	0.288701	time_9_vs_6
Mrpl37	0.343874	time_9_vs_6
Mrpl20	0.349653	time_9_vs_6
Mrpl1	0.233911	time_9_vs_6
Mrpl51	0.529447	time_9_vs_6
Mrpl48	-0.226369	time_9_vs_6
Mrpl17	0.415322	time_9_vs_6
Mrpl23	0.285737	time_9_vs_6
Mrpl34	0.767227	time_9_vs_6
Mrpl4	0.239161	time_9_vs_6
Mrpl54	-0.0712818	time_12_vs_9
Mrpl42	-0.22257	time_12_vs_9
Mrpl58	-0.253418	time_12_vs_9
Mrpl38	-0.411074	time_12_vs_9
Mrpl55	-0.314156	time_12_vs_9
Mrpl27	-0.0622163	time_12_vs_9
Mrpl10	-0.20475	time_12_vs_9
Mrpl45	-0.102672	time_12_vs_9
Mrpl36	-0.328563	time_12_vs_9
Mrpl57	-0.292909	time_12_vs_9
Mrpl13	0.135032	time_12_vs_9
Mrpl40	-0.502516	time_12_vs_9
Mrpl39	-0.224746	time_12_vs_9
Mrpl18	-0.369701	time_12_vs_9
Mrpl28	-0.0476978	time_12_vs_9
Mrpl14	-0.1438	time_12_vs_9
Mrpl2	-0.334939	time_12_vs_9
Mrpl16	-0.195763	time_12_vs_9
Mrpl43	-0.28758	time_12_vs_9
Mrpl11	-0.11759	time_12_vs_9
Mrpl49	-0.496003	time_12_vs_9
Mrpl30	-0.0437477	time_12_vs_9
Mrpl15	-0.376212	time_12_vs_9
Mrpl44	-0.505263	time_12_vs_9
Mrpl41	-0.340667	time_12_vs_9
Mrpl24	-0.0107768	time_12_vs_9
Mrpl37	-0.242088	time_12_vs_9
Mrpl20	-0.261712	time_12_vs_9
Mrpl1	-0.133636	time_12_vs_9
Mrpl51	-0.333275	time_12_vs_9
Mrpl48	0.271156	time_12_vs_9
Mrpl17	-0.366791	time_12_vs_9
Mrpl23	0.171446	time_12_vs_9
Mrpl34	-0.156542	time_12_vs_9
Mrpl4	-0.0143161	time_12_vs_9
