# Supplementary material for: Ex vivo imaging reveals the spatiotemporal control of ovulation
Source: Nat Cell Biol. 2024 Oct 16;26(11):1997–2008. doi: 10.1038/s41556-024-01524-6 (PMC11567896; doi:10.1038/s41556-024-01524-6)
Supplement: Supplementary file 17 — Source data for Extended Data Fig. 8. [file 41556_2024_1524_MOESM17_ESM.xlsx]

## Sheet: Ext. Data Fig. 8a
value	time	celltype
1.42951	3	Smooth muscle cells
2.10504	3	Smooth muscle cells
3.63128e-06	3	Smooth muscle cells
6.32863e-06	3	Smooth muscle cells
3.03191	3	Smooth muscle cells
1.80209	3	Smooth muscle cells
2.88679	3	Smooth muscle cells
-9.4659e-07	3	Smooth muscle cells
0.929508	3	Smooth muscle cells
1.28265	3	Smooth muscle cells
1.80287	3	Smooth muscle cells
1.4326	3	Smooth muscle cells
1.30351	3	Smooth muscle cells
1.9191	3	Smooth muscle cells
2.16277	3	Smooth muscle cells
6.3595e-06	3	Smooth muscle cells
-2.84253e-06	3	Smooth muscle cells
1.45987	3	Smooth muscle cells
1.00799	3	Smooth muscle cells
2.1867	3	Smooth muscle cells
1.52936	3	Smooth muscle cells
-1.78131e-05	3	Smooth muscle cells
1.62696	3	Smooth muscle cells
1.94474	3	Smooth muscle cells
2.70406	3	Smooth muscle cells
1.60234	3	Smooth muscle cells
2.53886	3	Smooth muscle cells
-1.76316e-05	3	Smooth muscle cells
1.47659	3	Smooth muscle cells
1.44315	3	Smooth muscle cells
4.5545e-06	3	Smooth muscle cells
7.04837e-06	3	Smooth muscle cells
1.0351e-05	3	Smooth muscle cells
2.38818	3	Smooth muscle cells
5.04955e-06	3	Smooth muscle cells
1.29477	3	Smooth muscle cells
1.43639	3	Smooth muscle cells
1.38902	3	Smooth muscle cells
1.4183	3	Smooth muscle cells
3.61226e-07	3	Smooth muscle cells
0.936595	3	Smooth muscle cells
-3.61057e-06	3	Smooth muscle cells
7.58163e-06	3	Smooth muscle cells
1.32535	3	Smooth muscle cells
-1.36828e-05	3	Smooth muscle cells
4.32818e-06	3	Smooth muscle cells
1.71481	3	Smooth muscle cells
1.46841	3	Smooth muscle cells
1.17361	3	Smooth muscle cells
1.89738	3	Smooth muscle cells
1.80127	3	Smooth muscle cells
-7.83839e-06	3	Smooth muscle cells
1.5782	3	Smooth muscle cells
2.91025	3	Smooth muscle cells
8.97606e-07	3	Smooth muscle cells
0.940999	3	Smooth muscle cells
6.79289e-06	3	Smooth muscle cells
1.99047	3	Smooth muscle cells
0.811163	3	Smooth muscle cells
1.74584	3	Smooth muscle cells
-3.67235e-06	3	Smooth muscle cells
2.60634	3	Smooth muscle cells
1.90217	3	Smooth muscle cells
1.39974e-05	3	Smooth muscle cells
1.25198	3	Smooth muscle cells
1.30254e-05	3	Smooth muscle cells
3.35848e-06	3	Smooth muscle cells
0.773369	3	Smooth muscle cells
1.12057	3	Smooth muscle cells
1.52861	3	Smooth muscle cells
-1.04312e-05	3	Smooth muscle cells
1.68895	3	Smooth muscle cells
2.12605	3	Smooth muscle cells
1.91776	3	Smooth muscle cells
2.07763	3	Smooth muscle cells
1.38813	3	Smooth muscle cells
2.17671	3	Smooth muscle cells
2.38354	3	Smooth muscle cells
1.87535	3	Smooth muscle cells
2.35088	3	Smooth muscle cells
1.51271e-05	3	Smooth muscle cells
2.5551	3	Smooth muscle cells
2.03226	3	Smooth muscle cells
-1.20897e-06	3	Smooth muscle cells
-1.19433e-05	3	Smooth muscle cells
6.11997e-06	3	Smooth muscle cells
-2.1714e-06	3	Smooth muscle cells
1.02185	3	Smooth muscle cells
0.858458	3	Smooth muscle cells
1.94767	3	Smooth muscle cells
1.39212e-05	3	Smooth muscle cells
2.16192	3	Smooth muscle cells
1.95778	3	Smooth muscle cells
2.03622	3	Smooth muscle cells
1.10376	3	Smooth muscle cells
1.6788	3	Smooth muscle cells
2.40798	3	Smooth muscle cells
1.54267	3	Smooth muscle cells
2.12918	3	Smooth muscle cells
2.49707	3	Smooth muscle cells
1.92691	3	Smooth muscle cells
2.00168	3	Smooth muscle cells
-1.00321e-05	3	Smooth muscle cells
1.84848e-05	3	Smooth muscle cells
2.50153	3	Smooth muscle cells
2.25877	3	Smooth muscle cells
-4.22256e-06	3	Smooth muscle cells
1.18133	3	Smooth muscle cells
2.9502	3	Smooth muscle cells
1.47788	3	Smooth muscle cells
1.3037	3	Smooth muscle cells
2.57412	3	Smooth muscle cells
2.10904	3	Smooth muscle cells
-5.04217e-06	3	Smooth muscle cells
-1.6611e-05	3	Smooth muscle cells
2.67881	3	Smooth muscle cells
2.63855	3	Smooth muscle cells
2.70189e-05	3	Smooth muscle cells
1.0215	3	Smooth muscle cells
1.37256e-06	3	Smooth muscle cells
2.52601	3	Smooth muscle cells
2.87676	3	Smooth muscle cells
1.10568	3	Smooth muscle cells
-9.96639e-06	3	Smooth muscle cells
2.94214	3	Smooth muscle cells
2.17339	3	Smooth muscle cells
2.59301	3	Smooth muscle cells
2.34197	3	Smooth muscle cells
1.71644	3	Smooth muscle cells
2.39962	3	Smooth muscle cells
5.67621e-06	3	Smooth muscle cells
-4.92877e-06	3	Smooth muscle cells
1.71275	3	Smooth muscle cells
1.45509	3	Smooth muscle cells
1.43986e-05	3	Smooth muscle cells
1.51043	3	Smooth muscle cells
2.63901	3	Smooth muscle cells
1.59628	3	Smooth muscle cells
-4.6973e-06	3	Smooth muscle cells
-5.24695e-07	3	Smooth muscle cells
-8.61073e-07	3	Smooth muscle cells
2.42717	3	Smooth muscle cells
1.59344	3	Smooth muscle cells
1.77715	3	Smooth muscle cells
-4.13869e-06	3	Smooth muscle cells
1.11339e-05	3	Smooth muscle cells
-4.80993e-06	3	Smooth muscle cells
-4.33169e-06	3	Smooth muscle cells
2.31483	3	Smooth muscle cells
1.75507	3	Smooth muscle cells
1.93186	3	Smooth muscle cells
-1.55154e-05	3	Smooth muscle cells
1.9771	3	Smooth muscle cells
-2.73646e-06	3	Smooth muscle cells
-4.67845e-06	3	Smooth muscle cells
-1.23825e-05	3	Smooth muscle cells
-7.76203e-08	3	Smooth muscle cells
2.59799	3	Smooth muscle cells
1.75329	3	Smooth muscle cells
2.60441	3	Smooth muscle cells
0.973991	3	Smooth muscle cells
1.72167	3	Smooth muscle cells
2.15908	3	Smooth muscle cells
-3.62738e-06	3	Smooth muscle cells
5.90014e-06	3	Smooth muscle cells
2.44285	3	Smooth muscle cells
1.36793	3	Smooth muscle cells
2.18781	3	Smooth muscle cells
8.48981e-07	3	Smooth muscle cells
8.95566e-06	3	Smooth muscle cells
-2.29778e-06	3	Smooth muscle cells
8.36619e-06	3	Smooth muscle cells
1.52673	3	Smooth muscle cells
1.68946e-05	3	Smooth muscle cells
8.64778e-06	3	Smooth muscle cells
2.4922	3	Smooth muscle cells
1.06507	3	Smooth muscle cells
0.858702	3	Smooth muscle cells
3.02376	3	Smooth muscle cells
-6.35563e-08	3	Smooth muscle cells
1.51456e-06	3	Smooth muscle cells
-5.84109e-06	3	Smooth muscle cells
1.2321	3	Smooth muscle cells
2.29109	3	Smooth muscle cells
2.99617	3	Smooth muscle cells
-1.33624e-05	3	Smooth muscle cells
7.00749e-06	3	Smooth muscle cells
5.54197e-06	3	Smooth muscle cells
1.19961	3	Smooth muscle cells
-1.59459e-05	3	Smooth muscle cells
2.04959e-06	3	Smooth muscle cells
1.07519	3	Smooth muscle cells
1.15353	3	Smooth muscle cells
1.71514	3	Smooth muscle cells
-9.5917e-06	3	Smooth muscle cells
1.08577e-05	3	Smooth muscle cells
1.16779	3	Smooth muscle cells
5.86488e-06	3	Smooth muscle cells
0.857226	3	Smooth muscle cells
0.880917	3	Smooth muscle cells
-2.00093e-05	3	Smooth muscle cells
3.33777e-06	3	Smooth muscle cells
1.70409	3	Smooth muscle cells
1.24925	3	Smooth muscle cells
-1.37686e-05	3	Smooth muscle cells
2.6915	3	Smooth muscle cells
2.42979	3	Smooth muscle cells
2.31524	3	Smooth muscle cells
0.891985	3	Smooth muscle cells
1.43353	3	Smooth muscle cells
-1.20122e-05	3	Smooth muscle cells
1.63203	3	Smooth muscle cells
2.06015	3	Smooth muscle cells
1.33767	3	Smooth muscle cells
2.69107	3	Smooth muscle cells
1.04846	3	Smooth muscle cells
2.09306	3	Smooth muscle cells
1.25387	3	Smooth muscle cells
1.2871	3	Smooth muscle cells
-1.2836e-05	3	Smooth muscle cells
3.03204	3	Smooth muscle cells
2.02052	3	Smooth muscle cells
2.03306	3	Smooth muscle cells
-1.06813e-05	3	Smooth muscle cells
1.80128	3	Smooth muscle cells
1.39612	3	Smooth muscle cells
5.15668e-06	3	Smooth muscle cells
-2.34365e-06	3	Smooth muscle cells
-6.58503e-06	3	Smooth muscle cells
3.2631	3	Smooth muscle cells
-2.71764e-06	3	Smooth muscle cells
2.04414	3	Smooth muscle cells
1.23523	3	Smooth muscle cells
-4.66116e-06	3	Smooth muscle cells
1.37502	3	Smooth muscle cells
2.99006	3	Smooth muscle cells
1.34871e-05	3	Smooth muscle cells
2.62929	3	Smooth muscle cells
1.985	3	Smooth muscle cells
1.70621	3	Smooth muscle cells
1.99185	3	Smooth muscle cells
1.56625	3	Smooth muscle cells
1.25848e-05	3	Smooth muscle cells
2.50711	3	Smooth muscle cells
-1.38064e-05	3	Smooth muscle cells
1.48606	3	Smooth muscle cells
1.18021	3	Smooth muscle cells
-2.67175e-07	3	Smooth muscle cells
1.3969	3	Smooth muscle cells
-9.71385e-06	3	Smooth muscle cells
1.70163	3	Smooth muscle cells
3.51603	3	Smooth muscle cells
1.64673	3	Smooth muscle cells
0.931907	3	Smooth muscle cells
1.58351	3	Smooth muscle cells
1.23131	3	Smooth muscle cells
3.72888	3	Smooth muscle cells
1.14597	3	Smooth muscle cells
2.21911	3	Smooth muscle cells
1.43623	3	Smooth muscle cells
2.40744	3	Smooth muscle cells
9.69545e-06	3	Smooth muscle cells
2.50071	3	Smooth muscle cells
1.66483	3	Smooth muscle cells
2.15352	3	Smooth muscle cells
1.93467	3	Smooth muscle cells
1.90058	3	Smooth muscle cells
1.50669	3	Smooth muscle cells
1.79087	3	Smooth muscle cells
6.09666e-07	3	Smooth muscle cells
2.05573	3	Smooth muscle cells
4.58036e-07	3	Smooth muscle cells
1.57413e-06	3	Smooth muscle cells
1.44531	3	Smooth muscle cells
2.00023	3	Smooth muscle cells
1.13789	3	Smooth muscle cells
1.2579	3	Smooth muscle cells
1.12763	3	Smooth muscle cells
1.25036	3	Smooth muscle cells
2.1301	3	Smooth muscle cells
1.10926	3	Smooth muscle cells
2.96209	3	Smooth muscle cells
2.5887	3	Smooth muscle cells
1.2819	3	Smooth muscle cells
0.721959	3	Smooth muscle cells
3.48012e-06	3	Smooth muscle cells
1.70116	3	Smooth muscle cells
-8.1838e-06	3	Smooth muscle cells
1.8108	3	Smooth muscle cells
2.06496	3	Smooth muscle cells
-6.87597e-06	3	Smooth muscle cells
2.10052	3	Smooth muscle cells
-8.12385e-06	3	Smooth muscle cells
2.21206e-05	3	Smooth muscle cells
-1.23706e-06	3	Smooth muscle cells
2.63564	3	Smooth muscle cells
2.78129	3	Smooth muscle cells
8.62563e-06	3	Smooth muscle cells
9.73405e-07	3	Smooth muscle cells
-1.62562e-05	3	Smooth muscle cells
1.58292	3	Smooth muscle cells
1.52071	3	Smooth muscle cells
1.24804	3	Smooth muscle cells
1.8425	3	Smooth muscle cells
2.33333	3	Smooth muscle cells
0.788946	3	Smooth muscle cells
4.82369e-06	3	Smooth muscle cells
9.92944e-06	3	Smooth muscle cells
-1.2464e-05	3	Smooth muscle cells
-3.34875e-07	3	Smooth muscle cells
-7.09622e-07	3	Smooth muscle cells
2.10845	3	Smooth muscle cells
-1.03436e-05	3	Smooth muscle cells
-6.30732e-06	3	Smooth muscle cells
1.6919	3	Smooth muscle cells
-4.16323e-06	3	Smooth muscle cells
1.76965	3	Smooth muscle cells
1.63416e-06	3	Smooth muscle cells
0.630439	3	Smooth muscle cells
1.96406	3	Smooth muscle cells
1.96852	3	Smooth muscle cells
1.28002	3	Smooth muscle cells
2.04275	3	Smooth muscle cells
1.78145	3	Smooth muscle cells
2.13393	3	Smooth muscle cells
1.45342	3	Smooth muscle cells
1.74058	3	Smooth muscle cells
0.906124	3	Smooth muscle cells
1.44153	3	Smooth muscle cells
-6.87636e-07	3	Smooth muscle cells
7.46772e-06	3	Smooth muscle cells
-4.25519e-06	3	Smooth muscle cells
1.92603	3	Smooth muscle cells
2.79538	3	Smooth muscle cells
1.90656	3	Smooth muscle cells
2.3856	3	Smooth muscle cells
1.16627	3	Smooth muscle cells
1.06494	3	Smooth muscle cells
-7.68395e-06	3	Smooth muscle cells
2.89064	3	Smooth muscle cells
2.52719	3	Smooth muscle cells
1.18556	3	Smooth muscle cells
2.14569	3	Smooth muscle cells
-1.11388e-05	3	Smooth muscle cells
6.07106e-06	3	Smooth muscle cells
1.87725	3	Smooth muscle cells
1.15735e-05	3	Smooth muscle cells
1.13995	3	Smooth muscle cells
2.59025	3	Smooth muscle cells
1.62557	3	Smooth muscle cells
1.99067	3	Smooth muscle cells
1.85348	3	Smooth muscle cells
7.32528e-06	3	Smooth muscle cells
2.30103	3	Smooth muscle cells
-4.53398e-06	3	Smooth muscle cells
1.95852	3	Smooth muscle cells
1.70352	3	Smooth muscle cells
8.28546e-06	3	Smooth muscle cells
-2.91228e-06	3	Smooth muscle cells
2.0002	3	Smooth muscle cells
1.2036	3	Smooth muscle cells
-1.08852e-05	3	Smooth muscle cells
-4.84291e-06	3	Smooth muscle cells
2.12411	3	Smooth muscle cells
1.59383	3	Smooth muscle cells
1.1153	3	Smooth muscle cells
2.15009	3	Smooth muscle cells
-1.386e-05	3	Smooth muscle cells
2.23444	3	Smooth muscle cells
3.49082e-06	3	Smooth muscle cells
1.1258	3	Smooth muscle cells
8.85219e-07	3	Smooth muscle cells
1.62819	3	Smooth muscle cells
-1.64456e-05	3	Smooth muscle cells
2.18605	3	Smooth muscle cells
-6.9056e-06	3	Smooth muscle cells
2.02254	3	Smooth muscle cells
1.65438	3	Smooth muscle cells
1.33869e-06	3	Smooth muscle cells
1.6117	3	Smooth muscle cells
2.42216e-05	3	Smooth muscle cells
2.38712	3	Smooth muscle cells
2.25182	3	Smooth muscle cells
1.23891	3	Smooth muscle cells
0.965909	3	Smooth muscle cells
-2.18175e-06	3	Smooth muscle cells
-3.04778e-06	3	Smooth muscle cells
0.907334	3	Smooth muscle cells
1.39743e-05	3	Smooth muscle cells
1.61099	3	Smooth muscle cells
3.20188e-06	3	Smooth muscle cells
-3.0187e-06	3	Smooth muscle cells
0.798796	3	Smooth muscle cells
1.1478	3	Smooth muscle cells
2.00465	3	Smooth muscle cells
1.58737	3	Smooth muscle cells
4.42013e-06	3	Smooth muscle cells
1.08454	3	Smooth muscle cells
-2.55608e-06	3	Smooth muscle cells
1.21397	3	Smooth muscle cells
1.33491e-05	3	Smooth muscle cells
1.46519	3	Smooth muscle cells
2.30839	3	Smooth muscle cells
1.42545	3	Smooth muscle cells
1.73373	3	Smooth muscle cells
-9.98739e-06	3	Smooth muscle cells
-2.43278e-08	3	Smooth muscle cells
1.65065	3	Smooth muscle cells
1.47684e-05	3	Smooth muscle cells
0.883322	3	Smooth muscle cells
3.65748	3	Smooth muscle cells
-3.1143e-06	3	Smooth muscle cells
2.82116	3	Smooth muscle cells
0.943937	3	Smooth muscle cells
-7.77352e-06	3	Smooth muscle cells
1.74	3	Smooth muscle cells
1.56253	3	Smooth muscle cells
2.27826	3	Smooth muscle cells
-6.31923e-06	3	Smooth muscle cells
2.3678	3	Smooth muscle cells
2.65075	3	Smooth muscle cells
2.46782	3	Smooth muscle cells
2.07369	3	Smooth muscle cells
1.85335	3	Smooth muscle cells
1.73436	3	Smooth muscle cells
1.73951	3	Smooth muscle cells
-5.57024e-06	3	Smooth muscle cells
4.38397e-06	3	Smooth muscle cells
1.52608e-06	3	Smooth muscle cells
1.73824	3	Smooth muscle cells
0.939666	3	Smooth muscle cells
2.42525	3	Smooth muscle cells
-4.70787e-06	3	Smooth muscle cells
1.99019	3	Smooth muscle cells
2.62903	3	Smooth muscle cells
1.33965	3	Smooth muscle cells
2.03225	3	Smooth muscle cells
1.70308	3	Smooth muscle cells
2.05872	3	Smooth muscle cells
2.27245	3	Smooth muscle cells
1.3579e-05	3	Smooth muscle cells
3.34503e-06	3	Smooth muscle cells
1.42934e-05	3	Smooth muscle cells
1.54447	3	Smooth muscle cells
1.28898	3	Smooth muscle cells
1.38268	3	Smooth muscle cells
2.64299	3	Smooth muscle cells
1.34369	3	Smooth muscle cells
1.39119	3	Smooth muscle cells
2.91923	3	Smooth muscle cells
1.97789	3	Smooth muscle cells
2.93463	3	Smooth muscle cells
2.34991	3	Smooth muscle cells
1.45904	3	Smooth muscle cells
1.04659e-06	3	Smooth muscle cells
2.13269	3	Smooth muscle cells
1.61834e-05	3	Smooth muscle cells
1.7454	3	Smooth muscle cells
0.89358	3	Smooth muscle cells
-7.95078e-06	3	Smooth muscle cells
8.14366e-06	3	Smooth muscle cells
2.09803e-05	3	Smooth muscle cells
3.0098e-06	3	Smooth muscle cells
-1.08308e-05	3	Smooth muscle cells
1.60363	3	Smooth muscle cells
1.08371	3	Smooth muscle cells
1.61208	3	Smooth muscle cells
7.504e-06	3	Smooth muscle cells
1.6307	3	Smooth muscle cells
-7.00354e-06	3	Smooth muscle cells
0.925671	3	Smooth muscle cells
-1.45813e-05	3	Smooth muscle cells
6.9453e-06	3	Smooth muscle cells
1.18383	3	Smooth muscle cells
1.18347	3	Smooth muscle cells
1.26049	3	Smooth muscle cells
-4.91164e-06	3	Smooth muscle cells
1.51822	3	Smooth muscle cells
0.911431	3	Smooth muscle cells
1.39824	3	Smooth muscle cells
1.28725	3	Smooth muscle cells
2.51631	3	Smooth muscle cells
1.10856	3	Smooth muscle cells
-1.46966e-05	3	Smooth muscle cells
7.61863e-06	3	Smooth muscle cells
1.83033	3	Smooth muscle cells
2.69677e-06	3	Smooth muscle cells
1.71364	3	Smooth muscle cells
1.09684	3	Smooth muscle cells
2.0297	3	Smooth muscle cells
-1.78326e-06	3	Smooth muscle cells
-1.15136e-06	3	Smooth muscle cells
1.6073	3	Smooth muscle cells
1.79717	3	Smooth muscle cells
1.02918	3	Smooth muscle cells
1.73929	3	Smooth muscle cells
2.06429	3	Smooth muscle cells
2.6373	3	Smooth muscle cells
1.21259e-06	3	Smooth muscle cells
2.55627	3	Smooth muscle cells
2.24148	3	Smooth muscle cells
0.763428	3	Smooth muscle cells
0.923922	3	Smooth muscle cells
1.3601e-06	3	Smooth muscle cells
-7.20154e-06	3	Smooth muscle cells
-1.98124e-06	3	Smooth muscle cells
-1.02921e-05	3	Smooth muscle cells
1.13219	3	Smooth muscle cells
1.09203	3	Smooth muscle cells
8.36208e-06	3	Smooth muscle cells
1.11497e-05	3	Smooth muscle cells
-4.12945e-06	3	Smooth muscle cells
-1.12898e-05	3	Smooth muscle cells
-8.79313e-07	3	Smooth muscle cells
2.2419e-05	3	Smooth muscle cells
2.04131e-05	3	Smooth muscle cells
-1.7198e-05	3	Smooth muscle cells
-3.56907e-06	3	Smooth muscle cells
1.53328e-05	3	Smooth muscle cells
2.35405	3	Smooth muscle cells
1.59741e-05	3	Smooth muscle cells
2.60702	3	Smooth muscle cells
6.04986e-06	3	Smooth muscle cells
2.24241e-06	3	Smooth muscle cells
1.68909	3	Smooth muscle cells
1.30684	3	Smooth muscle cells
-1.20654e-05	3	Smooth muscle cells
-6.03881e-06	3	Smooth muscle cells
1.67565	3	Smooth muscle cells
1.78525	3	Smooth muscle cells
1.88447	3	Smooth muscle cells
2.20059	3	Smooth muscle cells
1.40743	3	Smooth muscle cells
1.2389e-05	3	Smooth muscle cells
-2.74198e-06	3	Smooth muscle cells
1.62381e-06	3	Smooth muscle cells
2.85185	3	Smooth muscle cells
3.25216	3	Smooth muscle cells
1.3622e-05	3	Smooth muscle cells
1.46001	3	Smooth muscle cells
1.46886	3	Smooth muscle cells
2.38556	3	Smooth muscle cells
5.32129e-06	3	Smooth muscle cells
2.45712	3	Smooth muscle cells
2.13017	3	Smooth muscle cells
2.5899	3	Smooth muscle cells
1.91424	3	Smooth muscle cells
-6.24585e-06	3	Smooth muscle cells
8.15438e-07	3	Smooth muscle cells
1.37608e-05	3	Smooth muscle cells
0.843682	3	Smooth muscle cells
1.30808	3	Smooth muscle cells
1.06936	3	Smooth muscle cells
1.62018	3	Smooth muscle cells
1.96219	3	Smooth muscle cells
1.6015	3	Smooth muscle cells
1.49281e-05	3	Smooth muscle cells
2.9376	3	Smooth muscle cells
1.96695	3	Smooth muscle cells
1.84913	3	Smooth muscle cells
5.87716e-06	3	Smooth muscle cells
8.96423e-07	3	Smooth muscle cells
2.05513	3	Smooth muscle cells
1.10167	3	Smooth muscle cells
-1.5687e-05	3	Smooth muscle cells
1.68097	3	Smooth muscle cells
1.79357	3	Smooth muscle cells
-7.33766e-07	3	Smooth muscle cells
1.88617	3	Smooth muscle cells
-3.11068e-06	3	Smooth muscle cells
1.16661	3	Smooth muscle cells
1.13868	3	Smooth muscle cells
-9.31305e-06	3	Smooth muscle cells
1.65183	3	Smooth muscle cells
1.19688	3	Smooth muscle cells
2.25955	3	Smooth muscle cells
1.87733e-05	3	Smooth muscle cells
2.6062e-08	3	Smooth muscle cells
-8.06699e-07	3	Smooth muscle cells
0.818377	3	Smooth muscle cells
3.3814	3	Smooth muscle cells
1.71612	3	Smooth muscle cells
2.74449	3	Smooth muscle cells
-1.2637e-05	3	Smooth muscle cells
2.08483	3	Smooth muscle cells
1.70012	3	Smooth muscle cells
1.21191	3	Smooth muscle cells
-1.34643e-05	3	Smooth muscle cells
-1.93571e-06	3	Smooth muscle cells
1.2418	3	Smooth muscle cells
2.06135	3	Smooth muscle cells
1.51947e-06	3	Smooth muscle cells
1.61628	3	Smooth muscle cells
-1.26212e-06	3	Smooth muscle cells
-2.48536e-06	3	Smooth muscle cells
2.22955	3	Smooth muscle cells
1.0507	3	Smooth muscle cells
1.53741e-05	3	Smooth muscle cells
1.24709	3	Smooth muscle cells
1.22372	3	Smooth muscle cells
-2.48483e-06	3	Smooth muscle cells
2.40905	3	Smooth muscle cells
0.677836	3	Smooth muscle cells
8.35568e-06	3	Smooth muscle cells
1.54215	3	Smooth muscle cells
1.56407e-05	3	Smooth muscle cells
-1.62298e-05	3	Smooth muscle cells
2.16501	3	Smooth muscle cells
-5.11603e-06	3	Smooth muscle cells
2.63052	3	Smooth muscle cells
2.58169	3	Smooth muscle cells
2.45179e-06	3	Smooth muscle cells
2.22353e-05	3	Smooth muscle cells
2.73376e-06	3	Smooth muscle cells
0.982747	3	Smooth muscle cells
8.38669e-06	3	Smooth muscle cells
1.56048	3	Smooth muscle cells
1.98289	3	Smooth muscle cells
3.52951e-06	3	Smooth muscle cells
2.06599e-06	3	Smooth muscle cells
1.59756	3	Smooth muscle cells
2.91999	3	Smooth muscle cells
1.88658	3	Smooth muscle cells
3.95224e-06	3	Smooth muscle cells
2.45124	3	Smooth muscle cells
6.30818e-06	3	Smooth muscle cells
-4.32705e-06	3	Smooth muscle cells
2.07416	3	Smooth muscle cells
3.67999e-06	3	Smooth muscle cells
2.64387	3	Smooth muscle cells
2.27357	3	Smooth muscle cells
5.74356e-06	3	Smooth muscle cells
1.97325	3	Smooth muscle cells
1.17224e-05	3	Smooth muscle cells
1.3927e-05	3	Smooth muscle cells
2.1518	3	Smooth muscle cells
-7.77369e-06	3	Smooth muscle cells
5.13539e-06	3	Smooth muscle cells
1.37549	3	Smooth muscle cells
1.81305	3	Smooth muscle cells
8.02933e-06	3	Smooth muscle cells
1.77684	3	Smooth muscle cells
-1.92813e-05	3	Smooth muscle cells
6.64391e-06	3	Smooth muscle cells
1.01874	3	Smooth muscle cells
0.903798	3	Smooth muscle cells
2.13902	3	Smooth muscle cells
2.03922	3	Smooth muscle cells
2.51097e-06	3	Smooth muscle cells
3.29933	3	Smooth muscle cells
1.16236	3	Smooth muscle cells
-4.19715e-07	3	Smooth muscle cells
1.57659	3	Smooth muscle cells
1.94168	3	Smooth muscle cells
1.30336e-05	3	Smooth muscle cells
-1.50022e-05	3	Smooth muscle cells
-6.06989e-06	3	Smooth muscle cells
1.49569	3	Smooth muscle cells
1.61722	3	Smooth muscle cells
1.24729	3	Smooth muscle cells
2.13096	3	Smooth muscle cells
1.25691e-05	3	Smooth muscle cells
1.91247	3	Smooth muscle cells
2.35415	3	Smooth muscle cells
1.67034	3	Smooth muscle cells
2.59403	3	Smooth muscle cells
1.15165	3	Smooth muscle cells
1.65175	3	Smooth muscle cells
-1.51167e-05	3	Smooth muscle cells
1.81096	3	Smooth muscle cells
2.16286	3	Smooth muscle cells
4.89457e-06	3	Smooth muscle cells
-1.73888e-06	3	Smooth muscle cells
1.30635	3	Smooth muscle cells
1.11428	3	Smooth muscle cells
2.41852	3	Smooth muscle cells
1.74629	3	Smooth muscle cells
5.94928e-06	3	Smooth muscle cells
2.03875	3	Smooth muscle cells
1.2051	3	Smooth muscle cells
1.63825	3	Smooth muscle cells
2.01806	3	Smooth muscle cells
1.1797e-05	3	Smooth muscle cells
1.76679	3	Smooth muscle cells
1.69178	3	Smooth muscle cells
-4.75034e-06	3	Smooth muscle cells
1.39865	3	Smooth muscle cells
1.68736	3	Smooth muscle cells
1.55832	3	Smooth muscle cells
-3.56601e-06	3	Smooth muscle cells
1.44049	3	Smooth muscle cells
1.00872	3	Smooth muscle cells
2.39008	3	Smooth muscle cells
-8.06203e-06	3	Smooth muscle cells
2.63885	3	Smooth muscle cells
2.33694	3	Smooth muscle cells
2.04689	3	Smooth muscle cells
-2.19279e-05	3	Smooth muscle cells
2.24023	3	Smooth muscle cells
1.67174e-06	3	Smooth muscle cells
2.94692e-06	3	Smooth muscle cells
1.30289	3	Smooth muscle cells
-1.00084e-05	3	Smooth muscle cells
2.36565	3	Smooth muscle cells
1.70796	3	Smooth muscle cells
-6.35431e-06	3	Smooth muscle cells
-1.20984e-05	3	Smooth muscle cells
1.48782	3	Smooth muscle cells
6.29881e-06	3	Smooth muscle cells
1.98305	3	Smooth muscle cells
1.56428	3	Smooth muscle cells
2.28617	3	Smooth muscle cells
1.51132	3	Smooth muscle cells
-5.37064e-06	3	Smooth muscle cells
2.52519	3	Smooth muscle cells
0.982096	3	Smooth muscle cells
1.26837	3	Smooth muscle cells
-3.77672e-06	3	Smooth muscle cells
2.11624	3	Smooth muscle cells
-1.16813e-05	3	Smooth muscle cells
3.2864e-06	3	Smooth muscle cells
1.78831	3	Smooth muscle cells
-3.5601e-06	3	Smooth muscle cells
1.1917	3	Smooth muscle cells
3.33329e-06	3	Smooth muscle cells
1.60818	3	Smooth muscle cells
1.351	3	Smooth muscle cells
3.09778	3	Smooth muscle cells
0.838491	3	Smooth muscle cells
-7.4613e-06	3	Smooth muscle cells
1.41573e-06	3	Smooth muscle cells
-3.94722e-08	3	Smooth muscle cells
0.821247	3	Smooth muscle cells
1.10522	3	Smooth muscle cells
-3.76347e-06	3	Smooth muscle cells
7.4136e-06	3	Smooth muscle cells
3.23341	3	Smooth muscle cells
-6.5429e-06	3	Smooth muscle cells
2.111	3	Smooth muscle cells
1.58899	3	Smooth muscle cells
2.44628	3	Smooth muscle cells
1.70969e-05	3	Smooth muscle cells
2.10429	3	Smooth muscle cells
-1.78104e-05	3	Smooth muscle cells
2.16394	3	Smooth muscle cells
1.03942	3	Smooth muscle cells
2.15684	3	Smooth muscle cells
-2.75559e-06	3	Smooth muscle cells
2.89627e-06	3	Smooth muscle cells
1.94363	3	Smooth muscle cells
2.483	3	Smooth muscle cells
-1.94978e-05	3	Smooth muscle cells
1.9531	3	Smooth muscle cells
1.50753	3	Smooth muscle cells
1.95666	3	Smooth muscle cells
1.46259	3	Smooth muscle cells
1.73079	3	Smooth muscle cells
1.9374	3	Smooth muscle cells
1.75764	3	Smooth muscle cells
2.04954e-06	3	Smooth muscle cells
6.04604e-06	3	Smooth muscle cells
-1.91408e-07	3	Smooth muscle cells
2.57214	3	Smooth muscle cells
1.15984e-06	3	Smooth muscle cells
2.05092	3	Smooth muscle cells
2.63688	3	Smooth muscle cells
-4.99529e-06	3	Smooth muscle cells
2.57032	3	Smooth muscle cells
-9.57757e-06	3	Smooth muscle cells
2.1541	3	Smooth muscle cells
0.956251	3	Smooth muscle cells
-9.6886e-06	3	Smooth muscle cells
1.32629	3	Smooth muscle cells
1.18556	3	Smooth muscle cells
9.08086e-06	3	Smooth muscle cells
-3.17382e-06	3	Smooth muscle cells
1.79004e-06	3	Smooth muscle cells
1.23189	3	Smooth muscle cells
-1.05428e-05	3	Smooth muscle cells
1.79243	3	Smooth muscle cells
1.51778	3	Smooth muscle cells
1.82351	3	Smooth muscle cells
-1.23324e-05	3	Smooth muscle cells
-1.19996e-05	3	Smooth muscle cells
2.45816	3	Smooth muscle cells
-5.88098e-06	3	Smooth muscle cells
2.86231	3	Smooth muscle cells
1.52542	3	Smooth muscle cells
2.30967	3	Smooth muscle cells
0.745723	3	Smooth muscle cells
1.93514	3	Smooth muscle cells
2.90976	3	Smooth muscle cells
9.31075e-06	3	Smooth muscle cells
2.55056	3	Smooth muscle cells
2.29	3	Smooth muscle cells
-1.07288e-05	3	Smooth muscle cells
1.9592	3	Smooth muscle cells
1.11823	3	Smooth muscle cells
1.14109e-06	3	Smooth muscle cells
2.19567	3	Smooth muscle cells
1.45518	3	Smooth muscle cells
2.61773	3	Smooth muscle cells
1.0877	3	Smooth muscle cells
0.942899	3	Smooth muscle cells
0.917201	3	Smooth muscle cells
1.019	3	Smooth muscle cells
1.19597	3	Smooth muscle cells
6.63229e-06	3	Smooth muscle cells
1.30863e-05	3	Smooth muscle cells
1.09568	3	Smooth muscle cells
1.97073	3	Smooth muscle cells
3.06134	3	Smooth muscle cells
0.940016	3	Smooth muscle cells
0.948637	3	Smooth muscle cells
1.50554	3	Smooth muscle cells
1.19155	3	Smooth muscle cells
-6.85731e-07	3	Smooth muscle cells
2.4496	3	Smooth muscle cells
2.13288	3	Smooth muscle cells
3.2112e-05	3	Smooth muscle cells
-2.55382e-05	3	Smooth muscle cells
-2.35934e-06	3	Smooth muscle cells
-2.59563e-06	3	Smooth muscle cells
2.45826	3	Smooth muscle cells
1.43075	3	Smooth muscle cells
2.13546	3	Smooth muscle cells
-8.74293e-06	3	Smooth muscle cells
1.87882	3	Smooth muscle cells
9.37679e-07	3	Smooth muscle cells
-1.81981e-08	3	Smooth muscle cells
1.70881	3	Smooth muscle cells
6.67968e-06	3	Smooth muscle cells
1.71471	3	Smooth muscle cells
7.76047e-06	3	Smooth muscle cells
1.21746	3	Smooth muscle cells
1.18016	3	Smooth muscle cells
3.14228	3	Smooth muscle cells
-3.52898e-06	3	Smooth muscle cells
9.44775e-06	3	Smooth muscle cells
2.36491	3	Smooth muscle cells
7.23903e-06	3	Smooth muscle cells
-6.68833e-06	3	Smooth muscle cells
1.63174	3	Smooth muscle cells
-3.42805e-06	3	Smooth muscle cells
2.94833	3	Smooth muscle cells
1.90244	3	Smooth muscle cells
1.41268	3	Smooth muscle cells
1.58142	3	Smooth muscle cells
1.97993	3	Smooth muscle cells
1.6857	3	Smooth muscle cells
-1.03253e-05	3	Smooth muscle cells
1.10071	3	Smooth muscle cells
-2.55581e-06	3	Smooth muscle cells
1.23476	3	Smooth muscle cells
4.21197e-06	3	Smooth muscle cells
1.90615	3	Smooth muscle cells
1.86422	3	Smooth muscle cells
-1.94864e-06	3	Smooth muscle cells
1.18805e-05	3	Smooth muscle cells
-5.09765e-06	3	Smooth muscle cells
2.73388	3	Smooth muscle cells
3.70294e-06	3	Smooth muscle cells
0.944727	3	Smooth muscle cells
1.16808	3	Smooth muscle cells
1.93214	3	Smooth muscle cells
1.48655	3	Smooth muscle cells
1.36503e-05	3	Smooth muscle cells
9.08131e-06	3	Smooth muscle cells
2.51596	3	Smooth muscle cells
0.88651	3	Smooth muscle cells
1.44798e-06	3	Smooth muscle cells
0.769689	3	Smooth muscle cells
1.64602	3	Smooth muscle cells
-1.57187e-06	3	Smooth muscle cells
1.09483	3	Smooth muscle cells
-9.73394e-06	3	Smooth muscle cells
1.92368	3	Smooth muscle cells
1.95455	3	Smooth muscle cells
9.61371e-06	3	Smooth muscle cells
2.09958	3	Smooth muscle cells
-9.00092e-06	3	Smooth muscle cells
1.57056	3	Smooth muscle cells
0.681701	3	Smooth muscle cells
1.61644	3	Smooth muscle cells
-1.30231e-05	3	Smooth muscle cells
2.6235e-05	3	Smooth muscle cells
0.749671	3	Smooth muscle cells
0.712059	3	Smooth muscle cells
1.48799	3	Smooth muscle cells
2.6765	3	Smooth muscle cells
2.93693	3	Smooth muscle cells
0.392802	3	Smooth muscle cells
-2.20655e-06	3	Smooth muscle cells
1.38351	3	Smooth muscle cells
-1.0335e-05	3	Smooth muscle cells
2.29842	3	Smooth muscle cells
2.04875	3	Smooth muscle cells
1.28125	3	Smooth muscle cells
1.28248e-05	3	Smooth muscle cells
2.7272e-05	3	Smooth muscle cells
1.58602	3	Smooth muscle cells
2.76104	3	Smooth muscle cells
2.03112	3	Smooth muscle cells
2.1958	3	Smooth muscle cells
2.17867e-05	3	Smooth muscle cells
1.77002	3	Smooth muscle cells
1.44505	3	Smooth muscle cells
0.927404	3	Smooth muscle cells
0.929757	3	Smooth muscle cells
-1.55782e-05	3	Smooth muscle cells
1.4842	3	Smooth muscle cells
0.716968	3	Smooth muscle cells
1.25862e-05	3	Smooth muscle cells
5.23518e-06	3	Smooth muscle cells
1.11545e-05	3	Smooth muscle cells
2.61076	3	Smooth muscle cells
2.28741	3	Smooth muscle cells
2.0859	3	Smooth muscle cells
1.93381	3	Smooth muscle cells
1.9288	3	Smooth muscle cells
1.47917e-05	3	Smooth muscle cells
-6.11767e-06	3	Smooth muscle cells
-1.61431e-05	3	Smooth muscle cells
2.29669	3	Smooth muscle cells
1.6142	3	Smooth muscle cells
1.78498	3	Smooth muscle cells
1.49329	3	Smooth muscle cells
2.10948	3	Smooth muscle cells
2.18257	3	Smooth muscle cells
8.44764e-06	3	Smooth muscle cells
1.79257	3	Smooth muscle cells
2.39694	3	Smooth muscle cells
1.48684	3	Smooth muscle cells
2.22755	3	Smooth muscle cells
1.68231	3	Smooth muscle cells
2.69229	3	Smooth muscle cells
5.02946e-06	3	Smooth muscle cells
9.68899e-06	3	Smooth muscle cells
-8.75737e-06	3	Smooth muscle cells
1.61654	3	Smooth muscle cells
-1.52283e-05	3	Smooth muscle cells
1.1534	3	Smooth muscle cells
1.77268	3	Smooth muscle cells
1.47662	3	Smooth muscle cells
1.48241	3	Smooth muscle cells
2.08115	3	Smooth muscle cells
1.3487	3	Smooth muscle cells
0.941212	3	Smooth muscle cells
1.65279	3	Smooth muscle cells
-3.41673e-06	3	Smooth muscle cells
1.16307	3	Smooth muscle cells
1.79532e-05	3	Smooth muscle cells
2.0845	3	Smooth muscle cells
0.94328	3	Smooth muscle cells
1.82624	3	Smooth muscle cells
2.48268	3	Smooth muscle cells
1.31272	3	Smooth muscle cells
1.03141	3	Smooth muscle cells
2.20639	3	Smooth muscle cells
2.25666	3	Smooth muscle cells
0.90316	3	Smooth muscle cells
1.85933	3	Smooth muscle cells
1.01854	3	Smooth muscle cells
-7.26161e-06	3	Smooth muscle cells
0.861072	3	Smooth muscle cells
1.68354e-05	3	Smooth muscle cells
1.70598e-05	3	Smooth muscle cells
1.68463	3	Smooth muscle cells
-8.33998e-06	3	Smooth muscle cells
0.835947	3	Smooth muscle cells
-1.06411e-05	3	Smooth muscle cells
0.83676	3	Smooth muscle cells
1.85418	3	Smooth muscle cells
2.44802	3	Smooth muscle cells
1.87759	3	Smooth muscle cells
5.32821e-06	3	Smooth muscle cells
0.925563	3	Smooth muscle cells
5.60093e-06	3	Smooth muscle cells
1.65854	3	Smooth muscle cells
0.733769	3	Smooth muscle cells
1.18719	3	Smooth muscle cells
1.20488	3	Smooth muscle cells
1.0099e-05	3	Smooth muscle cells
0.851926	3	Smooth muscle cells
2.65817	3	Smooth muscle cells
1.00481	3	Smooth muscle cells
1.86788	3	Smooth muscle cells
2.15954	3	Smooth muscle cells
1.86856	3	Smooth muscle cells
1.80845	3	Smooth muscle cells
1.16882	3	Smooth muscle cells
1.26416	3	Smooth muscle cells
2.19517	3	Smooth muscle cells
2.55594	3	Smooth muscle cells
1.05511e-05	3	Smooth muscle cells
5.82972e-06	3	Smooth muscle cells
-9.86567e-06	3	Smooth muscle cells
1.76735	3	Smooth muscle cells
1.6172	3	Smooth muscle cells
1.48629	3	Smooth muscle cells
2.32506e-05	3	Smooth muscle cells
0.581156	3	Smooth muscle cells
9.70733e-06	3	Smooth muscle cells
3.76973e-06	3	Smooth muscle cells
-9.95933e-06	3	Smooth muscle cells
-5.97483e-06	3	Smooth muscle cells
1.24176	3	Smooth muscle cells
-2.92848e-05	3	Smooth muscle cells
-8.47914e-06	3	Smooth muscle cells
2.53659	3	Smooth muscle cells
2.73334	3	Smooth muscle cells
1.65168	3	Smooth muscle cells
8.69519e-06	3	Smooth muscle cells
0.895193	3	Smooth muscle cells
6.28803e-06	3	Smooth muscle cells
2.69911	3	Smooth muscle cells
2.14537	3	Smooth muscle cells
-1.67411e-05	3	Smooth muscle cells
8.43985e-07	3	Smooth muscle cells
1.12839	3	Smooth muscle cells
0.976741	3	Smooth muscle cells
1.83951	3	Smooth muscle cells
1.52536	3	Smooth muscle cells
1.94523e-05	3	Smooth muscle cells
2.30856	3	Smooth muscle cells
3.88439e-06	3	Smooth muscle cells
-8.44893e-06	3	Smooth muscle cells
0.902859	3	Smooth muscle cells
1.15233	3	Smooth muscle cells
0.805129	3	Smooth muscle cells
2.88793e-06	3	Smooth muscle cells
0.803987	3	Smooth muscle cells
1.45418	3	Smooth muscle cells
1.78423	3	Smooth muscle cells
2.38653	3	Smooth muscle cells
2.21606	3	Smooth muscle cells
2.16917	3	Smooth muscle cells
2.07544	3	Smooth muscle cells
1.6635	3	Smooth muscle cells
-8.4456e-06	3	Smooth muscle cells
1.15671	3	Smooth muscle cells
0.668078	3	Smooth muscle cells
-1.26108e-05	3	Smooth muscle cells
1.91045	3	Smooth muscle cells
6.69066e-06	3	Smooth muscle cells
1.32445	3	Smooth muscle cells
0.86329	3	Smooth muscle cells
-7.23797e-06	3	Smooth muscle cells
2.72279	3	Smooth muscle cells
1.11338	3	Smooth muscle cells
2.26564e-06	3	Smooth muscle cells
4.21644e-06	3	Smooth muscle cells
1.52637	3	Smooth muscle cells
2.01937	3	Smooth muscle cells
1.89171	3	Smooth muscle cells
1.55857	3	Smooth muscle cells
1.69409	3	Smooth muscle cells
0.743282	3	Smooth muscle cells
-1.05503e-05	3	Smooth muscle cells
0.505114	3	Smooth muscle cells
1.07673	3	Smooth muscle cells
0.801251	3	Smooth muscle cells
2.35553	3	Smooth muscle cells
2.15409	3	Smooth muscle cells
1.72266	3	Smooth muscle cells
-3.12933e-06	3	Smooth muscle cells
4.13832e-07	3	Smooth muscle cells
0.208132	3	Smooth muscle cells
1.34003	3	Smooth muscle cells
2.11441	3	Smooth muscle cells
2.81679	3	Smooth muscle cells
2.73498	3	Smooth muscle cells
1.39562	3	Smooth muscle cells
1.40177	3	Smooth muscle cells
2.19213	3	Smooth muscle cells
9.12047e-06	3	Smooth muscle cells
1.94362	3	Smooth muscle cells
2.92032	3	Smooth muscle cells
1.17286	3	Smooth muscle cells
1.17089	3	Smooth muscle cells
1.51782	3	Smooth muscle cells
0.970542	3	Smooth muscle cells
1.89302	3	Smooth muscle cells
-8.44891e-06	3	Smooth muscle cells
1.53695e-06	3	Smooth muscle cells
-8.51432e-06	3	Smooth muscle cells
1.88584	3	Smooth muscle cells
-9.39977e-06	3	Smooth muscle cells
1.02559	3	Smooth muscle cells
2.95404	3	Smooth muscle cells
1.57622	3	Smooth muscle cells
2.36994	3	Smooth muscle cells
1.7096	3	Smooth muscle cells
2.19155	3	Smooth muscle cells
1.75844	3	Smooth muscle cells
3.73135e-06	3	Smooth muscle cells
1.26467e-05	3	Smooth muscle cells
2.46937	3	Smooth muscle cells
1.77454	3	Smooth muscle cells
2.60773	3	Smooth muscle cells
1.87786	3	Smooth muscle cells
2.11106	3	Smooth muscle cells
-5.35114e-06	3	Smooth muscle cells
1.63398	3	Smooth muscle cells
6.0043e-06	3	Smooth muscle cells
4.15845e-06	3	Smooth muscle cells
2.25984	3	Smooth muscle cells
-8.56563e-06	3	Smooth muscle cells
1.12733e-05	3	Smooth muscle cells
2.06043	3	Smooth muscle cells
2.08534	3	Smooth muscle cells
0.600045	3	Smooth muscle cells
4.50086e-06	3	Smooth muscle cells
2.25882	3	Smooth muscle cells
1.40984	3	Smooth muscle cells
0.494608	3	Smooth muscle cells
1.80103	3	Smooth muscle cells
-7.28717e-06	3	Smooth muscle cells
5.27209e-06	3	Smooth muscle cells
0.949082	3	Smooth muscle cells
2.43675	3	Smooth muscle cells
0.823221	3	Smooth muscle cells
1.18984	3	Smooth muscle cells
0.765742	3	Smooth muscle cells
1.84175	3	Smooth muscle cells
2.39967	3	Smooth muscle cells
-5.70368e-06	3	Smooth muscle cells
2.19755	3	Smooth muscle cells
2.08485	3	Smooth muscle cells
2.34385	3	Smooth muscle cells
2.75503	3	Smooth muscle cells
-9.65727e-07	3	Smooth muscle cells
0.647172	3	Smooth muscle cells
1.59657e-05	3	Smooth muscle cells
1.07723	6	Smooth muscle cells
3.12311	6	Smooth muscle cells
1.50173	6	Smooth muscle cells
3.80472e-06	6	Smooth muscle cells
2.53839	6	Smooth muscle cells
5.90988e-06	6	Smooth muscle cells
1.28534	6	Smooth muscle cells
2.70008	6	Smooth muscle cells
4.53918e-06	6	Smooth muscle cells
9.51313e-06	6	Smooth muscle cells
1.658	6	Smooth muscle cells
1.64724	6	Smooth muscle cells
1.70695	6	Smooth muscle cells
0.833443	6	Smooth muscle cells
2.24772	6	Smooth muscle cells
1.22858	6	Smooth muscle cells
-2.15674e-06	6	Smooth muscle cells
2.25815	6	Smooth muscle cells
2.85022	6	Smooth muscle cells
1.42175	6	Smooth muscle cells
1.69545	6	Smooth muscle cells
1.36959	6	Smooth muscle cells
2.67756	6	Smooth muscle cells
2.49739	6	Smooth muscle cells
2.72601	6	Smooth muscle cells
2.15023	6	Smooth muscle cells
2.50818	6	Smooth muscle cells
1.45014	6	Smooth muscle cells
2.14823	6	Smooth muscle cells
2.25221	6	Smooth muscle cells
0.97815	6	Smooth muscle cells
-2.87097e-06	6	Smooth muscle cells
2.54881	6	Smooth muscle cells
2.38463	6	Smooth muscle cells
2.38611	6	Smooth muscle cells
6.84206e-06	6	Smooth muscle cells
4.83457e-06	6	Smooth muscle cells
2.6078	6	Smooth muscle cells
1.19066	6	Smooth muscle cells
-2.88123e-06	6	Smooth muscle cells
3.02272e-07	6	Smooth muscle cells
2.71674e-06	6	Smooth muscle cells
1.52747	6	Smooth muscle cells
0.872521	6	Smooth muscle cells
-1.11202e-05	6	Smooth muscle cells
1.47481e-05	6	Smooth muscle cells
1.38043	6	Smooth muscle cells
0.566871	6	Smooth muscle cells
1.05485	6	Smooth muscle cells
1.17621	6	Smooth muscle cells
0.793948	6	Smooth muscle cells
-1.53789e-05	6	Smooth muscle cells
0.803487	6	Smooth muscle cells
2.03859	6	Smooth muscle cells
1.98805	6	Smooth muscle cells
1.42134	6	Smooth muscle cells
1.17669	6	Smooth muscle cells
1.70828	6	Smooth muscle cells
2.08371	6	Smooth muscle cells
7.70741e-06	6	Smooth muscle cells
1.2389	6	Smooth muscle cells
0.907085	6	Smooth muscle cells
1.21976	6	Smooth muscle cells
2.35477	6	Smooth muscle cells
1.75197	6	Smooth muscle cells
2.21743	6	Smooth muscle cells
1.94245	6	Smooth muscle cells
3.66061e-07	6	Smooth muscle cells
1.55797	6	Smooth muscle cells
2.15309	6	Smooth muscle cells
1.37514	6	Smooth muscle cells
0.918004	6	Smooth muscle cells
-2.42881e-05	6	Smooth muscle cells
1.61859	6	Smooth muscle cells
4.56003e-06	6	Smooth muscle cells
1.13115	6	Smooth muscle cells
1.70264	6	Smooth muscle cells
9.05064e-06	6	Smooth muscle cells
3.28096e-06	6	Smooth muscle cells
1.07809e-05	6	Smooth muscle cells
1.84303	6	Smooth muscle cells
-2.43519e-06	6	Smooth muscle cells
2.86622	6	Smooth muscle cells
2.65765	6	Smooth muscle cells
3.90914e-06	6	Smooth muscle cells
3.84813e-06	6	Smooth muscle cells
1.9798	6	Smooth muscle cells
2.31081	6	Smooth muscle cells
-2.76406e-06	6	Smooth muscle cells
2.57814	6	Smooth muscle cells
1.01034	6	Smooth muscle cells
1.38536	6	Smooth muscle cells
0.990231	6	Smooth muscle cells
1.63216e-06	6	Smooth muscle cells
1.87958	6	Smooth muscle cells
1.54239	6	Smooth muscle cells
1.26589	6	Smooth muscle cells
1.85417	6	Smooth muscle cells
2.45758	6	Smooth muscle cells
2.28737	6	Smooth muscle cells
1.28696	6	Smooth muscle cells
1.8394	6	Smooth muscle cells
1.27355	6	Smooth muscle cells
1.0899	6	Smooth muscle cells
0.428732	6	Smooth muscle cells
-5.02381e-06	6	Smooth muscle cells
1.13796	6	Smooth muscle cells
2.29016	6	Smooth muscle cells
1.42324	6	Smooth muscle cells
-5.40543e-06	6	Smooth muscle cells
1.94057	6	Smooth muscle cells
1.48219	6	Smooth muscle cells
1.05222e-05	6	Smooth muscle cells
2.22328	6	Smooth muscle cells
1.35955	6	Smooth muscle cells
1.36309	6	Smooth muscle cells
-1.55158e-05	6	Smooth muscle cells
2.09273	6	Smooth muscle cells
1.19343	6	Smooth muscle cells
2.61732	6	Smooth muscle cells
1.62314	6	Smooth muscle cells
1.53627	6	Smooth muscle cells
1.24649e-05	6	Smooth muscle cells
1.12923	6	Smooth muscle cells
2.77654	6	Smooth muscle cells
3.16001	6	Smooth muscle cells
1.16842	6	Smooth muscle cells
1.20067	6	Smooth muscle cells
1.51942e-05	6	Smooth muscle cells
-4.32895e-06	6	Smooth muscle cells
1.95703	6	Smooth muscle cells
-1.13433e-05	6	Smooth muscle cells
1.86593	6	Smooth muscle cells
1.57114	6	Smooth muscle cells
1.79896	6	Smooth muscle cells
1.05222e-05	6	Smooth muscle cells
0.88655	6	Smooth muscle cells
1.87742	6	Smooth muscle cells
-6.02554e-06	6	Smooth muscle cells
1.76679	6	Smooth muscle cells
2.50893	6	Smooth muscle cells
2.44576	6	Smooth muscle cells
2.53359e-07	6	Smooth muscle cells
1.36502e-05	6	Smooth muscle cells
1.17994	6	Smooth muscle cells
1.94284	6	Smooth muscle cells
2.46227	6	Smooth muscle cells
2.35093	6	Smooth muscle cells
2.97041	6	Smooth muscle cells
2.50707	6	Smooth muscle cells
1.12607	6	Smooth muscle cells
1.07208	6	Smooth muscle cells
2.47599	6	Smooth muscle cells
1.60506	6	Smooth muscle cells
1.62551	6	Smooth muscle cells
1.29882	6	Smooth muscle cells
1.04798	6	Smooth muscle cells
2.25324	6	Smooth muscle cells
1.57496	6	Smooth muscle cells
1.05176	6	Smooth muscle cells
2.01798	6	Smooth muscle cells
2.68577	6	Smooth muscle cells
1.01638	6	Smooth muscle cells
2.18017	6	Smooth muscle cells
2.14328	6	Smooth muscle cells
2.85371	6	Smooth muscle cells
-1.18555e-05	6	Smooth muscle cells
1.71567	6	Smooth muscle cells
1.08084	6	Smooth muscle cells
2.18405	6	Smooth muscle cells
2.23448	6	Smooth muscle cells
2.35616	6	Smooth muscle cells
2.17704	6	Smooth muscle cells
0.998646	6	Smooth muscle cells
2.34709	6	Smooth muscle cells
1.38286	6	Smooth muscle cells
1.77401e-05	6	Smooth muscle cells
7.65968e-06	6	Smooth muscle cells
2.2028	6	Smooth muscle cells
1.68333	6	Smooth muscle cells
2.15612	6	Smooth muscle cells
0.951628	6	Smooth muscle cells
1.5726	6	Smooth muscle cells
7.2743e-06	6	Smooth muscle cells
1.00787	6	Smooth muscle cells
1.71877	6	Smooth muscle cells
1.15705	6	Smooth muscle cells
1.71146e-05	6	Smooth muscle cells
1.07712	6	Smooth muscle cells
1.79102	6	Smooth muscle cells
1.08257	6	Smooth muscle cells
2.24635	6	Smooth muscle cells
1.60835	6	Smooth muscle cells
1.0967e-05	6	Smooth muscle cells
2.63129	6	Smooth muscle cells
1.89235	6	Smooth muscle cells
1.49007	6	Smooth muscle cells
2.61627	6	Smooth muscle cells
2.25253	6	Smooth muscle cells
0.589256	6	Smooth muscle cells
1.14123	6	Smooth muscle cells
3.3622	6	Smooth muscle cells
-4.45353e-06	6	Smooth muscle cells
-3.44484e-06	6	Smooth muscle cells
7.03698e-06	6	Smooth muscle cells
2.39681	6	Smooth muscle cells
0.91753	6	Smooth muscle cells
2.01193	6	Smooth muscle cells
1.6613	6	Smooth muscle cells
0.98865	6	Smooth muscle cells
2.10363	6	Smooth muscle cells
-3.7652e-06	6	Smooth muscle cells
0.944284	6	Smooth muscle cells
-8.57809e-06	6	Smooth muscle cells
8.16026e-06	6	Smooth muscle cells
2.21616	6	Smooth muscle cells
1.79981	6	Smooth muscle cells
1.73841	6	Smooth muscle cells
1.01007	6	Smooth muscle cells
2.57809	6	Smooth muscle cells
2.12095	6	Smooth muscle cells
1.76096	6	Smooth muscle cells
0.864937	6	Smooth muscle cells
1.43781	6	Smooth muscle cells
-5.38305e-06	6	Smooth muscle cells
1.88626	6	Smooth muscle cells
-1.50828e-05	6	Smooth muscle cells
0.655935	6	Smooth muscle cells
1.56984	6	Smooth muscle cells
1.99721	6	Smooth muscle cells
1.94848	6	Smooth muscle cells
0.886377	6	Smooth muscle cells
-1.36541e-06	6	Smooth muscle cells
2.67038	6	Smooth muscle cells
1.12638e-06	6	Smooth muscle cells
1.22423	6	Smooth muscle cells
2.04841	6	Smooth muscle cells
2.96106	6	Smooth muscle cells
2.484	6	Smooth muscle cells
1.59255	6	Smooth muscle cells
5.49526e-07	6	Smooth muscle cells
2.04713	6	Smooth muscle cells
1.93692	6	Smooth muscle cells
2.73223	6	Smooth muscle cells
1.87296	6	Smooth muscle cells
2.72008	6	Smooth muscle cells
1.15018e-05	6	Smooth muscle cells
2.17486	6	Smooth muscle cells
1.83778	6	Smooth muscle cells
1.16711	6	Smooth muscle cells
2.00603	6	Smooth muscle cells
1.69658	6	Smooth muscle cells
1.3005	6	Smooth muscle cells
2.39025	6	Smooth muscle cells
1.95083	6	Smooth muscle cells
2.91663	6	Smooth muscle cells
3.10608e-06	6	Smooth muscle cells
2.1487	6	Smooth muscle cells
2.00762	6	Smooth muscle cells
0.948172	6	Smooth muscle cells
1.15026	6	Smooth muscle cells
2.2214	6	Smooth muscle cells
-9.60108e-06	6	Smooth muscle cells
2.80182	6	Smooth muscle cells
1.88953	6	Smooth muscle cells
1.16923	6	Smooth muscle cells
2.22553	6	Smooth muscle cells
1.987	6	Smooth muscle cells
1.57225	6	Smooth muscle cells
-3.94872e-06	6	Smooth muscle cells
-1.28056e-06	6	Smooth muscle cells
2.12853	6	Smooth muscle cells
1.24103	6	Smooth muscle cells
2.69542	6	Smooth muscle cells
1.94434	6	Smooth muscle cells
-1.47831e-05	6	Smooth muscle cells
-6.26588e-06	6	Smooth muscle cells
-4.1052e-07	6	Smooth muscle cells
1.27364	6	Smooth muscle cells
0.95252	6	Smooth muscle cells
2.38327	6	Smooth muscle cells
2.71029	6	Smooth muscle cells
-1.80745e-06	6	Smooth muscle cells
2.51555e-06	6	Smooth muscle cells
2.16901	6	Smooth muscle cells
4.07034e-06	6	Smooth muscle cells
1.23685	6	Smooth muscle cells
1.22967	6	Smooth muscle cells
1.47141	6	Smooth muscle cells
2.96554	6	Smooth muscle cells
-9.63422e-06	6	Smooth muscle cells
0.936183	6	Smooth muscle cells
-3.47901e-06	6	Smooth muscle cells
1.3305	6	Smooth muscle cells
1.2784	6	Smooth muscle cells
1.45197	6	Smooth muscle cells
-1.08973e-05	6	Smooth muscle cells
1.84445	6	Smooth muscle cells
2.38755	6	Smooth muscle cells
2.80356	6	Smooth muscle cells
1.07441	6	Smooth muscle cells
1.90166	6	Smooth muscle cells
2.5173	6	Smooth muscle cells
1.97537	6	Smooth muscle cells
1.19172e-05	6	Smooth muscle cells
1.26043	6	Smooth muscle cells
8.92148e-06	6	Smooth muscle cells
1.73355	6	Smooth muscle cells
0.722038	6	Smooth muscle cells
1.72018	6	Smooth muscle cells
1.83558	6	Smooth muscle cells
1.15646	6	Smooth muscle cells
0.991624	6	Smooth muscle cells
1.18107e-06	6	Smooth muscle cells
-1.49697e-06	6	Smooth muscle cells
1.27026	6	Smooth muscle cells
1.67325	6	Smooth muscle cells
1.44518	6	Smooth muscle cells
1.22133	6	Smooth muscle cells
1.97459	6	Smooth muscle cells
2.28832	6	Smooth muscle cells
-6.6651e-06	6	Smooth muscle cells
-1.05988e-05	6	Smooth muscle cells
1.42727	6	Smooth muscle cells
2.50516	6	Smooth muscle cells
0.858665	6	Smooth muscle cells
2.13905	6	Smooth muscle cells
1.34936	6	Smooth muscle cells
2.12621	6	Smooth muscle cells
2.58839	6	Smooth muscle cells
2.08287	6	Smooth muscle cells
-3.04923e-06	6	Smooth muscle cells
2.34563	6	Smooth muscle cells
2.33516	6	Smooth muscle cells
2.4958	6	Smooth muscle cells
2.19934	6	Smooth muscle cells
4.47221e-06	6	Smooth muscle cells
2.27314	6	Smooth muscle cells
-5.43779e-06	6	Smooth muscle cells
-2.79673e-06	6	Smooth muscle cells
0.766282	6	Smooth muscle cells
2.40577	6	Smooth muscle cells
-6.43112e-06	6	Smooth muscle cells
2.21836	6	Smooth muscle cells
-3.24184e-06	6	Smooth muscle cells
1.9802	6	Smooth muscle cells
2.07488	6	Smooth muscle cells
3.16012	6	Smooth muscle cells
2.32231	6	Smooth muscle cells
1.51823	6	Smooth muscle cells
2.12786	6	Smooth muscle cells
7.03964e-06	6	Smooth muscle cells
3.67142	6	Smooth muscle cells
1.42192	6	Smooth muscle cells
0.788935	6	Smooth muscle cells
1.76352	6	Smooth muscle cells
0.779048	6	Smooth muscle cells
1.00152	6	Smooth muscle cells
1.35045	6	Smooth muscle cells
1.63981	6	Smooth muscle cells
2.22196	6	Smooth muscle cells
1.77922	6	Smooth muscle cells
1.6658	6	Smooth muscle cells
1.07395	6	Smooth muscle cells
1.18884	6	Smooth muscle cells
1.70255	6	Smooth muscle cells
0.927796	6	Smooth muscle cells
2.36693	6	Smooth muscle cells
-9.87273e-06	6	Smooth muscle cells
2.03248	6	Smooth muscle cells
-7.9506e-06	6	Smooth muscle cells
1.45635	6	Smooth muscle cells
1.29692	6	Smooth muscle cells
1.19965	6	Smooth muscle cells
1.02289e-05	6	Smooth muscle cells
-2.10843e-05	6	Smooth muscle cells
2.24582	6	Smooth muscle cells
1.59562	6	Smooth muscle cells
5.55438e-06	6	Smooth muscle cells
1.42086	6	Smooth muscle cells
1.66238	6	Smooth muscle cells
1.5395	6	Smooth muscle cells
2.14377	6	Smooth muscle cells
1.21924	6	Smooth muscle cells
2.75478	6	Smooth muscle cells
-1.4093e-05	6	Smooth muscle cells
1.29072	6	Smooth muscle cells
2.49541	6	Smooth muscle cells
2.01442	6	Smooth muscle cells
-9.08432e-07	6	Smooth muscle cells
0.79561	6	Smooth muscle cells
-2.43809e-06	6	Smooth muscle cells
1.57019	6	Smooth muscle cells
1.86268	6	Smooth muscle cells
2.27743	6	Smooth muscle cells
0.906385	6	Smooth muscle cells
-5.1148e-06	6	Smooth muscle cells
1.54021	6	Smooth muscle cells
1.30096	6	Smooth muscle cells
1.34255e-05	6	Smooth muscle cells
1.92576	6	Smooth muscle cells
2.14048	6	Smooth muscle cells
1.32038	6	Smooth muscle cells
1.01598e-06	6	Smooth muscle cells
1.32552	6	Smooth muscle cells
2.03963	6	Smooth muscle cells
1.48405	6	Smooth muscle cells
3.47635e-06	6	Smooth muscle cells
-2.27781e-05	6	Smooth muscle cells
-9.86209e-06	6	Smooth muscle cells
1.80488	6	Smooth muscle cells
1.42705	6	Smooth muscle cells
2.33415	6	Smooth muscle cells
2.27642	6	Smooth muscle cells
1.80777	6	Smooth muscle cells
-2.61364e-05	6	Smooth muscle cells
7.80452e-06	6	Smooth muscle cells
4.51051e-07	6	Smooth muscle cells
1.19776	6	Smooth muscle cells
1.57184	6	Smooth muscle cells
-1.687e-05	6	Smooth muscle cells
2.31442	6	Smooth muscle cells
2.52844	6	Smooth muscle cells
1.49877	6	Smooth muscle cells
1.0688	6	Smooth muscle cells
1.19581	6	Smooth muscle cells
2.26494	6	Smooth muscle cells
1.29709	6	Smooth muscle cells
1.05056	6	Smooth muscle cells
1.40914e-05	6	Smooth muscle cells
3.94839e-06	6	Smooth muscle cells
1.21988e-05	6	Smooth muscle cells
-4.50772e-07	6	Smooth muscle cells
3.02281	6	Smooth muscle cells
1.70316	6	Smooth muscle cells
1.04844	6	Smooth muscle cells
1.95539	6	Smooth muscle cells
2.08791	6	Smooth muscle cells
1.0016e-05	6	Smooth muscle cells
1.48711	6	Smooth muscle cells
2.62079	6	Smooth muscle cells
1.46886e-05	6	Smooth muscle cells
0.718046	6	Smooth muscle cells
2.42249	6	Smooth muscle cells
2.04136	6	Smooth muscle cells
2.5376	6	Smooth muscle cells
2.06577	6	Smooth muscle cells
2.13393	6	Smooth muscle cells
2.04704	6	Smooth muscle cells
1.92129	6	Smooth muscle cells
1.48304	6	Smooth muscle cells
1.41542	6	Smooth muscle cells
2.973	6	Smooth muscle cells
2.59152	6	Smooth muscle cells
2.11812	6	Smooth muscle cells
1.3305	6	Smooth muscle cells
4.42954e-06	6	Smooth muscle cells
2.75281	6	Smooth muscle cells
1.97942	6	Smooth muscle cells
-1.7271e-06	6	Smooth muscle cells
1.5199	6	Smooth muscle cells
2.53826	6	Smooth muscle cells
2.97155	6	Smooth muscle cells
2.24339	6	Smooth muscle cells
0.915453	6	Smooth muscle cells
2.26198	6	Smooth muscle cells
1.18753	6	Smooth muscle cells
1.55906	6	Smooth muscle cells
2.12432	6	Smooth muscle cells
1.40045	6	Smooth muscle cells
5.33329e-06	6	Smooth muscle cells
2.02284	6	Smooth muscle cells
2.74028	6	Smooth muscle cells
2.92183	6	Smooth muscle cells
1.45189e-05	6	Smooth muscle cells
1.73295	6	Smooth muscle cells
1.08637	6	Smooth muscle cells
1.49149	6	Smooth muscle cells
3.29594	6	Smooth muscle cells
1.84751	6	Smooth muscle cells
1.83566	6	Smooth muscle cells
2.51786	6	Smooth muscle cells
4.38251e-06	6	Smooth muscle cells
1.56095	6	Smooth muscle cells
3.36022	6	Smooth muscle cells
2.21131	6	Smooth muscle cells
2.01793	6	Smooth muscle cells
2.05987	6	Smooth muscle cells
-1.67605e-05	6	Smooth muscle cells
2.41688	6	Smooth muscle cells
2.06224	6	Smooth muscle cells
1.25222	6	Smooth muscle cells
1.78063	6	Smooth muscle cells
2.78502	6	Smooth muscle cells
-1.37502e-06	6	Smooth muscle cells
4.27593e-06	6	Smooth muscle cells
2.42623	6	Smooth muscle cells
0.989797	6	Smooth muscle cells
-2.54106e-06	6	Smooth muscle cells
2.54961	6	Smooth muscle cells
8.21065e-06	6	Smooth muscle cells
1.88771	6	Smooth muscle cells
-9.83308e-06	6	Smooth muscle cells
-7.07457e-06	6	Smooth muscle cells
6.44149e-06	6	Smooth muscle cells
1.63767e-05	6	Smooth muscle cells
2.39588	6	Smooth muscle cells
1.52709	6	Smooth muscle cells
2.52412	6	Smooth muscle cells
1.86863	6	Smooth muscle cells
1.54285e-05	6	Smooth muscle cells
2.14528e-06	6	Smooth muscle cells
1.82161	6	Smooth muscle cells
-7.98683e-08	6	Smooth muscle cells
2.48462	6	Smooth muscle cells
1.46759	6	Smooth muscle cells
2.40088	6	Smooth muscle cells
-1.55957e-05	6	Smooth muscle cells
1.75502	6	Smooth muscle cells
1.02637	6	Smooth muscle cells
4.91287e-06	6	Smooth muscle cells
1.61371	6	Smooth muscle cells
4.8222e-06	6	Smooth muscle cells
1.85887	6	Smooth muscle cells
1.0894	6	Smooth muscle cells
2.60904	6	Smooth muscle cells
1.72098	6	Smooth muscle cells
3.4206	6	Smooth muscle cells
1.60499	6	Smooth muscle cells
1.9137	6	Smooth muscle cells
2.49093	6	Smooth muscle cells
5.71123e-06	6	Smooth muscle cells
1.91642	6	Smooth muscle cells
2.80287	6	Smooth muscle cells
2.16986	6	Smooth muscle cells
2.32627	6	Smooth muscle cells
1.48756	6	Smooth muscle cells
2.33828	6	Smooth muscle cells
1.32531	6	Smooth muscle cells
1.88374	6	Smooth muscle cells
2.27014	6	Smooth muscle cells
1.09535	6	Smooth muscle cells
-1.2224e-06	6	Smooth muscle cells
2.44301	6	Smooth muscle cells
2.02605	6	Smooth muscle cells
2.42372	6	Smooth muscle cells
1.34726	6	Smooth muscle cells
2.39192	6	Smooth muscle cells
2.42895	6	Smooth muscle cells
3.45387e-07	6	Smooth muscle cells
2.4883	6	Smooth muscle cells
2.71341	6	Smooth muscle cells
-3.75494e-07	6	Smooth muscle cells
1.32201	6	Smooth muscle cells
3.196	6	Smooth muscle cells
2.10388	6	Smooth muscle cells
8.26094e-06	6	Smooth muscle cells
2.49203	6	Smooth muscle cells
3.8095e-06	6	Smooth muscle cells
0.739466	6	Smooth muscle cells
1.26178	6	Smooth muscle cells
1.3564	6	Smooth muscle cells
3.6459e-06	6	Smooth muscle cells
3.30672	6	Smooth muscle cells
2.72098	6	Smooth muscle cells
-9.77248e-06	6	Smooth muscle cells
1.44764	6	Smooth muscle cells
-8.58557e-07	6	Smooth muscle cells
2.25447	6	Smooth muscle cells
1.29248e-05	6	Smooth muscle cells
0.936747	6	Smooth muscle cells
2.43521	6	Smooth muscle cells
2.3763	6	Smooth muscle cells
1.05056	6	Smooth muscle cells
2.28023	6	Smooth muscle cells
1.6078	6	Smooth muscle cells
1.24777	6	Smooth muscle cells
1.11865	6	Smooth muscle cells
0.871448	6	Smooth muscle cells
0.98262	6	Smooth muscle cells
2.0243	6	Smooth muscle cells
2.52774	6	Smooth muscle cells
3.63463e-06	6	Smooth muscle cells
-3.98646e-06	6	Smooth muscle cells
2.09973	6	Smooth muscle cells
1.87031	6	Smooth muscle cells
1.72134	6	Smooth muscle cells
2.25663	6	Smooth muscle cells
1.40246	6	Smooth muscle cells
1.42488	6	Smooth muscle cells
1.80012	6	Smooth muscle cells
1.1941	6	Smooth muscle cells
0.768389	6	Smooth muscle cells
1.47226e-06	6	Smooth muscle cells
2.19228	6	Smooth muscle cells
1.64081	6	Smooth muscle cells
0.998565	6	Smooth muscle cells
-1.204e-06	6	Smooth muscle cells
1.33302	6	Smooth muscle cells
1.66858	6	Smooth muscle cells
3.12768	6	Smooth muscle cells
-3.73579e-06	6	Smooth muscle cells
2.38255	6	Smooth muscle cells
2.91307	6	Smooth muscle cells
9.0764e-06	6	Smooth muscle cells
1.64656	6	Smooth muscle cells
2.34536	6	Smooth muscle cells
1.96315	6	Smooth muscle cells
2.78607	6	Smooth muscle cells
0.869413	6	Smooth muscle cells
1.36563	6	Smooth muscle cells
2.90812	6	Smooth muscle cells
-2.94684e-06	6	Smooth muscle cells
2.03825	6	Smooth muscle cells
2.67008	6	Smooth muscle cells
1.4825	6	Smooth muscle cells
2.09209	6	Smooth muscle cells
2.11801	6	Smooth muscle cells
2.07917	6	Smooth muscle cells
0.713437	6	Smooth muscle cells
1.90757	6	Smooth muscle cells
3.01308	6	Smooth muscle cells
1.63236	6	Smooth muscle cells
2.8	6	Smooth muscle cells
2.24743	6	Smooth muscle cells
1.99101	6	Smooth muscle cells
1.66395	6	Smooth muscle cells
-6.86988e-06	6	Smooth muscle cells
1.05102	6	Smooth muscle cells
1.28071	6	Smooth muscle cells
2.57536	6	Smooth muscle cells
2.52126	6	Smooth muscle cells
0.949538	6	Smooth muscle cells
1.97858	6	Smooth muscle cells
1.89818	6	Smooth muscle cells
1.25434	6	Smooth muscle cells
2.54406	6	Smooth muscle cells
2.82107	6	Smooth muscle cells
-2.23717e-05	6	Smooth muscle cells
5.1464e-06	6	Smooth muscle cells
0.716082	6	Smooth muscle cells
2.01206	6	Smooth muscle cells
2.16724	6	Smooth muscle cells
-4.8848e-06	6	Smooth muscle cells
1.19262	6	Smooth muscle cells
1.72344	6	Smooth muscle cells
4.8806e-06	6	Smooth muscle cells
1.35616	6	Smooth muscle cells
1.2079	6	Smooth muscle cells
2.14838	6	Smooth muscle cells
2.91709	6	Smooth muscle cells
1.78695	6	Smooth muscle cells
3.0092	6	Smooth muscle cells
1.97354	6	Smooth muscle cells
2.29531	6	Smooth muscle cells
1.08282	6	Smooth muscle cells
1.91686	6	Smooth muscle cells
1.78135	6	Smooth muscle cells
-1.04033e-05	6	Smooth muscle cells
-1.2739e-05	6	Smooth muscle cells
1.23789	6	Smooth muscle cells
3.02388	6	Smooth muscle cells
1.72976	6	Smooth muscle cells
-1.23755e-06	6	Smooth muscle cells
3.28377e-09	6	Smooth muscle cells
2.14461	6	Smooth muscle cells
0.763096	6	Smooth muscle cells
1.64904	6	Smooth muscle cells
1.32092	6	Smooth muscle cells
-6.7438e-06	6	Smooth muscle cells
0.552543	6	Smooth muscle cells
1.60804	6	Smooth muscle cells
1.69555	6	Smooth muscle cells
1.80551	6	Smooth muscle cells
1.04386	6	Smooth muscle cells
2.6529e-06	6	Smooth muscle cells
1.98725	6	Smooth muscle cells
1.26207	6	Smooth muscle cells
2.86	6	Smooth muscle cells
2.34207	6	Smooth muscle cells
1.74721	6	Smooth muscle cells
1.41824e-05	6	Smooth muscle cells
1.68757	6	Smooth muscle cells
2.24648	6	Smooth muscle cells
0.887703	6	Smooth muscle cells
1.97422	6	Smooth muscle cells
7.04087e-06	6	Smooth muscle cells
-6.67721e-06	6	Smooth muscle cells
2.71315	6	Smooth muscle cells
1.09603	6	Smooth muscle cells
3.20919	6	Smooth muscle cells
1.62254	6	Smooth muscle cells
-9.41769e-06	6	Smooth muscle cells
1.68105	6	Smooth muscle cells
1.85664e-07	6	Smooth muscle cells
1.50951	6	Smooth muscle cells
1.82632	6	Smooth muscle cells
1.74949e-06	6	Smooth muscle cells
1.25187	6	Smooth muscle cells
1.07639	6	Smooth muscle cells
1.65891	6	Smooth muscle cells
2.03371	6	Smooth muscle cells
2.05715	6	Smooth muscle cells
-1.91808e-06	6	Smooth muscle cells
1.81492	6	Smooth muscle cells
-5.60696e-06	6	Smooth muscle cells
2.53804	6	Smooth muscle cells
1.62789	6	Smooth muscle cells
1.50282	6	Smooth muscle cells
2.15125	6	Smooth muscle cells
2.20254	6	Smooth muscle cells
1.3885e-06	6	Smooth muscle cells
2.11835	6	Smooth muscle cells
2.17454	6	Smooth muscle cells
2.02072	6	Smooth muscle cells
2.37849	6	Smooth muscle cells
-1.0508e-05	6	Smooth muscle cells
1.43551	6	Smooth muscle cells
3.27862e-06	6	Smooth muscle cells
1.71764	6	Smooth muscle cells
1.8696	6	Smooth muscle cells
2.80763	6	Smooth muscle cells
0.771409	6	Smooth muscle cells
1.43498	6	Smooth muscle cells
1.22554	6	Smooth muscle cells
1.75099	6	Smooth muscle cells
2.27346	6	Smooth muscle cells
1.90309	6	Smooth muscle cells
2.09138	6	Smooth muscle cells
-4.35237e-07	6	Smooth muscle cells
2.07781	6	Smooth muscle cells
2.12231	6	Smooth muscle cells
1.05222	6	Smooth muscle cells
1.72179	6	Smooth muscle cells
2.46611	6	Smooth muscle cells
1.13861	6	Smooth muscle cells
0.829761	6	Smooth muscle cells
1.38491	6	Smooth muscle cells
2.2998	6	Smooth muscle cells
1.82532	6	Smooth muscle cells
-2.31758e-06	6	Smooth muscle cells
1.92826	6	Smooth muscle cells
-4.74786e-06	6	Smooth muscle cells
-1.7551e-06	6	Smooth muscle cells
7.96324e-06	6	Smooth muscle cells
1.28761	6	Smooth muscle cells
7.96803e-06	6	Smooth muscle cells
4.90516e-07	6	Smooth muscle cells
7.62613e-06	6	Smooth muscle cells
1.87504	6	Smooth muscle cells
2.62793	6	Smooth muscle cells
1.53234	6	Smooth muscle cells
0.864036	6	Smooth muscle cells
2.43683	6	Smooth muscle cells
1.05084	6	Smooth muscle cells
2.27776e-07	6	Smooth muscle cells
2.51204	6	Smooth muscle cells
-2.60527e-06	6	Smooth muscle cells
1.80567e-05	6	Smooth muscle cells
0.812216	6	Smooth muscle cells
-3.84487e-06	6	Smooth muscle cells
2.45363	6	Smooth muscle cells
2.89696	6	Smooth muscle cells
1.45657	6	Smooth muscle cells
1.54004	6	Smooth muscle cells
0.887393	6	Smooth muscle cells
9.7827e-07	6	Smooth muscle cells
1.46283	6	Smooth muscle cells
2.26421	6	Smooth muscle cells
1.41439e-05	6	Smooth muscle cells
-1.3359e-05	6	Smooth muscle cells
1.0247	6	Smooth muscle cells
-3.61821e-06	6	Smooth muscle cells
-4.68524e-07	6	Smooth muscle cells
1.80701	6	Smooth muscle cells
1.53803	6	Smooth muscle cells
2.14007	6	Smooth muscle cells
2.81948	6	Smooth muscle cells
8.52443e-06	6	Smooth muscle cells
1.54375e-06	6	Smooth muscle cells
1.47857	6	Smooth muscle cells
1.65913	6	Smooth muscle cells
2.19221	6	Smooth muscle cells
1.18577	6	Smooth muscle cells
1.37766e-06	6	Smooth muscle cells
1.50234e-05	6	Smooth muscle cells
1.06608	6	Smooth muscle cells
2.49113	6	Smooth muscle cells
1.5856	6	Smooth muscle cells
1.98553	6	Smooth muscle cells
2.12048	6	Smooth muscle cells
2.76878	6	Smooth muscle cells
0.766226	6	Smooth muscle cells
1.77515	6	Smooth muscle cells
-2.18738e-06	6	Smooth muscle cells
3.83623e-06	6	Smooth muscle cells
2.05261	6	Smooth muscle cells
2.75649	6	Smooth muscle cells
-1.04161e-06	6	Smooth muscle cells
2.17826	6	Smooth muscle cells
2.86995	6	Smooth muscle cells
1.6128	6	Smooth muscle cells
-1.9497e-05	6	Smooth muscle cells
2.27474	6	Smooth muscle cells
1.31596	6	Smooth muscle cells
-7.02e-06	6	Smooth muscle cells
2.00003	6	Smooth muscle cells
1.89177	6	Smooth muscle cells
1.08266	6	Smooth muscle cells
2.4057	6	Smooth muscle cells
1.26277	6	Smooth muscle cells
1.62863	6	Smooth muscle cells
-5.28488e-06	6	Smooth muscle cells
2.29963	6	Smooth muscle cells
1.41949e-05	6	Smooth muscle cells
2.70778	6	Smooth muscle cells
1.27931	6	Smooth muscle cells
-4.17469e-06	6	Smooth muscle cells
0.93101	6	Smooth muscle cells
-6.63585e-06	6	Smooth muscle cells
2.0386	6	Smooth muscle cells
0.810755	6	Smooth muscle cells
1.88194	6	Smooth muscle cells
2.60755e-07	6	Smooth muscle cells
1.16051	6	Smooth muscle cells
2.88075	6	Smooth muscle cells
4.96596e-06	6	Smooth muscle cells
1.69692	6	Smooth muscle cells
1.75257	6	Smooth muscle cells
-8.37628e-07	6	Smooth muscle cells
1.13637	6	Smooth muscle cells
1.5138	6	Smooth muscle cells
2.45675	6	Smooth muscle cells
1.7105	6	Smooth muscle cells
1.75852	6	Smooth muscle cells
1.62449	6	Smooth muscle cells
3.62481e-06	6	Smooth muscle cells
5.31683e-06	6	Smooth muscle cells
1.54804e-05	6	Smooth muscle cells
9.61488e-06	6	Smooth muscle cells
3.38436e-06	6	Smooth muscle cells
1.26752	6	Smooth muscle cells
3.57052e-06	6	Smooth muscle cells
1.86063	6	Smooth muscle cells
-1.83629e-05	6	Smooth muscle cells
1.03856	6	Smooth muscle cells
1.64244	6	Smooth muscle cells
1.88541	6	Smooth muscle cells
6.18338e-06	6	Smooth muscle cells
1.99563	6	Smooth muscle cells
1.98063	6	Smooth muscle cells
0.710796	6	Smooth muscle cells
-2.5626e-06	6	Smooth muscle cells
-7.44522e-06	6	Smooth muscle cells
1.97415	6	Smooth muscle cells
3.26767	6	Smooth muscle cells
1.62909	6	Smooth muscle cells
2.65336	6	Smooth muscle cells
1.94342	6	Smooth muscle cells
1.031	6	Smooth muscle cells
-3.9341e-06	6	Smooth muscle cells
0.832936	6	Smooth muscle cells
1.30431	6	Smooth muscle cells
1.68065	6	Smooth muscle cells
2.21517	6	Smooth muscle cells
[truncated: 13,322 more rows]

## Sheet: Ext. Data Fig. 8b
	Ext. Data Fig. 8b
	SB-3CT			Repeat 1					Repeat 2					Repeat 1						Repeat 2
				Control 1	Control 2	Control 3	Control 4	Control 5	Control 1	Control 2	Control 3	Control 4	Control 5	SB-3CT 6	SB-3CT 7	SB-3CT 8	SB-3CT 9	SB-3CT 10	SB-3CT 11	SB-3CT 6	SB-3CT 7	SB-3CT 8	SB-3CT 9	SB-3CT 10		Control			SB-3CT
			Time in hours	1	2	3	4	5	6	7	8	9	10	1	2	3	4	5	6	7	8	9	10	11		AVERAGE	STDEV	SEM	AVERAGE	STDEV	SEM
				100	100	100	100	100	100	100	100	100	100	100	100	100	100	100	100	100	100	100	100	100		100	4.73695e-15	1.49796e-15	100	4.49387e-15	1.35495e-15
				103.879	102.784	102.821	102.087	100.745	102.101	101.447	102.586	102.449	102.174	101.391	102.384	102.369	101.552	102.844	101.521	102.76	103.394	102.919	102.036	102.844		102.337	0.840043	0.265645	102.365	0.664065	0.200223
				105.819	104.761	104.389	105.618	103.166	105.252	104.159	107.328	106.531	103.382	104.173	104.348	104.907	103.793	104.976	103.422	105.308	106.561	103.533	103.394	104.739		104.741	1.33257	0.421395	104.469	0.963862	0.290615
			2	106.897	105.875	106.583	107.544	103.724	107.563	106.51	108.405	108.571	104.589	106.955	107.153	107.783	105.345	106.398	105.894	107.219	107.24	105.223	105.204	105.529		106.486	1.55956	0.493177	106.358	0.953456	0.287478
				108.19	107.245	107.524	107.865	104.842	109.034	108.137	109.483	110.612	105.314	108.655	109.116	109.306	107.069	108.057	106.844	108.493	108.824	105.684	106.335	106.635		107.774	1.75884	0.556195	107.729	1.25308	0.377818
				107.974	107.861	108.777	108.668	104.469	110.084	108.861	110.776	111.633	107.246	109.428	109.958	109.983	108.276	109.242	108.555	109.766	109.276	106.605	107.692	107.899		108.716	2.00162	0.632968	108.789	1.08075	0.325858
				108.621	108.673	109.091	108.347	105.4	111.555	110.669	111.638	113.061	107.729	109.737	111.08	109.645	109.138	109.242	108.745	111.465	110.181	107.834	108.371	108.531		109.464	2.25421	0.712842	109.452	1.1238	0.338838
			3	109.267	108.756	109.404	108.989	106.145	111.975	112.297	113.578	113.878	108.696	111.128	111.08	110.66	110	109.479	108.935	111.89	110.86	109.37	110.181	109.795		110.303	2.49757	0.7898	110.307	0.895789	0.27009
				109.483	109.026	110.031	109.31	106.704	112.605	113.743	113.578	114.898	110.145	111.128	111.781	111.337	110.345	110.427	110.646	113.588	111.765	110.445	111.538	110.742		111.108	2.60551	0.823934	111.249	0.942656	0.284221
				109.483	109.331	109.718	109.47	107.076	113.235	115.009	115.086	116.939	111.836	111.747	112.062	110.998	111.034	111.137	109.886	115.287	113.348	111.367	113.575	112.638		111.917	3.21525	1.01675	112.098	1.51719	0.457449
				109.914	109.649	109.404	109.791	108.194	114.496	116.456	116.164	118.163	113.768	113.138	112.763	112.521	112.414	110.9	111.787	117.197	114.932	112.442	114.48	113.902		112.975	3.60424	1.13976	113.316	1.73476	0.523051
			4	111.422	110.861	110.658	110.594	108.939	116.176	118.264	118.319	119.388	115.7	113.756	113.604	113.029	112.069	112.085	112.548	119.958	116.742	113.825	116.063	114.85		114.231	3.92096	1.23992	114.412	2.38372	0.718719
				112.284	111.501	110.345	110.915	110.615	118.697	120.253	120.474	122.245	117.15	114.838	114.025	114.044	113.966	113.981	113.498	121.019	118.778	115.207	118.1	116.43		115.636	4.75563	1.50386	115.808	2.4754	0.746362
				113.362	112.304	112.539	112.199	111.359	120.168	121.881	122.414	124.082	119.082	116.538	114.727	114.721	114.828	114.455	115.019	123.992	120.362	116.743	120.588	117.852		117.105	5.02948	1.59046	117.257	3.14362	0.947838
				114.44	114.097	113.48	113.323	112.291	122.689	123.689	124.353	126.939	121.014	117.156	115.568	115.736	116.724	115.166	117.3	126.115	123.529	118.587	123.303	119.431		118.806	5.60299	1.77182	118.965	3.72283	1.12248
			5	116.595	116.214	114.42	113.323	113.966	124.37	125.859	126.293	128.571	122.947	119.165	116.69	116.751	117.241	116.825	117.49	127.601	125.339	119.969	124.887	120.221		120.226	5.89334	1.86364	120.198	3.94941	1.19079
				117.888	118.137	117.555	114.767	115.642	126.05	127.125	127.371	131.224	125.121	120.402	117.391	117.597	119.31	118.483	119.772	129.724	127.149	121.505	127.602	121.643		121.974	5.87453	1.85769	121.871	4.30683	1.29856
				118.319	119.439	119.122	115.57	117.132	127.521	129.114	129.957	133.265	126.57	121.484	118.513	119.289	120.517	118.72	121.483	131.21	128.733	122.888	129.186	122.591		123.363	6.32449	1.99998	123.147	4.4884	1.3533
				120.474	121.162	121.317	116.533	118.622	128.992	131.284	131.25	135.918	128.502	122.566	119.635	120.135	121.897	121.09	122.433	132.696	131.222	124.885	131.9	124.487		125.095	6.54446	2.06954	124.813	4.85109	1.46266
			6	112.931	114.398	111.912	110.754	116.201	123.109	126.763	127.155	128.367	124.879	121.329	117.111	118.105	120	119.431	121.103	131.423	128.733	123.502	130.317	122.275		121.419	7.03845	2.22575	123.03	4.94855	1.49204
				118.103	120.778	120.063	114.767	118.994	126.681	130.741	130.819	132.245	128.019	124.266	118.513	119.797	122.414	121.09	122.433	134.607	130.995	126.421	132.805	124.171		124.701	6.27222	1.98345	125.228	5.38101	1.62244
				120.043	123.032	123.511	115.73	120.67	129.202	133.092	133.405	134.898	129.952	125.657	120.056	121.32	123.793	122.512	124.525	136.306	132.127	126.728	134.615	125.75		126.52	6.61051	2.09043	126.672	5.38669	1.62415
				122.198	125.481	126.019	117.657	122.346	131.933	135.624	135.129	136.735	131.884	127.512	121.459	122.504	125.517	124.882	125.665	138.641	133.937	129.032	136.425	126.698		128.442	6.63472	2.09808	128.388	5.6137	1.6926
			7	123.922	127.823	127.586	119.101	125.14	134.034	137.794	135.776	139.388	134.541	128.903	123.282	124.027	127.241	126.066	127.186	140.552	135.068	130.876	138.688	128.752		130.274	6.72007	2.12507	130.058	5.72544	1.72628
				125.647	129.523	129.781	120.706	126.816	136.134	139.964	137.716	141.224	136.715	131.066	124.684	125.381	129.483	127.488	128.517	142.887	136.425	133.948	140.95	129.858		132.139	6.86841	2.17198	131.881	6.02894	1.81779
				126.94	131.856	132.288	122.632	128.678	137.395	141.953	138.578	144.694	137.923	133.23	126.087	126.904	130.862	127.488	130.038	144.798	138.914	135.791	142.986	131.596		133.887	6.98839	2.20992	133.518	6.39885	1.92933
				128.879	133.767	133.856	124.398	129.609	138.866	144.304	139.655	146.122	140.097	134.776	128.191	128.257	132.586	128.91	131.749	146.285	139.819	137.481	144.344	132.543		135.452	7.03553	2.22483	134.995	6.28828	1.89599
			8	129.957	134.947	135.423	125.522	132.03	cz	146.112	140.733	147.143	141.304	136.167	129.874	129.78	135.517	129.621	133.27	148.195	141.176	139.171	145.475	133.649		136.924	7.34104	2.32144	136.536	6.34306	1.9125
				131.681	137.529	136.364	126.324	133.52	141.176	148.101	140.733	148.98	142.029	138.022	131.276	130.457	137.069	131.28	134.221	149.469	141.629	140.553	146.606	133.807		138.135	7.08254	2.2397	137.672	6.357	1.91671
				132.543	138.734	137.304	127.287	135.382	141.176	149.186	142.672	150.204	142.754	140.031	131.697	131.472	138.448	131.28	134.601	150.318	141.629	141.321	146.833	133.807		138.985	7.08108	2.23923	138.312	6.4331	1.93965
				134.052	138.693	138.558	128.732	136.313	143.067	151.175	141.595	151.02	142.512	141.422	133.38	132.657	140.517	131.991	136.122	150.955	141.629	143.011	147.511	133.649		139.931	7.00053	2.21376	139.349	6.34876	1.91422
			9	134.914	139.978	138.871	129.535	137.803	143.277	151.537	141.164	151.224	142.029	142.04	134.923	134.687	141.897	131.991	137.833	151.592	142.534	143.472	147.059	133.333		140.557	6.71754	2.12427	140.124	6.14469	1.85269
				135.56	140.246	138.871	129.856	139.106	143.487	152.441	140.948	151.02	142.995	142.349	135.905	135.025	142.069	132.701	138.023	150.743	140.498	143.779	146.38	132.07		140.67	6.6825	2.11319	139.958	5.84823	1.76331
				136.638	141.057	138.558	130.658	140.223	143.908	151.899	141.379	150.408	141.787	144.513	136.886	135.364	143.448	134.123	138.023	150.106	140.045	144.24	145.475	131.122		140.946	6.18978	1.95738	140.304	5.74273	1.7315
				137.716	142.096	139.498	132.424	140.968	143.277	152.622	139.871	149.388	140.821	144.822	137.447	136.041	144.138	133.886	137.452	149.257	138.462	144.393	144.57	129.384		140.883	5.69777	1.80179	139.987	5.8939	1.77708
			10	137.931	143.405	140.439	133.066	141.341	142.857	151.718	138.362	148.367	139.372	144.822	138.71	136.21	143.621	133.886	137.452	147.771	136.652	145.622	143.891	127.33		140.611	5.33428	1.68685	139.633	6.11273	1.84306
				138.578	143.685	139.812	133.708	142.831	141.807	150.995	137.931	146.735	138.406	143.895	140.252	136.041	143.448	134.36	137.452	145.648	134.389	145.008	142.986	124.645		140.124	4.92817	1.55842	138.92	6.33593	1.91035
				138.578	143.339	139.498	133.547	142.831	139.706	149.729	135.991	145.306	137.44	143.122	141.655	136.041	142.931	134.834	137.262	143.737	131.222	143.932	141.629	122.433		139.274	4.77294	1.50934	138.073	6.69188	2.01768
				139.655	143.476	138.558	134.189	143.575	139.076	149.729	132.974	142.857	138.164	143.431	141.655	135.364	143.276	133.886	135.932	141.826	128.507	143.164	140.724	120.695		138.605	4.90714	1.55177	137.133	7.2724	2.19271
			11	139.224	143.969	138.558	134.671	144.693	137.605	147.559	132.543	141.633	138.406	143.431	143.058	135.364	142.069	133.886	135.741	139.915	126.018	142.396	139.819	119.115		138.08	4.62371	1.46214	136.438	7.7476	2.33599
				139.871	143.296	137.304	134.831	145.438	136.134	146.655	131.466	140.612	139.614	143.431	143.058	134.179	140.172	133.649	135.361	137.792	124.208	141.935	139.367	118.009		137.447	4.76954	1.50826	135.56	8.01276	2.41594
				139.655	145.449	137.618	134.671	145.624	134.874	146.835	129.526	141.633	141.304	143.122	143.058	133.503	140.345	134.597	135.171	136.73	125.339	139.939	140.045	117.536		137.456	5.59566	1.7695	135.399	7.81869	2.35742
				139.871	145.142	136.05	133.868	147.114	134.664	147.378	128.664	141.429	142.512	143.431	143.058	132.826	139.483	132.701	134.791	136.518	124.434	140.092	140.724	118.325		137.289	6.22659	1.96902	135.126	7.85275	2.36769
			12	139.009	146.224	137.304	133.547	149.534	135.294	148.282	131.681	140.816	154.106	143.431	143.058	132.487	139.483	133.649	134.221	136.943	123.303	139.631	141.629	118.167		138.181	7.55844	2.39019	135.091	8.08749	2.43847

## Sheet: Ext. Data Fig. 8c
	Ext. Data Fig. 8c
	SB-3CT raw			Repeat 1					Repeat 2					Repeat 1						Repeat 2
				Control 1	Control 2	Control 3	Control 4	Control 5	Control 1	Control 2	Control 3	Control 4	Control 5	SB-3CT 6	SB-3CT 7	SB-3CT 8	SB-3CT 9	SB-3CT 10	SB-3CT 11	SB-3CT 6	SB-3CT 7	SB-3CT 8	SB-3CT 9	SB-3CT 10		Control			SB-3CT
			Time in hours	1	2	3	4	5	6	7	8	9	10	1	2	3	4	5	6	7	8	9	10	11		AVERAGE	STDEV	SEM	AVERAGE	STDEV	SEM
				46400000	45294900	31900000	62300000	53700000	47600000	55300000	46400000	49000000	41400000	64700000	71300000	59100000	58000000	42200000	52600000	47100000	44200000	65100000	44200000	63300000		100	8.20967e+06	2.59612e+06	100	1.00875e+07	3.0415e+06
				48200000	46555700	32800000	63600000	54100000	48600000	56100000	47600000	50200000	42300000	65600000	73000000	60500000	58900000	43400000	53400000	48400000	45700000	67000000	45100000	65100000		102.337	8.21303e+06	2.59719e+06	102.365	1.02593e+07	3.0933e+06
				49100000	47451500	33300000	65800000	55400000	50100000	57600000	49800000	52200000	42800000	67400000	74400000	62000000	60200000	44300000	54400000	49600000	47100000	67400000	45700000	66300000		104.741	8.68091e+06	2.74514e+06	104.469	1.03762e+07	3.12855e+06
			2	49600000	47956200	34000000	67000000	55700000	51200000	58900000	50300000	53200000	43300000	69200000	76400000	63700000	61100000	44900000	55700000	50500000	47400000	68500000	46500000	66800000		106.486	8.85219e+06	2.79931e+06	106.358	1.07559e+07	3.24302e+06
				50200000	48576700	34300000	67200000	56300000	51900000	59800000	50800000	54200000	43600000	70300000	77800000	64600000	62100000	45600000	56200000	51100000	48100000	68800000	47000000	67500000		107.774	8.91e+06	2.81759e+06	107.729	1.09258e+07	3.29426e+06
				50100000	48855600	34700000	67700000	56100000	52400000	60200000	51400000	54700000	44400000	70800000	78400000	65000000	62800000	46100000	57100000	51700000	48300000	69400000	47600000	68300000		108.716	8.87485e+06	2.80647e+06	108.789	1.09713e+07	3.30798e+06
				50400000	49223300	34800000	67500000	56600000	53100000	61200000	51800000	55400000	44600000	71000000	79200000	64800000	63300000	46100000	57200000	52500000	48700000	70200000	47900000	68700000		109.464	8.92931e+06	2.82369e+06	109.452	1.10739e+07	3.33892e+06
			3	50700000	49260900	34900000	67900000	57000000	53300000	62100000	52700000	55800000	45000000	71900000	79200000	65400000	63800000	46200000	57300000	52700000	49000000	71200000	48700000	69500000		110.303	9.06484e+06	2.86655e+06	110.307	1.11762e+07	3.36974e+06
				50800000	49383200	35100000	68100000	57300000	53600000	62900000	52700000	56300000	45600000	71900000	79700000	65800000	64000000	46600000	58200000	53500000	49400000	71900000	49300000	70100000		111.108	9.12033e+06	2.8841e+06	111.249	1.11222e+07	3.35346e+06
				50800000	49521300	35000000	68200000	57500000	53900000	63600000	53400000	57300000	46300000	72300000	79900000	65600000	64400000	46900000	57800000	54300000	50100000	72500000	50200000	71300000		111.917	9.22492e+06	2.91718e+06	112.098	1.10759e+07	3.33952e+06
				51000000	49665500	34900000	68400000	58100000	54500000	64400000	53900000	57900000	47100000	73200000	80400000	66500000	65200000	46800000	58800000	55200000	50800000	73200000	50600000	72100000		112.975	9.35715e+06	2.95899e+06	113.316	1.11994e+07	3.37673e+06
			4	51700000	50214400	35300000	68900000	58500000	55300000	65400000	54900000	58500000	47900000	73600000	81000000	66800000	65000000	47300000	59200000	56500000	51600000	74100000	51300000	72700000		114.231	9.41108e+06	2.97604e+06	114.412	1.11299e+07	3.35579e+06
				52100000	50504300	35200000	69100000	59400000	56500000	66500000	55900000	59900000	48500000	74300000	81300000	67400000	66100000	48100000	59700000	57000000	52500000	75000000	52200000	73700000		115.636	9.65575e+06	3.05342e+06	115.808	1.10781e+07	3.34017e+06
				52600000	50868200	35900000	69900000	59800000	57200000	67400000	56800000	60800000	49300000	75400000	81800000	67800000	66600000	48300000	60500000	58400000	53200000	76000000	53300000	74600000		117.105	9.71535e+06	3.07226e+06	117.257	1.11028e+07	3.34761e+06
				53100000	51680000	36200000	70600000	60300000	58400000	68400000	57700000	62200000	50100000	75800000	82400000	68400000	67700000	48600000	61700000	59400000	54600000	77200000	54500000	75600000		118.806	9.88202e+06	3.12497e+06	118.965	1.10375e+07	3.32794e+06
			5	54100000	52638800	36500000	70600000	61200000	59200000	69600000	58600000	63000000	50900000	77100000	83200000	69000000	68000000	49300000	61800000	60100000	55400000	78100000	55200000	76100000		120.226	9.91986e+06	3.13693e+06	120.198	1.11174e+07	3.35202e+06
				54700000	53509900	37500000	71500000	62100000	60000000	70300000	59100000	64300000	51800000	77900000	83700000	69500000	69200000	50000000	63000000	61100000	56200000	79100000	56400000	77000000		121.974	9.9033e+06	3.1317e+06	121.871	1.10482e+07	3.33116e+06
				54900000	54100000	38000000	72000000	62900000	60700000	71400000	60300000	65300000	52400000	78600000	84500000	70500000	69900000	50100000	63900000	61800000	56900000	80000000	57100000	77600000		123.363	1.004e+07	3.17494e+06	123.147	1.11694e+07	3.36769e+06
				55900000	54880200	38700000	72600000	63700000	61400000	72600000	60900000	66600000	53200000	79300000	85300000	71000000	70700000	51100000	64400000	62500000	58000000	81300000	58300000	78800000		125.095	1.01131e+07	3.19804e+06	124.813	1.11582e+07	3.36431e+06
			6	52400000	51816300	35700000	69000000	62400000	58600000	70100000	59000000	62900000	51700000	78500000	83500000	69800000	69600000	50400000	63700000	61900000	56900000	80400000	57600000	77400000		121.419	1.0081e+07	3.1879e+06	123.03	1.09315e+07	3.29599e+06
				54800000	54706500	38300000	71500000	63900000	60300000	72300000	60700000	64800000	53000000	80400000	84500000	70800000	71000000	51100000	64400000	63400000	57900000	82300000	58700000	78600000		124.701	9.96705e+06	3.15186e+06	125.228	1.11678e+07	3.36722e+06
				55700000	55727000	39400000	72100000	64800000	61500000	73600000	61900000	66100000	53800000	81300000	85600000	71700000	71800000	51700000	65500000	64200000	58400000	82500000	59500000	79600000		126.52	9.97156e+06	3.15328e+06	126.672	1.122e+07	3.38296e+06
				56700000	56836400	40200000	73300000	65700000	62800000	75000000	62700000	67000000	54600000	82500000	86600000	72400000	72800000	52700000	66100000	65300000	59200000	84000000	60300000	80200000		128.442	1.01028e+07	3.19478e+06	128.388	1.13113e+07	3.41049e+06
			7	57500000	57897100	40700000	74200000	67200000	63800000	76200000	63000000	68300000	55700000	83400000	87900000	73300000	73800000	53200000	66900000	66200000	59700000	85200000	61300000	81500000		130.274	1.02734e+07	3.24875e+06	130.058	1.15371e+07	3.47856e+06
				58300000	58667200	41400000	75200000	68100000	64800000	77400000	63900000	69200000	56600000	84800000	88900000	74100000	75100000	53800000	67600000	67300000	60300000	87200000	62300000	82200000		132.139	1.03913e+07	3.28602e+06	131.881	1.17898e+07	3.55475e+06
				58900000	59723900	42200000	76400000	69100000	65400000	78500000	64300000	70900000	57100000	86200000	89900000	75000000	75900000	53800000	68400000	68200000	61400000	88400000	63200000	83300000		133.887	1.05735e+07	3.34363e+06	133.518	1.20355e+07	3.62885e+06
				59800000	60589800	42700000	77500000	69600000	66100000	79800000	64800000	71600000	58000000	87200000	91400000	75800000	76900000	54400000	69300000	68900000	61800000	89500000	63800000	83900000		135.452	1.07187e+07	3.38955e+06	134.995	1.22672e+07	3.69871e+06
			8	60300000	61124100	43200000	78200000	70900000	66800000	80800000	65300000	72100000	58500000	88100000	92600000	76700000	78600000	54700000	70100000	69800000	62400000	90600000	64300000	84600000		136.924	1.08618e+07	3.43481e+06	136.536	1.25061e+07	3.77072e+06
				61100000	62293600	43500000	78700000	71700000	67200000	81900000	65300000	73000000	58800000	89300000	93600000	77100000	79500000	55400000	70600000	70400000	62600000	91500000	64800000	84700000		138.135	1.10158e+07	3.48351e+06	137.672	1.26681e+07	3.81959e+06
				61500000	62839500	43800000	79300000	72700000	67200000	82500000	66200000	73600000	59100000	90600000	93900000	77700000	80300000	55400000	70800000	70800000	62600000	92000000	64900000	84700000		138.985	1.11371e+07	3.52187e+06	138.312	1.28936e+07	3.88758e+06
				62200000	62820800	44200000	80200000	73200000	68100000	83600000	65700000	74000000	59000000	91500000	95100000	78400000	81500000	55700000	71600000	71100000	62600000	93100000	65200000	84600000		139.931	1.13704e+07	3.59563e+06	139.349	1.31919e+07	3.97749e+06
			9	62600000	63403000	44300000	80700000	74000000	68200000	83800000	65500000	74100000	58800000	91900000	96200000	79600000	82300000	55700000	72500000	71400000	63000000	93400000	65000000	84400000		140.557	1.14743e+07	3.6285e+06	140.124	1.3372e+07	4.03181e+06
				62900000	63524100	44300000	80900000	74700000	68300000	84300000	65400000	74000000	59200000	92100000	96900000	79800000	82400000	56000000	72600000	71000000	62100000	93600000	64700000	83600000		140.67	1.15682e+07	3.65817e+06	139.958	1.35804e+07	4.09464e+06
				63400000	63891500	44200000	81400000	75300000	68500000	84000000	65600000	73700000	58700000	93500000	97600000	80000000	83200000	56600000	72600000	70700000	61900000	93900000	64300000	83000000		140.946	1.1634e+07	3.67899e+06	140.304	1.38583e+07	4.17844e+06
				63900000	64362400	44500000	82500000	75700000	68200000	84400000	64900000	73200000	58300000	93700000	98000000	80400000	83600000	56500000	72300000	70300000	61200000	94000000	63900000	81900000		140.883	1.17925e+07	3.72912e+06	139.987	1.41048e+07	4.25276e+06
			10	64000000	64955100	44800000	82900000	75900000	68000000	83900000	64200000	72700000	57700000	93700000	98900000	80500000	83300000	56500000	72300000	69600000	60400000	94800000	63600000	80600000		140.611	1.17534e+07	3.71674e+06	139.633	1.4449e+07	4.35655e+06
				64300000	65082100	44600000	83300000	76700000	67500000	83500000	64000000	71900000	57300000	93100000	100000000	80400000	83200000	56700000	72300000	68600000	59400000	94400000	63200000	78900000		140.124	1.18576e+07	3.74969e+06	138.92	1.46581e+07	4.41957e+06
				64300000	64925200	44500000	83200000	76700000	66500000	82800000	63100000	71200000	56900000	92600000	101000000	80400000	82900000	56900000	72200000	67700000	58000000	93700000	62600000	77500000		139.274	1.18201e+07	3.73783e+06	138.073	1.49217e+07	4.49906e+06
				64800000	64987400	44200000	83600000	77100000	66200000	82800000	61700000	70000000	57200000	92800000	101000000	80000000	83100000	56500000	71500000	66800000	56800000	93200000	62200000	76400000		138.605	1.19677e+07	3.78453e+06	137.133	1.52059e+07	4.58475e+06
			11	64600000	65210600	44200000	83900000	77700000	65500000	81600000	61500000	69400000	57300000	92800000	102000000	80000000	82400000	56500000	71400000	65900000	55700000	92700000	61800000	75400000		138.08	1.18992e+07	3.76287e+06	136.438	1.55292e+07	4.68224e+06
				64900000	64906000	43800000	84000000	78100000	64800000	81100000	61000000	68900000	57800000	92800000	102000000	79300000	81300000	56400000	71200000	64900000	54900000	92400000	61600000	74700000		137.447	1.19587e+07	3.78168e+06	135.56	1.56493e+07	4.71844e+06
				64800000	65881200	43900000	83900000	78200000	64200000	81200000	60100000	69400000	58500000	92600000	102000000	78900000	81400000	56800000	71100000	64400000	55400000	91100000	61900000	74400000		137.456	1.19529e+07	3.77985e+06	135.399	1.53844e+07	4.63858e+06
				64900000	65742000	43400000	83400000	79000000	64100000	81500000	59700000	69300000	59000000	92800000	102000000	78500000	80900000	56000000	70900000	64300000	55000000	91200000	62200000	74900000		137.289	1.20975e+07	3.82558e+06	135.126	1.5525e+07	4.68095e+06
			12	64500000	66232000	43800000	83200000	80300000	64400000	82000000	61100000	69000000	63800000	92800000	102000000	78300000	80900000	56400000	70600000	64500000	54500000	90900000	62600000	74800000		138.181	1.18241e+07	3.7391e+06	135.091	1.54693e+07	4.66416e+06

## Sheet: Ext. Data Fig. 8d
	Ext. Data Fig. 8d
	SB-3CT normalised			Repeat 1					Repeat 2					Repeat 1						Repeat 2
				Control 1	Control 2	Control 3	Control 4	Control 5	Control 1	Control 2	Control 3	Control 4	Control 5	SB-3CT 6	SB-3CT 7	SB-3CT 8	SB-3CT 9	SB-3CT 10	SB-3CT 11	SB-3CT 6	SB-3CT 7	SB-3CT 8	SB-3CT 9	SB-3CT 10		Control			SB-3CT
			Time in hours	1	2	3	4	5	6	7	8	9	10	1	2	3	4	5	6	7	8	9	10	11		AVERAGE	STDEV	SEM	AVERAGE	STDEV	SEM
				100	100	100	100	100	100	100	100	100	100	100	100	100	100	100	100	100	100	100	100	100		100	4.73695e-15	1.49796e-15	100	4.49387e-15	1.35495e-15
				103.879	102.784	102.821	102.087	100.745	102.101	101.447	102.586	102.449	102.174	101.391	102.384	102.369	101.552	102.844	101.521	102.76	103.394	102.919	102.036	102.844		102.337	0.840043	0.265645	102.365	0.664065	0.200223
				105.819	104.761	104.389	105.618	103.166	105.252	104.159	107.328	106.531	103.382	104.173	104.348	104.907	103.793	104.976	103.422	105.308	106.561	103.533	103.394	104.739		104.741	1.33257	0.421395	104.469	0.963862	0.290615
			2	106.897	105.875	106.583	107.544	103.724	107.563	106.51	108.405	108.571	104.589	106.955	107.153	107.783	105.345	106.398	105.894	107.219	107.24	105.223	105.204	105.529		106.486	1.55956	0.493177	106.358	0.953456	0.287478
				108.19	107.245	107.524	107.865	104.842	109.034	108.137	109.483	110.612	105.314	108.655	109.116	109.306	107.069	108.057	106.844	108.493	108.824	105.684	106.335	106.635		107.774	1.75884	0.556195	107.729	1.25308	0.377818
				107.974	107.861	108.777	108.668	104.469	110.084	108.861	110.776	111.633	107.246	109.428	109.958	109.983	108.276	109.242	108.555	109.766	109.276	106.605	107.692	107.899		108.716	2.00162	0.632968	108.789	1.08075	0.325858
				108.621	108.673	109.091	108.347	105.4	111.555	110.669	111.638	113.061	107.729	109.737	111.08	109.645	109.138	109.242	108.745	111.465	110.181	107.834	108.371	108.531		109.464	2.25421	0.712842	109.452	1.1238	0.338838
			3	109.267	108.756	109.404	108.989	106.145	111.975	112.297	113.578	113.878	108.696	111.128	111.08	110.66	110	109.479	108.935	111.89	110.86	109.37	110.181	109.795		110.303	2.49757	0.7898	110.307	0.895789	0.27009
				109.483	109.026	110.031	109.31	106.704	112.605	113.743	113.578	114.898	110.145	111.128	111.781	111.337	110.345	110.427	110.646	113.588	111.765	110.445	111.538	110.742		111.108	2.60551	0.823934	111.249	0.942656	0.284221
				109.483	109.331	109.718	109.47	107.076	113.235	115.009	115.086	116.939	111.836	111.747	112.062	110.998	111.034	111.137	109.886	115.287	113.348	111.367	113.575	112.638		111.917	3.21525	1.01675	112.098	1.51719	0.457449
				109.914	109.649	109.404	109.791	108.194	114.496	116.456	116.164	118.163	113.768	113.138	112.763	112.521	112.414	110.9	111.787	117.197	114.932	112.442	114.48	113.902		112.975	3.60424	1.13976	113.316	1.73476	0.523051
			4	111.422	110.861	110.658	110.594	108.939	116.176	118.264	118.319	119.388	115.7	113.756	113.604	113.029	112.069	112.085	112.548	119.958	116.742	113.825	116.063	114.85		114.231	3.92096	1.23992	114.412	2.38372	0.718719
				112.284	111.501	110.345	110.915	110.615	118.697	120.253	120.474	122.245	117.15	114.838	114.025	114.044	113.966	113.981	113.498	121.019	118.778	115.207	118.1	116.43		115.636	4.75563	1.50386	115.808	2.4754	0.746362
				113.362	112.304	112.539	112.199	111.359	120.168	121.881	122.414	124.082	119.082	116.538	114.727	114.721	114.828	114.455	115.019	123.992	120.362	116.743	120.588	117.852		117.105	5.02948	1.59046	117.257	3.14362	0.947838
				114.44	114.097	113.48	113.323	112.291	122.689	123.689	124.353	126.939	121.014	117.156	115.568	115.736	116.724	115.166	117.3	126.115	123.529	118.587	123.303	119.431		118.806	5.60299	1.77182	118.965	3.72283	1.12248
			5	116.595	116.214	114.42	113.323	113.966	124.37	125.859	126.293	128.571	122.947	119.165	116.69	116.751	117.241	116.825	117.49	127.601	125.339	119.969	124.887	120.221		120.226	5.89334	1.86364	120.198	3.94941	1.19079
				117.888	118.137	117.555	114.767	115.642	126.05	127.125	127.371	131.224	125.121	120.402	117.391	117.597	119.31	118.483	119.772	129.724	127.149	121.505	127.602	121.643		121.974	5.87453	1.85769	121.871	4.30683	1.29856
				118.319	119.439	119.122	115.57	117.132	127.521	129.114	129.957	133.265	126.57	121.484	118.513	119.289	120.517	118.72	121.483	131.21	128.733	122.888	129.186	122.591		123.363	6.32449	1.99998	123.147	4.4884	1.3533
				120.474	121.162	121.317	116.533	118.622	128.992	131.284	131.25	135.918	128.502	122.566	119.635	120.135	121.897	121.09	122.433	132.696	131.222	124.885	131.9	124.487		125.095	6.54446	2.06954	124.813	4.85109	1.46266
			6	112.931	114.398	111.912	110.754	116.201	123.109	126.763	127.155	128.367	124.879	121.329	117.111	118.105	120	119.431	121.103	131.423	128.733	123.502	130.317	122.275		121.419	7.03845	2.22575	123.03	4.94855	1.49204
				118.103	120.778	120.063	114.767	118.994	126.681	130.741	130.819	132.245	128.019	124.266	118.513	119.797	122.414	121.09	122.433	134.607	130.995	126.421	132.805	124.171		124.701	6.27222	1.98345	125.228	5.38101	1.62244
				120.043	123.032	123.511	115.73	120.67	129.202	133.092	133.405	134.898	129.952	125.657	120.056	121.32	123.793	122.512	124.525	136.306	132.127	126.728	134.615	125.75		126.52	6.61051	2.09043	126.672	5.38669	1.62415
				122.198	125.481	126.019	117.657	122.346	131.933	135.624	135.129	136.735	131.884	127.512	121.459	122.504	125.517	124.882	125.665	138.641	133.937	129.032	136.425	126.698		128.442	6.63472	2.09808	128.388	5.6137	1.6926
			7	123.922	127.823	127.586	119.101	125.14	134.034	137.794	135.776	139.388	134.541	128.903	123.282	124.027	127.241	126.066	127.186	140.552	135.068	130.876	138.688	128.752		130.274	6.72007	2.12507	130.058	5.72544	1.72628
				125.647	129.523	129.781	120.706	126.816	136.134	139.964	137.716	141.224	136.715	131.066	124.684	125.381	129.483	127.488	128.517	142.887	136.425	133.948	140.95	129.858		132.139	6.86841	2.17198	131.881	6.02894	1.81779
				126.94	131.856	132.288	122.632	128.678	137.395	141.953	138.578	144.694	137.923	133.23	126.087	126.904	130.862	127.488	130.038	144.798	138.914	135.791	142.986	131.596		133.887	6.98839	2.20992	133.518	6.39885	1.92933
				128.879	133.767	133.856	124.398	129.609	138.866	144.304	139.655	146.122	140.097	134.776	128.191	128.257	132.586	128.91	131.749	146.285	139.819	137.481	144.344	132.543		135.452	7.03553	2.22483	134.995	6.28828	1.89599
			8	129.957	134.947	135.423	125.522	132.03	cz	146.112	140.733	147.143	141.304	136.167	129.874	129.78	135.517	129.621	133.27	148.195	141.176	139.171	145.475	133.649		136.924	7.34104	2.32144	136.536	6.34306	1.9125
				131.681	137.529	136.364	126.324	133.52	141.176	148.101	140.733	148.98	142.029	138.022	131.276	130.457	137.069	131.28	134.221	149.469	141.629	140.553	146.606	133.807		138.135	7.08254	2.2397	137.672	6.357	1.91671
				132.543	138.734	137.304	127.287	135.382	141.176	149.186	142.672	150.204	142.754	140.031	131.697	131.472	138.448	131.28	134.601	150.318	141.629	141.321	146.833	133.807		138.985	7.08108	2.23923	138.312	6.4331	1.93965
				134.052	138.693	138.558	128.732	136.313	143.067	151.175	141.595	151.02	142.512	141.422	133.38	132.657	140.517	131.991	136.122	150.955	141.629	143.011	147.511	133.649		139.931	7.00053	2.21376	139.349	6.34876	1.91422
			9	134.914	139.978	138.871	129.535	137.803	143.277	151.537	141.164	151.224	142.029	142.04	134.923	134.687	141.897	131.991	137.833	151.592	142.534	143.472	147.059	133.333		140.557	6.71754	2.12427	140.124	6.14469	1.85269
				135.56	140.246	138.871	129.856	139.106	143.487	152.441	140.948	151.02	142.995	142.349	135.905	135.025	142.069	132.701	138.023	150.743	140.498	143.779	146.38	132.07		140.67	6.6825	2.11319	139.958	5.84823	1.76331
				136.638	141.057	138.558	130.658	140.223	143.908	151.899	141.379	150.408	141.787	144.513	136.886	135.364	143.448	134.123	138.023	150.106	140.045	144.24	145.475	131.122		140.946	6.18978	1.95738	140.304	5.74273	1.7315
				137.716	142.096	139.498	132.424	140.968	143.277	152.622	139.871	149.388	140.821	144.822	137.447	136.041	144.138	133.886	137.452	149.257	138.462	144.393	144.57	129.384		140.883	5.69777	1.80179	139.987	5.8939	1.77708
			10	137.931	143.405	140.439	133.066	141.341	142.857	151.718	138.362	148.367	139.372	144.822	138.71	136.21	143.621	133.886	137.452	147.771	136.652	145.622	143.891	127.33		140.611	5.33428	1.68685	139.633	6.11273	1.84306
				138.578	143.685	139.812	133.708	142.831	141.807	150.995	137.931	146.735	138.406	143.895	140.252	136.041	143.448	134.36	137.452	145.648	134.389	145.008	142.986	124.645		140.124	4.92817	1.55842	138.92	6.33593	1.91035
				138.578	143.339	139.498	133.547	142.831	139.706	149.729	135.991	145.306	137.44	143.122	141.655	136.041	142.931	134.834	137.262	143.737	131.222	143.932	141.629	122.433		139.274	4.77294	1.50934	138.073	6.69188	2.01768
				139.655	143.476	138.558	134.189	143.575	139.076	149.729	132.974	142.857	138.164	143.431	141.655	135.364	143.276	133.886	135.932	141.826	128.507	143.164	140.724	120.695		138.605	4.90714	1.55177	137.133	7.2724	2.19271
			11	139.224	143.969	138.558	134.671	144.693	137.605	147.559	132.543	141.633	138.406	143.431	143.058	135.364	142.069	133.886	135.741	139.915	126.018	142.396	139.819	119.115		138.08	4.62371	1.46214	136.438	7.7476	2.33599
				139.871	143.296	137.304	134.831	145.438	136.134	146.655	131.466	140.612	139.614	143.431	143.058	134.179	140.172	133.649	135.361	137.792	124.208	141.935	139.367	118.009		137.447	4.76954	1.50826	135.56	8.01276	2.41594
				139.655	145.449	137.618	134.671	145.624	134.874	146.835	129.526	141.633	141.304	143.122	143.058	133.503	140.345	134.597	135.171	136.73	125.339	139.939	140.045	117.536		137.456	5.59566	1.7695	135.399	7.81869	2.35742
				139.871	145.142	136.05	133.868	147.114	134.664	147.378	128.664	141.429	142.512	143.431	143.058	132.826	139.483	132.701	134.791	136.518	124.434	140.092	140.724	118.325		137.289	6.22659	1.96902	135.126	7.85275	2.36769
			12	139.009	146.224	137.304	133.547	149.534	135.294	148.282	131.681	140.816	154.106	143.431	143.058	132.487	139.483	133.649	134.221	136.943	123.303	139.631	141.629	118.167		138.181	7.55844	2.39019	135.091	8.08749	2.43847

## Sheet: Ext. Data Fig. 8e
	Ext. Data Fig. 8e
	SB-3CT
				Repeat 1	Repeat 2	Repeat 3	Repeat 4	Total			Ovulated	Failed		Total
		Control	Ovulated	5	5	5	5	20		Control	20	0		20
			%	100	100	100	100	100		SB-3CT	14	8		22
			Failed	0	0	0	0	0
			%	0	0	0	0	0		Total	34	8		42
			Total	5	5	5	5	20
		SB-3CT	Ovulated	4	5	2	3	14							YATES CORRECTION
			%	66.6667	100	33.3333	60	63.6364			Expected numbers		O-E		IO-EI-0.5		(IO-EI-0.5)^2/E
			Failed	2	0	4	2	8			Ovulated	Failed	Ovulated	Failed	Ovulated	Failed	Ovulated	Failed
			%	33.3333	0	66.6667	40	36.3636		Control	16.1905	3.80952	3.80952	-3.80952	3.30952	3.30952	0.676506	2.87515
			Total	6	5	6	5	22		SB-3CT	17.8095	4.19048	-3.80952	3.80952	3.30952	3.30952	0.615005	2.61377
																			chi-squared	DF		P-Value - Yates Corrected		stars
																	1.29151	5.48892	6.78043	1		0.009216		*
																						P-Value - Uncorrected
																						0.0027236

## Sheet: Ext. Data Fig. 8f
	Ext. Data Fig. 8f
	SC-3CT
	Oocyte release timing
			Control	SB-3CT		T.test	p value	stars
		N =	22	16		Control v SB-3CT	0.000253253	***
		Repeat 1	11.3333	15.5
			11.1667	16.5
			15
			13	15.25
			13.25	14.75
			14.75	13.5
			13.5	15.75
		Repeat 2	12.75	12.75
			13.5	14.5
			12	15.25
			13	13
			12	13.25
		Repeat 3	13.666
			12.5
			14.5	15.25
			12.25
			12.83	15.83
		Repeat 4	11.492	14.5
			11.5
			13.666	12.083
			12
			11.17	12.75
		AVERAGE	12.7647	14.4008
		STDEV	1.14351	1.33425
