# Supplementary material for: Ex vivo imaging reveals the spatiotemporal control of ovulation
Source: Nat Cell Biol. 2024 Oct 16;26(11):1997–2008. doi: 10.1038/s41556-024-01524-6 (PMC11567896; doi:10.1038/s41556-024-01524-6)
Supplement: Supplementary file 18 — Source data for Extended Data Fig. 9. [file 41556_2024_1524_MOESM18_ESM.xlsx]

## Sheet: Ext. Data Fig. 9d
	Ext. Data Fig. 9d
	Oocyte distance moved per 10 min
	Time in hours	Repeat 1			Repeat 2		Repeat 3
	Relative to ovulation	1	2	3	4	5	6	7	8	9	10		AVERAGE	STDEV	SEM
	-12	0.929102			2.36078	1.41952			4.30276				2.25304	1.49002	0.471187
		2.27714			2.57822	2.13605			1.59184		1.62536		2.04172	0.426588	0.134899
		0.344881			3.01403	1.1562	2.95747		4.81999	1.87583	2.67398		2.40606	1.45283	0.459425
		0.841581			1.06808	3.14064	3.97732		5.23665	4.55689	5.11917		3.42005	1.82795	0.578047
		1.13688			0.647014	11.216	2.03413		10.7931	3.2701	3.49247		4.65568	4.45913	1.4101
		1.42729			0.748375	8.0667	5.65543	5.65543	4.88875	5.89219	2.2535		4.32346	2.55774	0.808829
	-11	2.11694	2.20595		1.81248	1.10042	6.02078	6.02078	5.67795	4.76656	2.54287		3.58497	2.00314	0.633448
		1.3676	2.62428		1.30235	2.37997	2.268	2.268	3.28196	3.96176	5.07815		2.72579	1.214	0.383901
		0.915453	3.79411		1.13909	5.27989	12.6399	12.6399	2.02105	4.71685	1.63847		4.97608	4.61123	1.4582
		1.40589	4.18547		3.63186	5.36033	4.66118	4.66118	1.34082	3.30059	1.18489		3.30358	1.61029	0.50922
		1.08136	3.84539		3.11796	18.3892	4.64761	4.64761	2.17336	0.82626	1.93384		4.51806	5.39063	1.70467
		1.75006	3.95019	3.08618	1.19658	18.9199	3.73861	3.73861	1.40449	1.46036	2.4183		4.16633	5.29056	1.67302
	-10	1.25266	1.71294	3.36309	1.8393	16.395	2.45858	2.45858	1.4288	0.62719	2.94721		3.44834	4.62233	1.46171
		1.84141	1.06406	2.42616	1.64744	6.4338	2.07767	2.07767	0.986605	1.92927	1.38346		2.18675	1.56137	0.49375
		1.23703	2.49561	4.94034	2.50515	9.10234	0.921548	0.921548	1.26407	0.808203	2.15007		2.63459	2.59177	0.819589
		2.0607	0.647467	0.928543	0.769743	1.73192	1.34492	1.34492	2.33623	1.10019	1.65787		1.39225	0.554865	0.175464
		2.01229	2.10228	2.23614	1.64938	1.81987	1.41161	1.41161	0.846904	1.1232	1.4626		1.60759	0.442405	0.139901
		1.25911	0.366892	2.94056	1.65392	2.19501	1.34904	1.34904	1.83527	0.818314	1.74412		1.55113	0.713368	0.225587
	-9	1.61411	0.291706	0.978523	0.656758	2.11462	2.21235	2.21235	3.37429	1.83842	1.10241		1.63955	0.909178	0.287507
		1.59097	0.714661	1.36405	1.32239	1.80134	1.75909	1.75909	2.30255	1.64197	1.87496		1.61311	0.418599	0.132373
		2.53581	1.34278	2.19514	0.751913	0.868321	1.31083	1.31083	3.67748	0.599218	1.37225		1.59646	0.947933	0.299763
		1.97748	0.550239	0.426869	1.19514	0.988975	1.02388	1.02388	2.38812	0.716423	1.65591		1.19469	0.631051	0.199556
		1.01127	0.859296	1.53044	0.413042	2.08776	1.37137	1.37137	2.60968	0.953704	1.31895		1.35269	0.628572	0.198772
		1.17117	0.439102	0.684445	1.38718	2.2009	0.895594	0.895594	2.17404	0.624619	1.61738		1.209	0.625476	0.197793
	-8	1.23619	1.10791	1.35133	0.736929	4.03342	1.29576	1.29576	2.18873	3.53714	1.89702		1.86802	1.09326	0.345718
		1.53504	0.527435	0.899485	2.02394	0.355173	1.37151	1.37151	1.11459	1.45872	0.504995		1.11624	0.536808	0.169753
		2.67171	0.498862	1.24649	1.47444	3.85754	1.98735	1.98735	2.17404	2.11862	1.50833		1.95247	0.898326	0.284076
		1.45269	1.17977	0.853668	1.90135	2.41585	1.46821	1.46821	1.2732	1.04758	2.53233		1.55929	0.558877	0.176732
		1.44727	0.54495	0.494985	0.880814	2.32404	1.31275	1.31275	1.50463	0.458425	2.17954		1.24602	0.663251	0.209738
		1.93102	0.83341	1.29867	1.73326	3.27793	2.0108	2.0108	2.92439	1.25053	1.31353		1.85843	0.763694	0.241501
	-7	1.76359	1.02672	1.43409	1.85863	4.00003	1.70267	1.70267	5.11742	1.28063	0.978687		2.08651	1.36318	0.431075
		0.383527	0.950994	1.4279	2.17256	3.74498	1.04251	1.04251	2.90238	1.20963	0.500597		1.53776	1.0801	0.341557
		2.30174	1.39571	1.26757	1.62418	3.30941	1.20254	1.20254	2.59337	0.440023	2.72623		1.80633	0.885581	0.280045
		3.13763	0.705383	1.50813	1.32881	3.19218	1.36479	1.36479	2.87325	1.77872	0.757411		1.80111	0.933985	0.295352
		1.79362	0.801672	1.46735	1.71904	9.29108	1.24553	1.24553	5.21482	0.886904	0.693309		2.43589	2.73904	0.86616
		1.96452	1.50446	2.50558	1.20433	3.08385	1.62681	1.62681	3.13284	1.52911	1.90653		2.00849	0.675102	0.213486
	-6	0.552451	0.564829	1.27963	2.60728	2.85656	1.08242	1.08242	4.36767	1.52576	0.582722		1.65017	1.2506	0.395476
		1.58815	0.877446	1.63291	1.31413	4.84638	1.77409	1.77409	5.61962	1.36971	2.02132		2.28179	1.59667	0.504911
		3.11408	1.29567	1.51947	0.728552	3.85197	1.69459	1.69459	6.21457	2.69442	1.88145		2.46894	1.60765	0.508384
		2.34805	1.40466	1.98743	0.918103	2.84304	0.770954	0.770954	2.40041	2.44718	2.44174		1.83325	0.792706	0.250676
		1.45159	0.878617	0.973838	0.340386	4.8268	0.862389	0.862389	0.374359	1.65548	1.1972		1.3423	1.29207	0.408588
		1.936	0.65384	2.17912	1.07701	3.39607	1.72367	1.72367	10.3674	1.42439	1.97977		2.6461	2.80819	0.888028
	-5	3.2282	0.755525	2.79264	1.77428	7.79512	0.468442	0.468442	4.32864	1.88269	1.11002		2.4604	2.26372	0.715851
		4.30422	1.00699	2.16768	1.24039	7.41438	1.37195	1.37195	13.5407	1.772	2.52487		3.67152	3.98025	1.25866
		4.02404	1.4213	1.0163	1.62463	8.83424	0.955429	0.955429	6.90626	1.82315	1.93623		2.9497	2.77922	0.878868
		1.76027	1.44417	2.57608	1.50625	18.0787	2.10674	2.10674	7.91561	1.35831	2.53227		4.13852	5.26464	1.66482
		2.21199	0.891984	1.69345	0.917574	15.4349	1.10904	1.10904	2.62095	1.11034	3.21796		3.03172	4.43017	1.40094
		7.14978	1.35948	2.39623	2.60291	23.4646	1.51793	1.51793	0.787941	1.76733	1.34045		4.39047	6.93992	2.19459
	-4	3.5666	0.802244	1.10522	4.2744	19.3413	1.18283	1.18283	6.42199	1.27264	4.35451		4.35045	5.60057	1.77106
		13.3625	1.70543	1.3017	2.9971	14.0447	1.34832	1.34832	4.03553	1.14888	3.65295		4.49454	4.96622	1.57046
		11.5985	2.94416	3.47008	5.42511	11.8762	2.18781	2.18781	4.38373	0.948381	2.80315		4.78249	3.86632	1.22264
		9.1739	2.73875	0.875473	4.66393	6.49945	1.57126	1.57126	2.31849	1.49884	3.25661		3.4168	2.64245	0.835616
		8.52307	2.41607	3.38973	7.14262	5.3209	1.57827	1.57827	4.68853	2.33747	3.6212		4.05961	2.35787	0.745623
		8.86883	1.72208	0.819039	10.018	5.33761	3.15907	3.15907	3.28091	1.44119	3.51396		4.13197	3.08327	0.975015
	-3	7.21522	4.30983	2.09698	12.5182	5.18287	3.18928	3.18928	2.56175	4.14542	4.7277		4.91366	3.04778	0.963793
		4.98158	4.05197	1.63274	15.6966	3.30112	5.18013	5.18013	6.01987	3.24382	4.72699		5.4015	3.83251	1.21195
		10.7934	5.97712	0.993091	24.1642	5.76365	3.26026	3.26026	9.26307	5.3833	3.065		7.19234	6.65397	2.10417
		7.28849	3.49201	3.30545	19.3151	4.327	3.33611	3.33611	7.2594	4.1882	3.40781		5.92556	4.95565	1.56711
		17.121	4.0089	2.55981	6.58232	3.71087	4.29156	4.29156	2.73516	4.04423	5.60834		5.49537	4.25549	1.34571
		25.8157	3.92522	2.36179	12.4785	2.9375	3.81776	3.81776	1.09909	6.60049	2.7951		6.5649	7.47246	2.363
	-2	45.1688	3.45743	3.35887	12.5949	4.98222	4.38538	4.38538	4.57461	1.36178	4.30738		8.85768	13.09	4.13942
		50.4414	1.79952	3.24836	9.89163	7.06149	4.6357	4.6357	1.77482	5.667	2.08297		9.12386	14.7421	4.66187
		25.8991	3.13529	3.77197	9.68872	4.834	2.04138	2.04138	5.16331	3.81754	4.2958		6.46885	7.16179	2.26476
		20.4933	7.22162	6.84355	9.14749	5.72907	3.80915	3.80915	1.79516	1.4074	2.42681		6.26827	5.60415	1.77219
		21.704	14.5743	7.79431	7.88382	6.72995	2.96199	2.96199	3.98387	9.52496	5.80759		8.39268	5.82307	1.84142
		27.2878	41.1207	13.6692	7.4609	5.05296	5.47772	5.47772	3.92487	6.21188	2.67815		11.8362	12.5778	3.97744
	-1	26.4725	112.264	21.0848	8.19279	9.80815	5.8391	5.8391	4.48406	1.22059	0.695555		19.59	33.6062	10.6272
		21.6757	110.514	73.7274	10.8523	35.2805	9.35885	9.35885	4.00417	12.6838	5.05		29.2506	35.4387	11.2067
		13.1921	34.0882	91.1376	9.80077	16.6298	7.87135	7.87135	11.9599	16.3622	6.42776		21.5341	25.7197	8.13328
		13.4302	19.6049	48.758	10.1895	26.0216	8.70795	8.70795	12.323	30.4964	9.2977		18.7537	13.0213	4.1177
		16.7819	13.9947	50.7467	16.1423	17.1271	12.327	12.327	27.3183	34.1929	9.64165		21.06	12.8397	4.06027
		8.0708	8.40056	40.3748	33.6611	14.2303	77.7134	77.7134	57.6964	74.7046	23.5907		41.6156	28.534	9.02326
	0	32.8842	24.9453	88.5791	85.2534	112.159	284.021	284.021	270.723	340.116	419.825		194.253	140.876	44.549
		19.8292	5.29506	37.317	12.3118	15.1813	64.1131	64.1131	46.9926	16.0669	10.043		29.1263	22.3625	7.07164
		5.93089	2.13901	5.55101	6.51901	12.6423	5.56614	5.56614	7.79966	8.67647	2.11153		6.25022	3.06913	0.970545
		6.79474	3.49185	12.4893	3.62272	6.9678	0.727218	0.727218	0.861104	3.63688	0.823082		4.01419	3.80912	1.20455
		5.51131	1.91753	8.99153	3.11999	6.96131	3.35123	3.35123	1.43732	3.82908	1.51487		3.99854	2.46518	0.779558
		2.04312	2.36572	5.58549	2.34976	4.45078	2.54608	2.54608	0.991742	2.01593	1.98597		2.68807	1.3333	0.421625
	1	4.34087	1.67557	3.18841	1.59078	3.85907	2.92265	2.92265	1.13803	2.67116	1.4989		2.58081	1.07469	0.339846
		3.17324	2.55811	2.78411	1.38122	3.628	3.84701	3.84701	1.34602	1.79185	1.5572		2.59138	1.0181	0.321952
		1.25023	2.02658	1.91043	1.88316	0.674024	2.99132	2.99132	0.869412	3.6808	2.3556		2.06329	0.971705	0.30728
		3.27903	0.826267	2.07414	1.64546	1.76376	3.81671	3.81671	1.2029	1.17709	4.00982		2.36119	1.24047	0.39227
		5.17651	1.28113	2.39594	1.40458	1.95989	4.13692	4.13692	1.48183	3.23975	0.632833		2.58463	1.50958	0.47737
		5.00001	0.519097	1.97523	0.644227	2.14381	2.82202	2.82202	1.43114	1.48624	1.3762		2.022	1.30707	0.413331
	2	4.52375	0.954649	1.42318	0.865259	1.27994	2.40495	2.40495	1.65419	3.0007	1.05468		1.95662	1.15107	0.364

## Sheet: Ext. Data Fig. 9e
	Ext. Data Fig. 9e
	Total oocyte distance
				Time in hours	Repeat 1			Repeat 2		Repeat 3
				Relative to ovulation	1	2	3	4	5	6	7	8	9	10		AVERAGE	STDEV	SEM
				-12	19.3273			9.47732	18.6805			11.6745		3.1856		12.469	6.7339	2.12945
					21.5581			11.6354	20.6356			13.2049		6.31926		14.6707	6.40556	2.02562
					21.4112			14.4589	19.5205	2.95747		16.5156	1.87583	9.25761		12.2853	7.77584	2.45894
					21.796			14.9342	21.934	5.98221		17.1202	5.81055	7.86677		13.6348	7.09893	2.24488
					22.4624			14.9263	30.224	4.83927		26.9956	3.02313	5.44615		15.4167	11.3145	3.57795
					23.4896			15.0212	25.3186	2.44014	4.62681	30.22	4.69372	1.92004		13.4663	11.5513	3.65285
				-11	24.9998	2.20595		16.6967	25.1105	8.02599	3.66983	34.1201	8.57092	2.6299		14.0033	11.7089	3.70267
					25.6008	4.28607		16.2531	27.0441	9.47282	7.25297	36.9154	12.2358	2.20256		15.696	11.7883	3.72777
					26.4974	6.60187		15.2355	31.3341	20.8842	7.87031	38.1481	15.8177	2.64834		18.3375	11.9575	3.78129
					27.568	7.56132		18.6153	29.2267	25.3978	10.367	38.7927	16.0082	4.76127		19.8109	11.3025	3.57417
					28.5096	9.4344		21.732	42.2451	29.8845	9.39739	40.1088	15.9785	7.13923		22.7144	13.2836	4.20064
					29.8697	12.3266	3.08618	22.8667	30.6306	33.2616	11.2911	39.1611	17.3549	8.51088		20.836	12.0852	3.82168
				-10	30.9417	13.4264	6.43182	22.4498	41.375	35.3097	14.2808	39.2422	16.8401	10.4816		23.0779	12.7066	4.01819
					32.6442	14.196	8.07722	23.9463	38.454	36.6899	15.3829	39.1943	16.501	12.0511		23.7137	12.0076	3.79714
					32.3958	16.2996	11.168	26.4405	34.1774	36.8752	17.1046	39.4479	16.4944	13.4827		24.3886	10.653	3.36877
					34.3986	15.6907	10.5284	26.2745	35.3188	37.3681	16.9273	39.176	16.8401	14.9101		24.7432	10.9512	3.46307
					34.3561	13.7512	9.05867	26.6747	36.3953	38.2841	18.2371	38.9114	17.9256	16.0016		24.9596	11.292	3.57086
					35.2421	13.8504	6.78147	26.82	36.2362	38.6986	18.4474	39.0525	18.2904	17.3513		25.077	11.6534	3.68513
				-9	36.0894	13.824	6.90616	26.8721	37.7808	40.0563	18.2037	39.558	18.5203	18.3341		25.6145	12.0627	3.81456
					36.1598	13.1402	8.01167	26.776	38.8693	41.1533	19.793	41.4178	18.8498	19.1682		26.3339	12.297	3.88864
					38.394	12.7361	9.79245	27.1336	39.2269	41.2962	20.1722	42.5771	19.3196	20.096		27.0744	12.3789	3.91456
					39.6202	12.3309	9.88558	27.4764	38.8526	42.1865	20.4222	44.1862	19.9638	21.5165		27.6441	12.705	4.01768
					40.5811	12.8849	10.5889	27.2945	40.5121	42.8748	20.8418	46.0303	20.1487	23.315		28.5072	13.0195	4.11712
					40.5527	12.6704	10.5676	27.9971	42.2934	43.6159	22.6459	46.6604	20.0108	23.5989		29.0613	13.3059	4.2077
				-8	41.4313	13.6686	10.1723	28.7301	40.9833	44.1628	23.7063	47.4705	23.2102	24.4837		29.8019	13.0568	4.12893
					42.4937	13.8006	10.6577	29.6245	40.9891	44.7813	24.5752	47.5919	22.5008	26.6906		30.3705	13.0671	4.13218
					43.5847	14.0557	10.5369	30.9348	43.4611	45.772	25.1552	49.3978	24.5546	26.8161		31.4269	13.612	4.3045
					44.3722	15.0098	10.5389	30.4129	42.8808	46.6737	25.957	49.7672	25.5154	27.4841		31.8612	13.5523	4.28562
					44.429	15.4018	10.1913	29.9991	40.6164	47.8506	26.2968	50.0327	25.6016	27.9159		31.8335	13.5406	4.28192
					45.514	16.2115	9.69965	31.1438	41.7161	49.2887	27.871	51.0291	26.7678	28.0489		32.729	13.9047	4.39706
				-7	46.1751	16.763	9.45697	32.8148	39.5578	49.6891	27.7814	51.4171	27.2471	30.7382		33.1641	13.814	4.36836
					46.1813	17.4807	9.02047	33.0251	36.3205	50.6123	29.2767	51.874	27.2678	30.8417		33.19	13.8166	4.36918
					45.8209	18.8742	10.2133	33.5743	33.9847	51.1583	30.0606	49.7603	26.8649	30.8942		33.1206	13.1049	4.14413
					45.6551	19.3772	11.5028	34.1349	31.6397	51.2496	30.1768	50.9484	28.4777	31.6442		33.4806	12.8847	4.0745
					44.4457	19.4626	11.4398	35.1963	27.7888	52.3739	31.4491	51.7857	28.7474	31.2006		33.389	13.1722	4.1654
					42.9558	20.8727	13.9232	35.9918	26.8839	51.6314	32.0145	51.0788	29.4945	33.0207		33.7867	12.1907	3.85504
				-6	42.554	21.23	14.6691	35.8618	24.782	51.1037	32.3938	53.1168	30.5835	34.2727		34.0567	12.3408	3.90249
					42.0291	21.4671	15.9016	36.9158	24.1363	52.234	31.4467	50.8486	31.3563	36.2022		34.2538	11.9673	3.78441
					40.2045	22.5393	16.5003	37.1654	22.0171	52.455	32.2791	53.4702	32.8003	36.5498		34.5981	12.2778	3.88257
					41.6248	22.3376	18.2824	37.9106	22.6943	52.8299	32.5466	53.7204	32.7826	38.378		35.3107	12.1717	3.84902
					42.5635	23.182	19.1987	38.0552	25.5143	52.8133	32.7347	53.8168	32.8139	37.4012		35.8094	11.6732	3.6914
					42.0706	22.8171	20.9902	38.9188	28.4249	53.2579	33.1679	48.0968	34.0806	39.5499		36.1375	10.3823	3.28316
				-5	42.1694	23.279	23.3266	37.789	30.6468	53.1996	33.3176	46.9374	33.6843	40.9905		36.534	9.67484	3.05945
					38.8849	23.9732	25.1234	38.0293	37.0121	53.2599	32.6727	59.5483	34.8729	43.3303		38.6707	11.1733	3.53331
					40.5017	23.7626	25.9259	38.1169	40.6228	53.6417	32.4104	53.831	33.4458	46.4693		38.8728	10.3977	3.28806
					40.4364	25.1657	27.9238	36.9552	55.598	54.568	32.8404	46.4203	33.9799	46.4039		40.0291	10.5441	3.33433
					42.6324	25.1505	28.6498	36.0468	69.8206	53.9058	33.1985	49.0028	34.4693	49.4904		42.2367	13.5502	4.28495
					46.5316	26.0883	30.7899	35.4236	92.4838	54.1717	34.4451	48.7038	32.8316	52.9397		45.4409	19.226	6.07979
				-4	49.1749	26.2221	31.709	33.8649	107.405	54.5188	32.5957	43.6082	31.9301	55.349		46.6378	23.7173	7.50007
					58.7508	25.1654	33.0009	31.4494	121.155	54.8193	33.0232	46.8007	30.9364	58.1698		49.3271	28.1598	8.90492
					58.4102	24.2592	36.2288	27.045	132.622	53.5419	36.3929	44.9239	30.6147	59.2141		50.3253	31.5515	9.97745
					66.4069	21.5325	37.1036	23.3946	138.972	53.3748	36.2739	44.937	29.9132	62.4792		51.4388	34.3733	10.8698
					73.133	20.1668	40.4175	17.5519	144.257	53.078	37.9337	41.8496	29.1768	65.032		52.2597	36.9449	11.683
					81.2607	18.8186	40.8383	15.4113	149.324	51.5797	38.0648	41.3504	27.9315	67.6573		53.2236	39.4541	12.4765
				-3	85.558	15.3645	42.3267	22.4479	154.199	52.4668	36.9749	42.3633	27.014	70.5993		54.9314	40.9375	12.9456
					90.0974	13.7331	43.3686	34.7021	157.315	49.2742	34.6841	41.1264	26.4591	70.2326		56.0993	41.6639	13.1753
					98.3131	12.8193	43.7906	57.8798	162.782	49.0918	35.3034	35.1283	26.5901	72.4057		59.4104	43.6393	13.8
					105.194	12.6985	46.1115	76.0559	166.655	48.075	34.0615	40.4138	29.053	74.7056		63.3024	45.1781	14.2866
					118.921	15.3828	48.4117	82.1239	170.126	49.2514	33.1196	42.1325	31.2884	76.9656		66.7723	47.1697	14.9164
					138.803	16.8034	49.5659	94.1428	172.889	48.5379	33.727	43.061	34.3942	78.3924		71.0317	50.5304	15.9791
				-2	171.319	19.9867	52.1173	106.581	177.504	48.7295	34.7001	39.3294	35.5814	81.57		76.7418	57.2374	18.1001
					210.152	20.7259	55.302	116.165	184.304	45.2913	33.0265	40.4376	40.81	83.0812		82.9296	66.4046	20.999
					230.019	17.5959	58.8916	125.312	188.447	46.1248	32.6949	38.8039	43.606	86.9551		86.845	71.9925	22.766
					246.435	14.6168	65.0337	134.095	193.779	47.2802	37.1778	40.0586	43.9278	89.4583		91.1863	76.5293	24.2007
					261.095	18.341	72.1108	141.881	197.985	48.9231	35.7732	38.0306	51.9094	88.9228		95.4971	79.9718	25.2893
					286.805	57.1652	84.8254	149.078	202.434	52.0673	34.2526	41.1904	48.4276	85.6078		104.185	83.4221	26.3804
				-1	311.15	169.06	104.475	157.221	211.981	56.0234	34.1965	42.6084	48.2797	80.1817		121.518	90.1746	28.5157
					331.108	276.354	172.411	167.898	238.552	59.2734	32.5394	45.8678	54.343	73.8372		145.218	108.025	34.1604
					343.547	310.38	259.648	177.693	253.547	63.7493	31.8865	54.9858	70.4297	67.1778		163.304	119.505	37.7907
					355.483	322.123	307.974	187.781	275.824	68.1596	29.0058	66.6982	89.2148	50.1247		175.239	128.945	40.7759
					367.687	332.432	358.559	203.9	285.898	65.5813	24.4881	91.5549	86.557	385.367		220.202	142.195	44.9659
					369.357	340.002	397.092	237.465	299.36	110.058	100.555	145.201	153.699	391.961		254.475	119.584	37.8158
				0	399.248	364.927	478.221	322.621	382.088	349.778	253.295	400.705	393.896	389.891		373.467	58.5018	18.4999
					404.395	370.166	512.305	334.844	379.275	322.837	264.483	399.062	404.47	390.48		378.232	64.8833	20.5179
					399.323	372.058	516.876	341.312	374.825	320.231	274.01	395.764	397.678	389.988		378.206	63.3594	20.036
					399.75	375.422	513.319	344.803	374.231	319.717	284.035	394.953	394.465	391.733		379.243	60.4293	19.1094
					395.646	376.586	510.854	347.57	374.178	319.606	290.382	393.58	391.26	391.836		379.15	58.2979	18.4354
					394.552	377.875	508.516	349.621	373.151	319.229	293.217	392.616	389.535	391.959		379.027	57.0676	18.0464
				1	394.717	377.372	508.06	349.421	373.789	318.166	296.223	392.43	387.191	392.521		378.989	56.5599	17.8858
					396.674	378.147	507.262	350.793	375.966	316.478	298.449	392.062	385.554	390.364		379.175	56.0843	17.7354
					396.954	377.201	507.724	351.957	375.689	316.069	300.466	391.415	382.191	390.906		379.057	55.8487	17.6609
					400.127	376.468	507.596	352.184	377.116	315.487	301.077	391.155	381.015	389.737		379.196	55.8618	17.6651
					402.548	375.598	507.387	352.442	379.065	315.844	302.24	390.923	377.825	389.409		379.328	55.6639	17.6025
					403.177	375.099	507.483	352.542	377.16	315.84	302.773	390.49	378.22			378.087	58.8812	18.6199
				2	402.111	375.031	508.113	353.244	377.081	314.506	303.563	389.094	375.708			377.606	58.9836	18.6523

## Sheet: Ext. Data Fig. 9f
	Ext. Data Fig. 9f
	Max oocyte speed
		N=	um/min
	Repeat 1	1	3.8833
		2	11.1895
		3	8.72375
	Repeat 2	4	8.51563
		5	8.27278
	Repeat 3	6	23.972
		7	15.274
		8	25.5504
		9	24.0197
		10	33.5242
		AVERAGE	16.2925
		STDEV	9.80065
