# Supplementary material for: Ex vivo imaging reveals the spatiotemporal control of ovulation
Source: Nat Cell Biol. 2024 Oct 16;26(11):1997–2008. doi: 10.1038/s41556-024-01524-6 (PMC11567896; doi:10.1038/s41556-024-01524-6)
Supplement: Supplementary file 19 — Source data for Extended Data Fig. 10. [file 41556_2024_1524_MOESM19_ESM.xlsx]

## Sheet: Ext. Data Fig. 10a
	Ext. Data Fig. 10a
	NEBD timing
	N =	Time in hours
	1	2.66667
	2	3
	3	2.66667
	4	7
	5	2.83333
	6	3.5
	7	3
	8	3.33333
	9	1
	10	2.83333
	11	2.16667
	12	3.66667
	13	5.5
	14	4.66667
	15	4
	16	2.5
	17	3.91667
	18	4.25
	19	5.5
	20	4.16667
	21	3.83333
	22	1.66667
	23	3.66667
	24	2.66667
	25	3.75
	26	3.83333
	27	5.33333
	28	4.66667
	29	3.33333
	30	5.25
	31	5.41667
	32	6.25
	33	4.75
	34	3.58333
	35	4.75
	36	4.25
	37	1.25
	38	5.5
	39	2.66667
	40	2
	41	3.66667
	42	2.75
	43	4
	44	2.08333
	45	2.75
	46	3.08333
	47	2.58333
	48	2.91667
	49	3.25
	50	2.58333
	51	3.41667
	52	7.08333
	53	5.75
	54	6.16667
	55	6
	56	2.75
	57	2.91667
	58	1.33333
	59	8.8333
	AVERAGE	3.80508
	STDEV	1.55091

## Sheet: Ext. Data Fig. 10b
	Ext. Data Fig. 10b
	Cilostimide		Repeat 1								Repeat 2								Repeat 1							Repeat 2
			Control_1	Control_2	Control_3	Control_4	Control_5	Control_6	Control_7	Control_8	Control_1	Control_2	Control_3	Control_4	Control_5	Control_6	Control_7	Control_8	Cilo_9	Cilo_10	Cilo_11	Cilo_12	Cilo_13	Cilo_14	Cilo_16	Cilo_9	Cilo_10	Cilo_11	Cilo_12	Cilo_13	Cilo_14	Cilo_15	Cilo_16		Control			Cilostimide
		Time in hours	1	2	3	4	5	6	7	8	9	10	11	12	13	14	15	16	1	2	3	4	5	6	7	8	9	10	11	12	13	14	15		AVERAGE	STDEV	SEM	AVERAGE	STDEV	SEM
			100	100	100	100	100	100	100	100	100	100	100	100	100	100	100	100	100	100	100	100	100	100	100	100	100	100	100	100	100	100	100		100	6.35529e-15	1.58882e-15	100	0	0
			101.566	102.183	101.37	102.093	101.681	102.26	100.322	101.178	102.852	101.855	102.941	102.616	103.642	103.311	102.885	103.656	101.158	101.113	100.371	100.836	101.158	101.512	101.163	101.706	100.746	101.667	101.961	101.168	101.481	101.772	102.513		102.276	0.93188	0.23297	101.355	0.53182	0.137315
		1	103.132	103.712	102.397	103.256	103.697	103.766	100.805	102.525	105.704	104.328	105.098	104.628	106.126	107.285	107.692	106.581	102.317	101.855	101.113	103.177	102.315	102.808	102.99	103.625	101.679	103.542	104.085	102.804	103.148	103.797	106.284		104.421	1.89508	0.473771	103.036	1.22298	0.315773
			104.698	105.895	104.11	106.047	107.059	105.085	103.382	104.377	108.2	106.646	106.863	107.042	109.106	109.492	110.417	109.506	105.019	103.711	103.154	105.518	105.644	104.752	105.15	106.823	105.037	106.458	106.536	105.14	106.296	107.342	110.054		106.745	2.13816	0.53454	105.776	1.63338	0.421736
			106.935	107.86	106.336	107.907	108.908	108.286	106.602	105.892	110.339	108.192	108.627	109.054	110.099	111.479	113.622	112.066	107.336	106.679	105.566	107.692	107.525	107.991	107.309	109.382	107.649	108.958	110.621	107.009	110	108.861	111.311		108.888	2.16459	0.541147	108.259	1.56757	0.404745
			108.501	108.297	108.904	109.767	110.252	109.793	107.729	107.407	113.012	110.046	110.196	111.066	112.748	113.687	116.186	113.711	107.722	107.421	106.494	108.528	109.117	109.071	107.973	111.514	109.515	110.417	112.582	110.28	111.852	112.152	113.645		110.707	2.50111	0.625276	109.886	2.11525	0.546156
		2	109.396	109.17	110.103	110.93	111.429	110.358	109.179	107.744	115.33	111.437	113.333	112.475	114.238	114.128	118.269	114.808	109.459	108.72	107.792	109.197	110.275	110.799	108.638	113.22	111.194	112.292	114.869	112.617	113.333	114.43	115.44		112.02	2.81372	0.70343	111.485	2.46215	0.635726
			111.186	110.699	111.644	111.163	113.277	109.416	109.662	108.586	115.865	113.138	113.725	114.085	116.225	116.336	119.391	115.905	109.073	110.204	109.276	110.702	110.999	111.663	109.967	115.139	112.687	113.75	116.503	114.252	115.37	115.949	116.338		113.144	3.03049	0.757623	112.792	2.68931	0.694377
			111.633	111.572	112.329	112.558	113.95	111.111	109.823	110.101	117.469	114.838	115.098	115.091	117.053	118.543	120.673	117.916	110.425	110.761	110.39	111.204	112.156	112.959	110.797	116.418	114.179	115.208	117.647	116.121	117.037	117.722	118.671		114.36	3.26854	0.817135	114.113	3.03212	0.782891
			113.199	112.009	113.185	112.558	115.126	111.299	111.433	110.943	118.538	116.847	116.275	116.097	119.536	119.647	121.635	118.647	110.811	111.317	111.503	112.876	113.603	114.255	112.126	117.804	115.019	117.292	118.627	117.056	119.63	119.494	119.21		115.436	3.45979	0.864947	115.375	3.2333	0.834836
		3	114.094	112.445	114.384	113.256	116.303	112.618	111.594	111.953	119.786	118.393	118.627	117.304	121.192	121.854	122.596	120.11	111.969	112.801	112.616	112.876	113.893	114.903	112.458	119.19	115.858	119.375	119.608	117.991	120	122.025	120.646		116.657	3.80459	0.951147	116.414	3.54321	0.914852
			114.765	114.192	116.096	114.419	117.311	113.183	113.043	113.805	121.569	119.474	119.804	119.316	122.848	122.958	124.038	121.572	113.127	114.1	115.028	115.05	115.63	116.631	113.621	121.322	117.537	121.875	121.078	119.626	121.852	122.785	121.544		118.025	3.86831	0.967076	118.054	3.50293	0.904453
			116.779	115.066	117.123	116.047	118.319	114.124	114.171	114.141	123.173	122.257	121.176	121.73	125.166	124.283	125.321	122.669	113.514	115.028	117.069	116.221	116.643	118.575	115.282	123.881	119.03	124.167	122.059	121.262	124.444	125.57	124.237		119.471	4.1618	1.04045	119.799	4.07556	1.0523
			118.345	116.594	118.493	115.581	119.832	115.254	115.298	116.667	124.242	123.493	123.333	123.944	127.483	126.711	127.083	124.497	115.058	116.698	119.295	117.391	117.511	120.95	116.611	125.586	119.963	126.458	124.02	123.598	126.296	129.114	125.494		121.053	4.49043	1.12261	121.603	4.45282	1.14971
		4	120.358	118.559	119.863	118.837	121.176	116.196	116.425	117.34	125.668	125.039	126.078	126.157	129.139	128.698	128.846	125.96	115.83	117.44	121.336	119.064	119.103	122.462	118.106	127.932	121.642	129.792	125.654	125.234	128.889	132.152	127.648		122.771	4.63126	1.15782	123.485	5.07688	1.31085
			122.819	119.432	121.404	120.233	122.689	118.079	117.391	119.024	128.164	127.048	128.431	129.577	131.126	131.126	130.769	127.971	117.181	119.109	123.191	120.401	119.826	125.054	119.103	129.851	123.321	131.875	127.614	127.103	130.741	135.949	128.905		124.705	5.03963	1.25991	125.282	5.56498	1.43687
			124.609	121.834	122.945	122.791	124.37	119.209	119.002	120.539	129.412	128.439	130.392	131.187	133.113	133.113	132.212	129.799	118.919	120.779	125.603	121.906	121.418	127.43	120.432	132.836	125.373	135	129.902	129.439	132.407	138.987	131.777		126.435	5.04281	1.2607	127.481	6.05775	1.5641
			125.727	123.362	124.829	124.884	125.714	120.716	120.612	122.054	131.373	130.448	132.157	133.602	134.768	135.541	133.333	130.896	120.077	121.892	127.458	123.579	122.865	129.374	121.595	135.394	126.866	137.083	131.373	131.075	134.074	141.266	133.752		128.126	5.16361	1.2909	129.182	6.40044	1.65259
		5	127.517	125.983	126.884	126.977	128.067	121.846	121.578	123.906	133.155	131.839	133.725	136.016	136.424	137.748	134.615	131.993	122.201	123.933	129.314	125.084	124.168	131.965	122.757	137.74	128.731	139.792	133.007	132.944	135.926	144.051	135.727		129.892	5.22339	1.30585	131.156	6.72415	1.73617
			129.53	128.166	128.596	129.767	128.908	123.352	123.349	124.916	134.403	133.23	135.686	137.626	139.073	140.397	136.058	133.821	123.552	124.49	130.983	125.251	125.47	133.693	123.92	139.446	130.224	141.667	134.314	135.28	137.778	146.835	137.163		131.68	5.40336	1.35084	132.671	7.20451	1.8602
			130.872	129.476	129.795	130.698	131.092	124.294	124.155	127.273	136.007	135.24	137.255	139.638	140.894	142.826	137.34	134.552	124.324	125.788	132.468	126.087	126.773	136.069	124.751	141.151	131.343	144.375	135.458	137.617	139.074	150.127	139.138		133.213	5.6486	1.41215	134.303	7.83745	2.02362
			132.438	131.223	132.021	131.86	132.773	125.235	125.604	128.451	137.79	136.94	138.235	140.644	143.046	143.929	137.981	136.015	125.097	126.531	133.952	127.592	128.22	137.365	125.914	143.497	132.836	146.458	137.092	138.551	142.222	152.152	140.575		134.637	5.64026	1.41006	135.87	8.24247	2.1282
		6	133.333	133.624	132.705	132.791	134.454	125.8	127.214	129.966	138.859	138.485	140.196	142.052	145.695	145.475	138.942	136.563	126.448	127.087	135.622	127.926	129.812	138.877	127.243	144.989	133.955	148.75	139.052	141.822	142.037	154.684	142.37		136.01	5.86093	1.46523	137.378	8.65052	2.23355
			135.794	134.279	134.932	133.721	136.134	126.93	127.375	131.313	140.82	140.804	142.157	143.461	147.682	148.124	142.468	137.843	127.413	128.015	136.92	128.261	131.259	139.957	128.239	147.122	135.821	151.458	139.216	142.29	143.333	155.696	143.627		137.74	6.3671	1.59178	138.575	8.90264	2.29865
			136.465	135.59	137.158	135.116	137.815	126.93	127.858	132.323	142.424	142.195	143.529	144.064	149.503	148.786	141.026	138.94	128.571	129.128	138.59	129.431	131.838	140.821	129.402	148.188	136.194	153.542	140.359	143.224	144.815	157.468	145.422		138.733	6.47803	1.61951	139.8	9.15989	2.36507
			137.808	137.336	138.527	135.349	139.328	128.249	129.469	134.68	143.494	143.277	145.098	146.881	152.152	150.773	142.308	140.219	129.151	129.87	140.26	129.933	133.43	141.901	130.565	149.893	137.313	156.042	142.157	144.393	146.296	158.987	146.32		140.309	6.71972	1.67993	141.101	9.5088	2.45516
		7	138.479	138.646	139.555	135.581	140.84	128.249	130.596	135.185	144.92	144.359	146.275	146.076	153.808	151.656	142.949	140.768	129.537	130.983	140.631	130.602	134.298	142.549	132.06	151.173	138.06	157.5	143.627	145.794	147.222	160.759	147.756		141.121	6.87734	1.71934	142.17	9.7679	2.52206
			138.926	139.956	140.925	136.744	141.849	128.814	130.274	136.532	146.168	146.059	147.059	147.082	156.623	152.318	143.75	141.682	129.73	132.282	142.115	130.936	135.311	142.765	133.056	152.665	138.806	160.208	144.118	146.729	148.704	161.519	148.654		142.172	7.2661	1.81653	143.173	10.0875	2.60459
			139.597	140.175	141.438	137.209	142.857	129.19	130.596	137.879	147.059	146.832	149.02	147.485	158.278	152.98	144.391	143.327	130.116	133.024	142.486	130.936	135.456	144.492	133.721	153.731	139.739	162.5	144.771	147.664	149.815	162.532	149.91		143.02	7.52294	1.88073	144.06	10.5096	2.71357
			140.045	141.266	142.637	137.674	143.193	129.19	130.274	138.047	147.594	147.604	149.608	149.497	159.603	154.084	145.032	142.23	130.695	133.024	143.228	131.271	135.166	142.981	134.718	154.584	139.552	162.917	144.118	148.131	150.741	163.797	150.449		143.599	7.9294	1.98235	144.358	10.7209	2.76812
		8	140.045	141.266	142.979	137.674	143.529	129.379	130.435	138.384	147.95	147.45	150.196	148.893	162.086	154.305	145.192	142.962	130.116	133.581	143.785	131.773	135.311	142.981	135.714	155.224	140.485	164.375	144.281	148.364	150.926	164.304	151.706		143.92	8.24325	2.06081	144.862	10.9451	2.82601
			140.045	141.266	142.808	137.442	143.529	129.567	129.952	138.384	148.128	147.45	150.98	148.491	161.755	152.98	146.795	142.413	129.151	133.581	143.043	131.605	134.443	141.901	135.548	154.584	140.672	166.042	143.954	148.131	151.852	163.544	151.706		143.874	8.20071	2.05018	144.65	11.255	2.90604
			140.045	140.83	143.151	137.907	143.361	129.379	129.308	137.879	147.772	145.904	151.373	147.082	161.755	152.539	146.795	141.499	127.992	132.839	143.043	130.936	133.864	140.173	136.545	153.731	139.925	166.25	143.301	147.664	151.667	163.544	152.065		143.536	8.21199	2.053	144.236	11.4972	2.96856
			139.374	139.956	142.979	137.674	143.697	129.002	128.663	137.205	146.702	144.822	150.588	146.881	160.099	150.552	146.474	139.122	127.22	132.468	143.043	130.1	132.996	138.013	136.877	153.518	139.739	165.208	141.993	147.43	150.556	161.772	152.603		142.737	7.96416	1.99104	143.569	11.4041	2.94453
		9	137.36	139.083	142.637	137.209	143.361	129.379	127.536	136.195	145.989	143.74	150	143.26	157.781	148.124	145.673	136.563	125.097	131.354	142.301	128.595	132.562	136.285	136.047	152.239	139.739	163.958	140.686	146.729	150	160	152.065		141.493	7.60469	1.90117	142.51	11.4568	2.95813
			135.794	138.865	141.61	136.047	143.193	128.437	126.409	135.017	145.098	142.813	149.216	142.656	156.623	146.799	144.712	133.821	122.973	130.612	141.002	127.425	130.68	135.205	135.382	150.959	138.06	162.708	139.052	144.86	147.037	157.215	151.526		140.444	7.73	1.9325	140.98	11.3287	2.92506
			134.004	137.991	141.267	134.651	141.849	126.742	125.282	134.007	143.316	141.886	147.647	139.034	155.132	145.695	143.59	131.81	120.656	129.87	141.002	126.087	130.101	133.261	134.551	148.827	137.687	160.625	137.582	142.991	145.741	153.924	150.09		138.994	7.75066	1.93766	139.533	10.9976	2.83958
			131.767	136.9	141.61	133.256	141.513	125.612	124.477	133.333	143.494	141.422	145.686	137.223	151.49	144.15	141.667	129.799	118.726	128.2	140.26	124.247	130.101	132.181	134.053	147.122	136.567	158.958	135.294	141.355	143.333	151.392	149.372		137.712	7.51359	1.8784	138.078	10.8684	2.8062
		10	130.201	135.808	138.87	131.163	141.176	124.294	125.121	132.828	141.176	142.658	143.529	135.815	150.497	144.371	139.904	128.154	118.34	128.015	139.889	122.742	131.693	131.317	134.219	145.203	134.701	157.708	133.66	140.654	143.148	150.886	148.294		136.598	7.46867	1.86717	137.365	10.6598	2.75235
			128.859	135.153	139.041	129.302	140.336	122.599	124.316	132.997	140.463	143.122	142.549	134.205	150.166	145.033	138.301	127.239	117.568	127.458	140.26	121.405	129.088	131.102	133.389	144.136	132.649	156.667	132.516	139.953	141.852	150.633	147.217		135.855	7.87604	1.96901	136.393	10.7791	2.78316
			127.069	134.934	138.356	128.372	140.672	121.281	123.671	132.997	139.75	145.131	141.961	133.803	150.497	147.241	137.66	127.057	116.988	127.087	139.518	121.237	128.799	131.102	132.06	144.563	130.224	155.625	131.373	139.953	140.926	151.139	146.14		135.653	8.56061	2.14015	135.782	10.8463	2.80051
			127.964	134.934	138.356	127.209	139.832	120.716	123.671	134.007	139.929	147.295	142.549	134.205	151.656	145.916	136.538	124.132	117.568	126.716	139.703	120.569	129.378	130.886	131.894	144.776	127.425	155.833	131.373	140.421	141.296	151.139	145.961		135.557	9.03091	2.25773	135.662	11.0333	2.84879
		11	129.306	133.406	138.527	126.279	135.126	119.774	123.349	133.165	140.82	148.841	143.137	135.412	152.318	144.15	135.417	124.68	117.954	130.056	137.848	120.401	131.838	130.886	132.392	143.71	125.373	156.458	131.046	138.785	142.037	150.38	145.422		135.232	9.22199	2.3055	135.639	10.7487	2.77531
			135.57	137.773	135.616	126.279	130.588	119.962	124.316	132.323	139.037	148.532	143.922	137.223	153.974	143.929	133.814	128.154	117.761	131.354	133.581	119.9	133.575	130.022	133.056	142.004	123.881	157.292	131.373	139.019	142.407	149.114	143.806		135.688	9.00273	2.25068	135.21	10.6938	2.76113
			136.465	142.358	134.76	125.814	130.084	118.832	125.121	133.165	134.759	145.75	145.49	136.217	155.96	145.475	135.417	132.724	117.954	130.798	135.807	120.067	134.153	134.341	132.392	142.857	122.201	158.958	131.863	139.72	144.074	148.101	143.986		136.149	9.26519	2.3163	135.818	11.0071	2.84201
			137.808	145.197	135.445	126.977	130.588	116.761	125.121	133.333	134.581	145.44	135.294	135.01	159.934	147.02	136.859	136.929	119.498	131.354	136.364	120.736	132.562	137.365	132.06	143.284	120.709	158.542	132.516	140.421	145	148.861	143.627		136.394	9.93469	2.48367	136.193	10.977	2.83424
		12	140.268	149.127	137.158	126.279	131.933	117.137	125.282	135.185	137.433	145.131	135.686	136.217	158.775	150.331	137.66	138.757	126.448	132.096	136.735	120.903	130.825	139.525	133.721	144.989	119.963	158.75	132.19	146.028	146.852	149.873	143.447		137.648	10.168	2.54201	137.49	10.9623	2.83044

## Sheet: Ext. Data Fig. 10c
	Ext. Data Fig. 10c
	Cilostimide raw		Repeat 1								Repeat 2								Repeat 1							Repeat 2
			Control_1	Control_2	Control_3	Control_4	Control_5	Control_6	Control_7	Control_8	Control_1	Control_2	Control_3	Control_4	Control_5	Control_6	Control_7	Control_8	Cilo_9	Cilo_10	Cilo_11	Cilo_12	Cilo_13	Cilo_14	Cilo_16	Cilo_9	Cilo_10	Cilo_11	Cilo_12	Cilo_13	Cilo_14	Cilo_15	Cilo_16		Control			Cilostimide
		Time in hours	1	2	3	4	5	6	7	8	9	10	11	12	13	14	15	16	1	2	3	4	5	6	7	8	9	10	11	12	13	14	15		AVERAGE	STDEV	SEM	AVERAGE	STDEV	SEM
			44700000	45800000	58400000	43000000	59500000	53100000	62100000	59400000	56100000	64700000	51000000	49700000	60400000	45300000	62400000	54700000	51800000	53900000	53900000	59800000	69100000	46300000	60200000	46900000	53600000	48000000	61200000	42800000	54000000	39500000	55700000		54393750	7.07827e+06	1.76957e+06	5.31133e+07	7.69711e+06	1.98739e+06
			45400000	46800000	59200000	43900000	60500000	54300000	62300000	60100000	57700000	65900000	52500000	51000000	62600000	46800000	64200000	56700000	52400000	54500000	54100000	60300000	69900000	47000000	60900000	47700000	54000000	48800000	62400000	43300000	54800000	40200000	57100000		55618750	7.14164e+06	1.78541e+06	5.38267e+07	7.76415e+06	2.0047e+06
		1	46100000	47500000	59800000	44400000	61700000	55100000	62600000	60900000	59300000	67500000	53600000	52000000	64100000	48600000	67200000	58300000	53000000	54900000	54500000	61700000	70700000	47600000	62000000	48600000	54500000	49700000	63700000	44000000	55700000	41000000	59200000		56793750	7.42091e+06	1.85523e+06	54720000	7.92079e+06	2.04514e+06
			46800000	48500000	60800000	45600000	63700000	55800000	64200000	62000000	60700000	69000000	54500000	53200000	65900000	49600000	68900000	59900000	54400000	55900000	55600000	63100000	73000000	48500000	63300000	50100000	56300000	51100000	65200000	45000000	57400000	42400000	61300000		58068750	7.69396e+06	1.92349e+06	5.61733e+07	8.15383e+06	2.10531e+06
			47800000	49400000	62100000	46400000	64800000	57500000	66200000	62900000	61900000	70000000	55400000	54200000	66500000	50500000	70900000	61300000	55600000	57500000	56900000	64400000	74300000	50000000	64600000	51300000	57700000	52300000	67700000	45800000	59400000	43000000	62000000		59237500	7.869e+06	1.96725e+06	57500000	8.37104e+06	2.16139e+06
			48500000	49600000	63600000	47200000	65600000	58300000	66900000	63800000	63400000	71200000	56200000	55200000	68100000	51500000	72500000	62200000	55800000	57900000	57400000	64900000	75400000	50500000	65000000	52300000	58700000	53000000	68900000	47200000	60400000	44300000	63300000		60237500	8.10776e+06	2.02694e+06	5.83333e+07	8.34152e+06	2.15377e+06
		2	48900000	50000000	64300000	47700000	66300000	58600000	67800000	64000000	64700000	72100000	57800000	55900000	69000000	51700000	73800000	62800000	56700000	58600000	58100000	65300000	76200000	51300000	65400000	53100000	59600000	53900000	70300000	48200000	61200000	45200000	64300000		60962500	8.30653e+06	2.07663e+06	59160000	8.3261e+06	2.14979e+06
			49700000	50700000	65200000	47800000	67400000	58100000	68100000	64500000	65000000	73200000	58000000	56700000	70200000	52700000	74500000	63400000	56500000	59400000	58900000	66200000	76700000	51700000	66200000	54000000	60400000	54600000	71300000	48900000	62300000	45800000	64800000		61575000	8.43117e+06	2.10779e+06	5.98467e+07	8.38501e+06	2.165e+06
			49900000	51100000	65600000	48400000	67800000	59000000	68200000	65400000	65900000	74300000	58700000	57200000	70700000	53700000	75300000	64500000	57200000	59700000	59500000	66500000	77500000	52300000	66700000	54600000	61200000	55300000	72000000	49700000	63200000	46500000	66100000		62231250	8.49735e+06	2.12434e+06	6.05333e+07	8.40524e+06	2.17022e+06
			50600000	51300000	66100000	48400000	68500000	59100000	69200000	65900000	66500000	75600000	59300000	57700000	72200000	54200000	75900000	64900000	57400000	60000000	60100000	67500000	78500000	52900000	67500000	55250000	61650000	56300000	72600000	50100000	64600000	47200000	66400000		62837500	8.7567e+06	2.18918e+06	61200000	8.50225e+06	2.19527e+06
		3	51000000	51500000	66800000	48700000	69200000	59800000	69300000	66500000	67200000	76600000	60500000	58300000	73200000	55200000	76500000	65700000	58000000	60800000	60700000	67500000	78700000	53200000	67700000	55900000	62100000	57300000	73200000	50500000	64800000	48200000	67200000		63500000	8.85874e+06	2.21469e+06	61720000	8.3638e+06	2.15952e+06
			51300000	52300000	67800000	49200000	69800000	60100000	70200000	67600000	68200000	77300000	61100000	59300000	74200000	55700000	77400000	66500000	58600000	61500000	62000000	68800000	79900000	54000000	68400000	56900000	63000000	58500000	74100000	51200000	65800000	48500000	67700000		64250000	8.99881e+06	2.2497e+06	6.25933e+07	8.49214e+06	2.19266e+06
			52200000	52700000	68400000	49900000	70400000	60600000	70900000	67800000	69100000	79100000	61800000	60500000	75600000	56300000	78200000	67100000	58800000	62000000	63100000	69500000	80600000	54900000	69400000	58100000	63800000	59600000	74700000	51900000	67200000	49600000	69200000		65037500	9.16027e+06	2.29007e+06	6.34933e+07	8.47488e+06	2.1882e+06
			52900000	53400000	69200000	49700000	71300000	61200000	71600000	69300000	69700000	79900000	62900000	61600000	77000000	57400000	79300000	68100000	59600000	62900000	64300000	70200000	81200000	56000000	70200000	58900000	64300000	60700000	75900000	52900000	68200000	51000000	69900000		65906250	9.35118e+06	2.3378e+06	6.44133e+07	8.35839e+06	2.15813e+06
		4	53800000	54300000	70000000	51100000	72100000	61700000	72300000	69700000	70500000	80900000	64300000	62700000	78000000	58300000	80400000	68900000	60000000	63300000	65400000	71200000	82300000	56700000	71100000	60000000	65200000	62300000	76900000	53600000	69600000	52200000	71100000		66812500	9.30003e+06	2.32501e+06	6.53933e+07	8.43322e+06	2.17745e+06
			54900000	54700000	70900000	51700000	73000000	62700000	72900000	70700000	71900000	82200000	65500000	64400000	79200000	59400000	81600000	70000000	60700000	64200000	66400000	72000000	82800000	57900000	71700000	60900000	66100000	63300000	78100000	54400000	70600000	53700000	71800000		67856250	9.42012e+06	2.35503e+06	6.63067e+07	8.31002e+06	2.14564e+06
			55700000	55800000	71800000	52800000	74000000	63300000	73900000	71600000	72600000	83100000	66500000	65200000	80400000	60300000	82500000	71000000	61600000	65100000	67700000	72900000	83900000	59000000	72500000	62300000	67200000	64800000	79500000	55400000	71500000	54900000	73400000		68781250	9.42785e+06	2.35696e+06	6.74467e+07	8.32525e+06	2.14957e+06
			56200000	56500000	72900000	53700000	74800000	64100000	74900000	72500000	73700000	84400000	67400000	66400000	81400000	61400000	83200000	71600000	62200000	65700000	68700000	73900000	84900000	59900000	73200000	63500000	68000000	65800000	80400000	56100000	72400000	55800000	74500000		69693750	9.504e+06	2.376e+06	6.83333e+07	8.374e+06	2.16216e+06
		5	57000000	57700000	74100000	54600000	76200000	64700000	75500000	73600000	74700000	85300000	68200000	67600000	82400000	62400000	84000000	72200000	63300000	66800000	69700000	74800000	85800000	61100000	73900000	64600000	69000000	67100000	81400000	56900000	73400000	56900000	75600000		70637500	9.50452e+06	2.37613e+06	6.93533e+07	8.32688e+06	2.14999e+06
			57900000	58700000	75100000	55800000	76700000	65500000	76600000	74200000	75400000	86200000	69200000	68400000	84000000	63600000	84900000	73200000	64000000	67100000	70600000	74900000	86700000	61900000	74600000	65400000	69800000	68000000	82200000	57900000	74400000	58000000	76400000		71587500	9.49308e+06	2.37327e+06	7.01267e+07	8.27634e+06	2.13694e+06
			58500000	59300000	75800000	56200000	78000000	66000000	77100000	75600000	76300000	87500000	70000000	69400000	85100000	64700000	85700000	73600000	64400000	67800000	71400000	75400000	87600000	63000000	75100000	66200000	70400000	69300000	82900000	58900000	75100000	59300000	77500000		72425000	9.66213e+06	2.41553e+06	7.09533e+07	8.19371e+06	2.11561e+06
			59200000	60100000	77100000	56700000	79000000	66500000	78000000	76300000	77300000	88600000	70500000	69900000	86400000	65200000	86100000	74400000	64800000	68200000	72200000	76300000	88600000	63600000	75800000	67300000	71200000	70300000	83900000	59300000	76800000	60100000	78300000		73206250	9.81322e+06	2.45331e+06	71780000	8.35594e+06	2.15749e+06
		6	59600000	61200000	77500000	57100000	80000000	66800000	79000000	77200000	77900000	89600000	71500000	70600000	88000000	65900000	86700000	74700000	65500000	68500000	73100000	76500000	89700000	64300000	76600000	68000000	71800000	71400000	85100000	60700000	76700000	61100000	79300000		73956250	9.97289e+06	2.49322e+06	7.25533e+07	8.34522e+06	2.15473e+06
			60700000	61500000	78800000	57500000	81000000	67400000	79100000	78000000	79000000	91100000	72500000	71300000	89200000	67100000	88900000	75400000	66000000	69000000	73800000	76700000	90700000	64800000	77200000	69000000	72800000	72700000	85200000	60900000	77400000	61500000	80000000		74906250	1.02613e+07	2.56534e+06	73180000	8.40495e+06	2.17015e+06
			61000000	62100000	80100000	58100000	82000000	67400000	79400000	78600000	79900000	92000000	73200000	71600000	90300000	67400000	88000000	76000000	66600000	69600000	74700000	77400000	91100000	65200000	77900000	69500000	73000000	73700000	85900000	61300000	78200000	62200000	81000000		75443750	1.03267e+07	2.58168e+06	73820000	8.45519e+06	2.18312e+06
			61600000	62900000	80900000	58200000	82900000	68100000	80400000	80000000	80500000	92700000	74000000	73000000	91900000	68300000	88800000	76700000	66900000	70000000	75600000	77700000	92200000	65700000	78600000	70300000	73600000	74900000	87000000	61800000	79000000	62800000	81500000		76306250	1.04953e+07	2.62382e+06	7.45067e+07	8.61597e+06	2.22463e+06
		7	61900000	63500000	81500000	58300000	83800000	68100000	81100000	80300000	81300000	93400000	74600000	72600000	92900000	68700000	89200000	77000000	67100000	70600000	75800000	78100000	92800000	66000000	79500000	70900000	74000000	75600000	87900000	62400000	79500000	63500000	82300000		76762500	1.06944e+07	2.6736e+06	7.50667e+07	8.698e+06	2.24581e+06
			62100000	64100000	82300000	58800000	84400000	68400000	80900000	81100000	82000000	94500000	75000000	73100000	94600000	69000000	89700000	77500000	67200000	71300000	76600000	78300000	93500000	66100000	80100000	71600000	74400000	76900000	88200000	62800000	80300000	63800000	82800000		77343750	1.09312e+07	2.73279e+06	7.55933e+07	8.7959e+06	2.27109e+06
			62400000	64200000	82600000	59000000	85000000	68600000	81100000	81900000	82500000	95000000	76000000	73300000	95600000	69300000	90100000	78400000	67400000	71700000	76800000	78300000	93600000	66900000	80500000	72100000	74900000	78000000	88600000	63200000	80900000	64200000	83500000		77812500	1.10903e+07	2.77259e+06	76040000	8.75743e+06	2.26116e+06
			62600000	64700000	83300000	59200000	85200000	68600000	80900000	82000000	82800000	95500000	76300000	74300000	96400000	69800000	90500000	77800000	67700000	71700000	77200000	78500000	93400000	66200000	81100000	72500000	74800000	78200000	88200000	63400000	81400000	64700000	83800000		78118750	1.11592e+07	2.78981e+06	7.61867e+07	8.71443e+06	2.25006e+06
		8	62600000	64700000	83500000	59200000	85400000	68700000	81000000	82200000	83000000	95400000	76600000	74000000	97900000	69900000	90600000	78200000	67400000	72000000	77500000	78800000	93500000	66200000	81700000	72800000	75300000	78900000	88300000	63500000	81500000	64900000	84500000		78306250	1.13439e+07	2.83598e+06	7.64533e+07	8.79991e+06	2.27213e+06
			62600000	64700000	83400000	59100000	85400000	68800000	80700000	82200000	83100000	95400000	77000000	73800000	97700000	69300000	91600000	77900000	66900000	72000000	77100000	78700000	92900000	65700000	81600000	72500000	75400000	79700000	88100000	63400000	82000000	64600000	84500000		78293750	1.14296e+07	2.85739e+06	76340000	8.85726e+06	2.28694e+06
			62600000	64500000	83600000	59300000	85300000	68700000	80300000	81900000	82900000	94400000	77200000	73100000	97700000	69100000	91600000	77400000	66300000	71600000	77100000	78300000	92500000	64900000	82200000	72100000	75000000	79800000	87700000	63200000	81900000	64600000	84700000		78100000	1.13455e+07	2.83639e+06	7.61267e+07	8.966e+06	2.31501e+06
			62300000	64100000	83500000	59200000	85500000	68500000	79900000	81500000	82300000	93700000	76800000	73000000	96700000	68200000	91400000	76100000	65900000	71400000	77100000	77800000	91900000	63900000	82400000	72000000	74900000	79300000	86900000	63100000	81300000	63900000	85000000		77668750	1.12674e+07	2.81685e+06	7.57867e+07	9.00768e+06	2.32577e+06
		9	61400000	63700000	83300000	59000000	85300000	68700000	79200000	80900000	81900000	93000000	76500000	71200000	95300000	67100000	90900000	74700000	64800000	70800000	76700000	76900000	91600000	63100000	81900000	71400000	74900000	78700000	86100000	62800000	81000000	63200000	84700000		77006250	1.12163e+07	2.80407e+06	75240000	9.10312e+06	2.35042e+06
			60700000	63600000	82700000	58500000	85200000	68200000	78500000	80200000	81400000	92400000	76100000	70900000	94600000	66500000	90300000	73200000	63700000	70400000	76000000	76200000	90300000	62600000	81500000	70800000	74000000	78100000	85100000	62000000	79400000	62100000	84400000		76437500	1.11892e+07	2.7973e+06	74440000	9.06357e+06	2.3402e+06
			59900000	63200000	82500000	57900000	84400000	67300000	77800000	79600000	80400000	91800000	75300000	69100000	93700000	66000000	89600000	72100000	62500000	70000000	76000000	75400000	89900000	61700000	81000000	69800000	73800000	77100000	84200000	61200000	78700000	60800000	83600000		75662500	1.12074e+07	2.80186e+06	7.37133e+07	9.21853e+06	2.38021e+06
			58900000	62700000	82700000	57300000	84200000	66700000	77300000	79200000	80500000	91500000	74300000	68200000	91500000	65300000	88400000	71000000	61500000	69100000	75600000	74300000	89900000	61200000	80700000	69000000	73200000	76300000	82800000	60500000	77400000	59800000	83200000		74981250	1.11674e+07	2.79185e+06	7.29667e+07	9.32314e+06	2.40722e+06
		10	58200000	62200000	81100000	56400000	84000000	66000000	77700000	78900000	79200000	92300000	73200000	67500000	90900000	65400000	87300000	70100000	61300000	69000000	75400000	73400000	91000000	60800000	80800000	68100000	72200000	75700000	81800000	60200000	77300000	59600000	82600000		74400000	1.12685e+07	2.81712e+06	7.26133e+07	9.463e+06	2.44334e+06
			57600000	61900000	81200000	55600000	83500000	65100000	77200000	79000000	78800000	92600000	72700000	66700000	90700000	65700000	86300000	69600000	60900000	68700000	75600000	72600000	89200000	60700000	80300000	67600000	71100000	75200000	81100000	59900000	76600000	59500000	82000000		74012500	1.14102e+07	2.85254e+06	7.20667e+07	9.16832e+06	2.36725e+06
			56800000	61800000	80800000	55200000	83700000	64400000	76800000	79000000	78400000	93900000	72400000	66500000	90900000	66700000	85900000	69500000	60600000	68500000	75200000	72500000	89000000	60700000	79500000	67800000	69800000	74700000	80400000	59900000	76100000	59700000	81400000		73918750	1.1657e+07	2.91425e+06	71720000	8.97482e+06	2.31729e+06
			57200000	61800000	80800000	54700000	83200000	64100000	76800000	79600000	78500000	95300000	72700000	66700000	91600000	66100000	85200000	67900000	60900000	68300000	75300000	72100000	89400000	60600000	79400000	67900000	68300000	74800000	80400000	60100000	76300000	59700000	81300000		73887500	1.19309e+07	2.98273e+06	7.16533e+07	9.0248e+06	2.33019e+06
		11	57800000	61100000	80900000	54300000	80400000	63600000	76600000	79100000	79000000	96300000	73000000	67300000	92000000	65300000	84500000	68200000	61100000	70100000	74300000	72000000	91100000	60600000	79700000	67400000	67200000	75100000	80200000	59400000	76700000	59400000	81000000		73712500	1.19913e+07	2.99783e+06	7.16867e+07	9.34252e+06	2.41223e+06
			60600000	63100000	79200000	54300000	77700000	63700000	77200000	78600000	78000000	96100000	73400000	68200000	93000000	65200000	83500000	70100000	61000000	70800000	72000000	71700000	92300000	60200000	80100000	66600000	66400000	75500000	80400000	59500000	76900000	58900000	80100000		73868750	1.13921e+07	2.84804e+06	7.14933e+07	9.623e+06	2.48465e+06
			61000000	65200000	78700000	54100000	77400000	63100000	77700000	79100000	75600000	94300000	74200000	67700000	94200000	65900000	84500000	72600000	61100000	70500000	73200000	71800000	92700000	62200000	79700000	67000000	65500000	76300000	80700000	59800000	77800000	58500000	80200000		74081250	1.11796e+07	2.79489e+06	71800000	9.63313e+06	2.48726e+06
			61600000	66500000	79100000	54600000	77700000	62000000	77700000	79200000	75500000	94100000	69000000	67100000	96600000	66600000	85400000	74900000	61900000	70800000	73500000	72200000	91600000	63600000	79500000	67200000	64700000	76100000	81100000	60100000	78300000	58800000	80000000		74225000	1.15041e+07	2.87601e+06	71960000	9.30505e+06	2.40255e+06
		12	62700000	68300000	80100000	54300000	78500000	62200000	77800000	80300000	77100000	93900000	69200000	67700000	95900000	68100000	85900000	75900000	65500000	71200000	73700000	72300000	90400000	64600000	80500000	68000000	64300000	76200000	80900000	62500000	79300000	59200000	79900000		74868750	1.1299e+07	2.82475e+06	7.25667e+07	8.65429e+06	2.23453e+06

## Sheet: Ext. Data Fig. 10d
	Ext. Data Fig. 10d
	Cilostimide normalised		Repeat 1								Repeat 2								Repeat 1							Repeat 2
			Control_1	Control_2	Control_3	Control_4	Control_5	Control_6	Control_7	Control_8	Control_1	Control_2	Control_3	Control_4	Control_5	Control_6	Control_7	Control_8	Cilo_9	Cilo_10	Cilo_11	Cilo_12	Cilo_13	Cilo_14	Cilo_16	Cilo_9	Cilo_10	Cilo_11	Cilo_12	Cilo_13	Cilo_14	Cilo_15	Cilo_16		Control			Cilostimide
		Time in hours	1	2	3	4	5	6	7	8	9	10	11	12	13	14	15	16	1	2	3	4	5	6	7	8	9	10	11	12	13	14	15		AVERAGE	STDEV	SEM	AVERAGE	STDEV	SEM
			100	100	100	100	100	100	100	100	100	100	100	100	100	100	100	100	100	100	100	100	100	100	100	100	100	100	100	100	100	100	100		100	6.35529e-15	1.58882e-15	100	0	0
			101.566	102.183	101.37	102.093	101.681	102.26	100.322	101.178	102.852	101.855	102.941	102.616	103.642	103.311	102.885	103.656	101.158	101.113	100.371	100.836	101.158	101.512	101.163	101.706	100.746	101.667	101.961	101.168	101.481	101.772	102.513		102.276	0.93188	0.23297	101.355	0.53182	0.137315
		1	103.132	103.712	102.397	103.256	103.697	103.766	100.805	102.525	105.704	104.328	105.098	104.628	106.126	107.285	107.692	106.581	102.317	101.855	101.113	103.177	102.315	102.808	102.99	103.625	101.679	103.542	104.085	102.804	103.148	103.797	106.284		104.421	1.89508	0.473771	103.036	1.22298	0.315773
			104.698	105.895	104.11	106.047	107.059	105.085	103.382	104.377	108.2	106.646	106.863	107.042	109.106	109.492	110.417	109.506	105.019	103.711	103.154	105.518	105.644	104.752	105.15	106.823	105.037	106.458	106.536	105.14	106.296	107.342	110.054		106.745	2.13816	0.53454	105.776	1.63338	0.421736
			106.935	107.86	106.336	107.907	108.908	108.286	106.602	105.892	110.339	108.192	108.627	109.054	110.099	111.479	113.622	112.066	107.336	106.679	105.566	107.692	107.525	107.991	107.309	109.382	107.649	108.958	110.621	107.009	110	108.861	111.311		108.888	2.16459	0.541147	108.259	1.56757	0.404745
			108.501	108.297	108.904	109.767	110.252	109.793	107.729	107.407	113.012	110.046	110.196	111.066	112.748	113.687	116.186	113.711	107.722	107.421	106.494	108.528	109.117	109.071	107.973	111.514	109.515	110.417	112.582	110.28	111.852	112.152	113.645		110.707	2.50111	0.625276	109.886	2.11525	0.546156
		2	109.396	109.17	110.103	110.93	111.429	110.358	109.179	107.744	115.33	111.437	113.333	112.475	114.238	114.128	118.269	114.808	109.459	108.72	107.792	109.197	110.275	110.799	108.638	113.22	111.194	112.292	114.869	112.617	113.333	114.43	115.44		112.02	2.81372	0.70343	111.485	2.46215	0.635726
			111.186	110.699	111.644	111.163	113.277	109.416	109.662	108.586	115.865	113.138	113.725	114.085	116.225	116.336	119.391	115.905	109.073	110.204	109.276	110.702	110.999	111.663	109.967	115.139	112.687	113.75	116.503	114.252	115.37	115.949	116.338		113.144	3.03049	0.757623	112.792	2.68931	0.694377
			111.633	111.572	112.329	112.558	113.95	111.111	109.823	110.101	117.469	114.838	115.098	115.091	117.053	118.543	120.673	117.916	110.425	110.761	110.39	111.204	112.156	112.959	110.797	116.418	114.179	115.208	117.647	116.121	117.037	117.722	118.671		114.36	3.26854	0.817135	114.113	3.03212	0.782891
			113.199	112.009	113.185	112.558	115.126	111.299	111.433	110.943	118.538	116.847	116.275	116.097	119.536	119.647	121.635	118.647	110.811	111.317	111.503	112.876	113.603	114.255	112.126	117.804	115.019	117.292	118.627	117.056	119.63	119.494	119.21		115.436	3.45979	0.864947	115.375	3.2333	0.834836
		3	114.094	112.445	114.384	113.256	116.303	112.618	111.594	111.953	119.786	118.393	118.627	117.304	121.192	121.854	122.596	120.11	111.969	112.801	112.616	112.876	113.893	114.903	112.458	119.19	115.858	119.375	119.608	117.991	120	122.025	120.646		116.657	3.80459	0.951147	116.414	3.54321	0.914852
			114.765	114.192	116.096	114.419	117.311	113.183	113.043	113.805	121.569	119.474	119.804	119.316	122.848	122.958	124.038	121.572	113.127	114.1	115.028	115.05	115.63	116.631	113.621	121.322	117.537	121.875	121.078	119.626	121.852	122.785	121.544		118.025	3.86831	0.967076	118.054	3.50293	0.904453
			116.779	115.066	117.123	116.047	118.319	114.124	114.171	114.141	123.173	122.257	121.176	121.73	125.166	124.283	125.321	122.669	113.514	115.028	117.069	116.221	116.643	118.575	115.282	123.881	119.03	124.167	122.059	121.262	124.444	125.57	124.237		119.471	4.1618	1.04045	119.799	4.07556	1.0523
			118.345	116.594	118.493	115.581	119.832	115.254	115.298	116.667	124.242	123.493	123.333	123.944	127.483	126.711	127.083	124.497	115.058	116.698	119.295	117.391	117.511	120.95	116.611	125.586	119.963	126.458	124.02	123.598	126.296	129.114	125.494		121.053	4.49043	1.12261	121.603	4.45282	1.14971
		4	120.358	118.559	119.863	118.837	121.176	116.196	116.425	117.34	125.668	125.039	126.078	126.157	129.139	128.698	128.846	125.96	115.83	117.44	121.336	119.064	119.103	122.462	118.106	127.932	121.642	129.792	125.654	125.234	128.889	132.152	127.648		122.771	4.63126	1.15782	123.485	5.07688	1.31085
			122.819	119.432	121.404	120.233	122.689	118.079	117.391	119.024	128.164	127.048	128.431	129.577	131.126	131.126	130.769	127.971	117.181	119.109	123.191	120.401	119.826	125.054	119.103	129.851	123.321	131.875	127.614	127.103	130.741	135.949	128.905		124.705	5.03963	1.25991	125.282	5.56498	1.43687
			124.609	121.834	122.945	122.791	124.37	119.209	119.002	120.539	129.412	128.439	130.392	131.187	133.113	133.113	132.212	129.799	118.919	120.779	125.603	121.906	121.418	127.43	120.432	132.836	125.373	135	129.902	129.439	132.407	138.987	131.777		126.435	5.04281	1.2607	127.481	6.05775	1.5641
			125.727	123.362	124.829	124.884	125.714	120.716	120.612	122.054	131.373	130.448	132.157	133.602	134.768	135.541	133.333	130.896	120.077	121.892	127.458	123.579	122.865	129.374	121.595	135.394	126.866	137.083	131.373	131.075	134.074	141.266	133.752		128.126	5.16361	1.2909	129.182	6.40044	1.65259
		5	127.517	125.983	126.884	126.977	128.067	121.846	121.578	123.906	133.155	131.839	133.725	136.016	136.424	137.748	134.615	131.993	122.201	123.933	129.314	125.084	124.168	131.965	122.757	137.74	128.731	139.792	133.007	132.944	135.926	144.051	135.727		129.892	5.22339	1.30585	131.156	6.72415	1.73617
			129.53	128.166	128.596	129.767	128.908	123.352	123.349	124.916	134.403	133.23	135.686	137.626	139.073	140.397	136.058	133.821	123.552	124.49	130.983	125.251	125.47	133.693	123.92	139.446	130.224	141.667	134.314	135.28	137.778	146.835	137.163		131.68	5.40336	1.35084	132.671	7.20451	1.8602
			130.872	129.476	129.795	130.698	131.092	124.294	124.155	127.273	136.007	135.24	137.255	139.638	140.894	142.826	137.34	134.552	124.324	125.788	132.468	126.087	126.773	136.069	124.751	141.151	131.343	144.375	135.458	137.617	139.074	150.127	139.138		133.213	5.6486	1.41215	134.303	7.83745	2.02362
			132.438	131.223	132.021	131.86	132.773	125.235	125.604	128.451	137.79	136.94	138.235	140.644	143.046	143.929	137.981	136.015	125.097	126.531	133.952	127.592	128.22	137.365	125.914	143.497	132.836	146.458	137.092	138.551	142.222	152.152	140.575		134.637	5.64026	1.41006	135.87	8.24247	2.1282
		6	133.333	133.624	132.705	132.791	134.454	125.8	127.214	129.966	138.859	138.485	140.196	142.052	145.695	145.475	138.942	136.563	126.448	127.087	135.622	127.926	129.812	138.877	127.243	144.989	133.955	148.75	139.052	141.822	142.037	154.684	142.37		136.01	5.86093	1.46523	137.378	8.65052	2.23355
			135.794	134.279	134.932	133.721	136.134	126.93	127.375	131.313	140.82	140.804	142.157	143.461	147.682	148.124	142.468	137.843	127.413	128.015	136.92	128.261	131.259	139.957	128.239	147.122	135.821	151.458	139.216	142.29	143.333	155.696	143.627		137.74	6.3671	1.59178	138.575	8.90264	2.29865
			136.465	135.59	137.158	135.116	137.815	126.93	127.858	132.323	142.424	142.195	143.529	144.064	149.503	148.786	141.026	138.94	128.571	129.128	138.59	129.431	131.838	140.821	129.402	148.188	136.194	153.542	140.359	143.224	144.815	157.468	145.422		138.733	6.47803	1.61951	139.8	9.15989	2.36507
			137.808	137.336	138.527	135.349	139.328	128.249	129.469	134.68	143.494	143.277	145.098	146.881	152.152	150.773	142.308	140.219	129.151	129.87	140.26	129.933	133.43	141.901	130.565	149.893	137.313	156.042	142.157	144.393	146.296	158.987	146.32		140.309	6.71972	1.67993	141.101	9.5088	2.45516
		7	138.479	138.646	139.555	135.581	140.84	128.249	130.596	135.185	144.92	144.359	146.275	146.076	153.808	151.656	142.949	140.768	129.537	130.983	140.631	130.602	134.298	142.549	132.06	151.173	138.06	157.5	143.627	145.794	147.222	160.759	147.756		141.121	6.87734	1.71934	142.17	9.7679	2.52206
			138.926	139.956	140.925	136.744	141.849	128.814	130.274	136.532	146.168	146.059	147.059	147.082	156.623	152.318	143.75	141.682	129.73	132.282	142.115	130.936	135.311	142.765	133.056	152.665	138.806	160.208	144.118	146.729	148.704	161.519	148.654		142.172	7.2661	1.81653	143.173	10.0875	2.60459
			139.597	140.175	141.438	137.209	142.857	129.19	130.596	137.879	147.059	146.832	149.02	147.485	158.278	152.98	144.391	143.327	130.116	133.024	142.486	130.936	135.456	144.492	133.721	153.731	139.739	162.5	144.771	147.664	149.815	162.532	149.91		143.02	7.52294	1.88073	144.06	10.5096	2.71357
			140.045	141.266	142.637	137.674	143.193	129.19	130.274	138.047	147.594	147.604	149.608	149.497	159.603	154.084	145.032	142.23	130.695	133.024	143.228	131.271	135.166	142.981	134.718	154.584	139.552	162.917	144.118	148.131	150.741	163.797	150.449		143.599	7.9294	1.98235	144.358	10.7209	2.76812
		8	140.045	141.266	142.979	137.674	143.529	129.379	130.435	138.384	147.95	147.45	150.196	148.893	162.086	154.305	145.192	142.962	130.116	133.581	143.785	131.773	135.311	142.981	135.714	155.224	140.485	164.375	144.281	148.364	150.926	164.304	151.706		143.92	8.24325	2.06081	144.862	10.9451	2.82601
			140.045	141.266	142.808	137.442	143.529	129.567	129.952	138.384	148.128	147.45	150.98	148.491	161.755	152.98	146.795	142.413	129.151	133.581	143.043	131.605	134.443	141.901	135.548	154.584	140.672	166.042	143.954	148.131	151.852	163.544	151.706		143.874	8.20071	2.05018	144.65	11.255	2.90604
			140.045	140.83	143.151	137.907	143.361	129.379	129.308	137.879	147.772	145.904	151.373	147.082	161.755	152.539	146.795	141.499	127.992	132.839	143.043	130.936	133.864	140.173	136.545	153.731	139.925	166.25	143.301	147.664	151.667	163.544	152.065		143.536	8.21199	2.053	144.236	11.4972	2.96856
			139.374	139.956	142.979	137.674	143.697	129.002	128.663	137.205	146.702	144.822	150.588	146.881	160.099	150.552	146.474	139.122	127.22	132.468	143.043	130.1	132.996	138.013	136.877	153.518	139.739	165.208	141.993	147.43	150.556	161.772	152.603		142.737	7.96416	1.99104	143.569	11.4041	2.94453
		9	137.36	139.083	142.637	137.209	143.361	129.379	127.536	136.195	145.989	143.74	150	143.26	157.781	148.124	145.673	136.563	125.097	131.354	142.301	128.595	132.562	136.285	136.047	152.239	139.739	163.958	140.686	146.729	150	160	152.065		141.493	7.60469	1.90117	142.51	11.4568	2.95813
			135.794	138.865	141.61	136.047	143.193	128.437	126.409	135.017	145.098	142.813	149.216	142.656	156.623	146.799	144.712	133.821	122.973	130.612	141.002	127.425	130.68	135.205	135.382	150.959	138.06	162.708	139.052	144.86	147.037	157.215	151.526		140.444	7.73	1.9325	140.98	11.3287	2.92506
			134.004	137.991	141.267	134.651	141.849	126.742	125.282	134.007	143.316	141.886	147.647	139.034	155.132	145.695	143.59	131.81	120.656	129.87	141.002	126.087	130.101	133.261	134.551	148.827	137.687	160.625	137.582	142.991	145.741	153.924	150.09		138.994	7.75066	1.93766	139.533	10.9976	2.83958
			131.767	136.9	141.61	133.256	141.513	125.612	124.477	133.333	143.494	141.422	145.686	137.223	151.49	144.15	141.667	129.799	118.726	128.2	140.26	124.247	130.101	132.181	134.053	147.122	136.567	158.958	135.294	141.355	143.333	151.392	149.372		137.712	7.51359	1.8784	138.078	10.8684	2.8062
		10	130.201	135.808	138.87	131.163	141.176	124.294	125.121	132.828	141.176	142.658	143.529	135.815	150.497	144.371	139.904	128.154	118.34	128.015	139.889	122.742	131.693	131.317	134.219	145.203	134.701	157.708	133.66	140.654	143.148	150.886	148.294		136.598	7.46867	1.86717	137.365	10.6598	2.75235
			128.859	135.153	139.041	129.302	140.336	122.599	124.316	132.997	140.463	143.122	142.549	134.205	150.166	145.033	138.301	127.239	117.568	127.458	140.26	121.405	129.088	131.102	133.389	144.136	132.649	156.667	132.516	139.953	141.852	150.633	147.217		135.855	7.87604	1.96901	136.393	10.7791	2.78316
			127.069	134.934	138.356	128.372	140.672	121.281	123.671	132.997	139.75	145.131	141.961	133.803	150.497	147.241	137.66	127.057	116.988	127.087	139.518	121.237	128.799	131.102	132.06	144.563	130.224	155.625	131.373	139.953	140.926	151.139	146.14		135.653	8.56061	2.14015	135.782	10.8463	2.80051
			127.964	134.934	138.356	127.209	139.832	120.716	123.671	134.007	139.929	147.295	142.549	134.205	151.656	145.916	136.538	124.132	117.568	126.716	139.703	120.569	129.378	130.886	131.894	144.776	127.425	155.833	131.373	140.421	141.296	151.139	145.961		135.557	9.03091	2.25773	135.662	11.0333	2.84879
		11	129.306	133.406	138.527	126.279	135.126	119.774	123.349	133.165	140.82	148.841	143.137	135.412	152.318	144.15	135.417	124.68	117.954	130.056	137.848	120.401	131.838	130.886	132.392	143.71	125.373	156.458	131.046	138.785	142.037	150.38	145.422		135.232	9.22199	2.3055	135.639	10.7487	2.77531
			135.57	137.773	135.616	126.279	130.588	119.962	124.316	132.323	139.037	148.532	143.922	137.223	153.974	143.929	133.814	128.154	117.761	131.354	133.581	119.9	133.575	130.022	133.056	142.004	123.881	157.292	131.373	139.019	142.407	149.114	143.806		135.688	9.00273	2.25068	135.21	10.6938	2.76113
			136.465	142.358	134.76	125.814	130.084	118.832	125.121	133.165	134.759	145.75	145.49	136.217	155.96	145.475	135.417	132.724	117.954	130.798	135.807	120.067	134.153	134.341	132.392	142.857	122.201	158.958	131.863	139.72	144.074	148.101	143.986		136.149	9.26519	2.3163	135.818	11.0071	2.84201
			137.808	145.197	135.445	126.977	130.588	116.761	125.121	133.333	134.581	145.44	135.294	135.01	159.934	147.02	136.859	136.929	119.498	131.354	136.364	120.736	132.562	137.365	132.06	143.284	120.709	158.542	132.516	140.421	145	148.861	143.627		136.394	9.93469	2.48367	136.193	10.977	2.83424
		12	140.268	149.127	137.158	126.279	131.933	117.137	125.282	135.185	137.433	145.131	135.686	136.217	158.775	150.331	137.66	138.757	126.448	132.096	136.735	120.903	130.825	139.525	133.721	144.989	119.963	158.75	132.19	146.028	146.852	149.873	143.447		137.648	10.168	2.54201	137.49	10.9623	2.83044

## Sheet: Ext. Data Fig. 10e
	Ext. Data Fig. 10e
	Cilostimide
				Repeat 1	Repeat 2	Total			Ovulated	Failed		Total
		Control	Ovulated	8	7	15		Control	15	1		16
			%	100	87.5	93.75		Cilostimide	16	0		16
			Failed	0	1	1
			%	0	12.5	6.25		Total	31	1		32
			Total	8	8	16
		SB-3CT	Ovulated	8	8	16							YATES CORRECTION
			%	100	100	100			Expected numbers		O-E		IO-EI-0.5		(IO-EI-0.5)^2/E
			Failed	0	0	0			Ovulated	Failed	Ovulated	Failed	Ovulated	Failed	Ovulated	Failed
			%	0	0	0		Control	15.5	0.5	-0.5	0.5	0	0	0	0
			Total	8	8	16		Cilostimide	15.5	0.5	0.5	-0.5	0	0	0	0
																	chi-squared	DF		P-Value - Yates Corrected		stars
															0	0	0	1		1		ns
																				P-Value - Uncorrected
																				0.309629
